# Supplementary material for: Evolution of structure and spectroscopic properties of a new 1,3-diacetylpyrene polymorph with temperature and pressure
Source: IUCrJ. 2024 May 10;11(Pt 4):519–27. doi: 10.1107/S2052252524003634 (PMC11220879; doi:10.1107/S2052252524003634)
Supplement: Supplementary file 1 [file m-11-00519-sup1.cif]

data_2oAPb_100K
#==============================================================================

# PROCESSING SUMMARY (IUCr Office Use Only)

_journal_date_recd_electronic      2024-03-04
_journal_date_to_coeditor         ?
_journal_date_from_coeditor       ?
_journal_date_accepted     ?
_journal_date_printers_first      ?
_journal_date_printers_final      ?
_journal_date_proofs_out          ?
_journal_date_proofs_in           ?
_journal_coeditor_name            ?
_journal_coeditor_code      YC5047
_journal_coeditor_notes
; ?
;
_journal_paper_category      FA
_journal_techeditor_code      ?
_iucr_compatibility_tag          ACTA95
_journal_techeditor_notes  
;
;
_journal_coden_ASTM               ?
_journal_name_full                ?
_journal_year                     ?
_journal_volume                   ?
_journal_issue                    ?
_journal_page_first               ?
_journal_page_last                ?
_journal_suppl_publ_number        ?
_journal_suppl_publ_pages         ?

#==============================================================================

_audit_creation_date               2023-01-23
_audit_creation_method
;
Olex2 1.5
(compiled 2022.04.07 svn.rca3783a0 for OlexSys, GUI svn.r6498)
;
_audit_contact_author_address      ?
_audit_contact_author_email        ?
_audit_contact_author_name         ''
_audit_contact_author_phone        ?
_publ_contact_author_id_orcid      ?
_publ_section_references
;
Bourhis, L.J., Dolomanov, O.V., Gildea, R.J., Howard, J.A.K., Puschmann, H.
 (2015). Acta Cryst. A71, 59-75.

Dolomanov, O.V., Bourhis, L.J., Gildea, R.J, Howard, J.A.K. & Puschmann, H.
 (2009), J. Appl. Cryst. 42, 339-341.

Kleemiss, F., Dolomanov, O.V., Bodensteiner, M., Peyerimhoff, N., Midgley, M.,
Bourhis, L.J., Genoni, A., Malaspina, L.A., Jayatilaka, D., Spencer, J.L.,
White, F., Grundkoetter-Stock, B, Steinhauer, S., Lentz, D., Puschmann, H.,
Grabowsky, S. (2021), Chem. Sci., 12, 1675-1692.

Sheldrick, G.M. (2008). Acta Cryst. A64, 112-122.
;
_chemical_formula_moiety           'C20 H14 O2'
_chemical_formula_sum              'C20 H14 O2'
_chemical_formula_weight           286.333
_chemical_oxdiff_formula           'C20 H14 O2'
loop_
  _atom_type_symbol
  _atom_type_scat_dispersion_real
  _atom_type_scat_dispersion_imag
  _atom_type_scat_source
  _atom_type_scat_dispersion_source
 C 0.00347 0.00161 'NoSpherA2: Chem.Sci. 2021, DOI:10.1039/D0SC05526C'
 'Henke, Gullikson and Davis, At. Data and Nucl. Data Tables, 1993, 54, 2'
 H 0.00000 0.00000 'NoSpherA2: Chem.Sci. 2021, DOI:10.1039/D0SC05526C'
 'Henke, Gullikson and Davis, At. Data and Nucl. Data Tables, 1993, 54, 2'
 O 0.01158 0.00611 'NoSpherA2: Chem.Sci. 2021, DOI:10.1039/D0SC05526C'
 'Henke, Gullikson and Davis, At. Data and Nucl. Data Tables, 1993, 54, 2'

_space_group_crystal_system        'monoclinic'
_space_group_IT_number             14
_space_group_name_H-M_alt          'P 1 21/c 1'
_space_group_name_Hall             '-P 2ybc'
loop_
  _space_group_symop_id
  _space_group_symop_operation_xyz
 1 x,y,z
 2 -x,y+1/2,-z+1/2
 3 -x,-y,-z
 4 x,-y-1/2,z-1/2

_symmetry_Int_Tables_number        14
_cell_length_a                     7.15110(13)
_cell_length_b                     10.90793(19)
_cell_length_c                     17.7744(3)
_cell_angle_alpha                  90
_cell_angle_beta                   102.4944(19)
_cell_angle_gamma                  90
_cell_volume                       1353.63(4)
_cell_formula_units_Z              4
_cell_measurement_reflns_used      19785
_cell_measurement_temperature      100.00(10)
_cell_measurement_theta_max        34.4320
_cell_measurement_theta_min        3.3090
_exptl_absorpt_coefficient_mu      0.090
_exptl_absorpt_correction_T_max    1.000
_exptl_absorpt_correction_T_min    0.836
_exptl_absorpt_correction_type     gaussian
_exptl_absorpt_process_details
;
CrysAlisPro 1.171.39.43d (Rigaku Oxford Diffraction, 2018)
Numerical absorption correction based on gaussian integration over
   a multifaceted crystal model
Empirical absorption correction using spherical harmonics,
 implemented in SCALE3 ABSPACK scaling algorithm.
;
_exptl_crystal_colour              'clear yellow'
_exptl_crystal_colour_lustre       clear
_exptl_crystal_colour_modifier     .
_exptl_crystal_colour_primary      yellow
_exptl_crystal_density_diffrn      1.405
_exptl_crystal_description         irregular
_exptl_crystal_F_000               600.369
loop_
  _exptl_crystal_face_index_h
  _exptl_crystal_face_index_k
  _exptl_crystal_face_index_l
  _exptl_crystal_face_perp_dist
 3 3 5 0.0480
 -5 0 3 0.0571
 -1 2 5 0.0569
 -1 5 0 0.0068
 1 -5 -1 0.0241
 2 -9 -21 0.0669
 3 -1 -5 0.0793
 6 -6 -20 0.0754
 10 1 -9 0.0779
 5 3 1 0.0652
 0 2 5 0.0607
 -2 -4 -5 0.0757
 -3 1 5 0.0622
 -1 5 4 0.0255
 0 -2 5 0.0854
 0 2 -24 0.0701

_exptl_crystal_size_max            0.173
_exptl_crystal_size_mid            0.141
_exptl_crystal_size_min            0.036
loop_
  _exptl_oxdiff_crystal_face_indexfrac_h
  _exptl_oxdiff_crystal_face_indexfrac_k
  _exptl_oxdiff_crystal_face_indexfrac_l
  _exptl_oxdiff_crystal_face_x
  _exptl_oxdiff_crystal_face_y
  _exptl_oxdiff_crystal_face_z
 3.0000 3.0000 5.0000 0.1574 0.3024 0.2888
 -5.0000 0.0000 3.0000 -0.2175 -0.4389 0.0792
 -1.0000 2.0000 5.0000 -0.0287 -0.0608 0.2357
 -1.0000 5.0000 -0.0000 -0.2790 0.0602 0.1859
 1.0000 -5.0000 -1.0000 0.2555 -0.0532 -0.2186
 2.0000 -9.0000 -21.0000 0.0204 0.0542 -1.0209
 3.0000 -1.0000 -5.0000 0.0996 0.2568 -0.1901
 6.0000 -6.0000 -20.0000 0.1415 0.4681 -0.8592
 10.0000 1.0000 -9.0000 0.3203 0.9275 -0.2186
 5.0000 3.0000 1.0000 0.1786 0.4975 0.1655
 0.0000 2.0000 5.0000 0.0289 0.0228 0.2394
 -2.0000 -4.0000 -5.0000 -0.0555 -0.2476 -0.3229
 -3.0000 1.0000 5.0000 -0.0996 -0.2568 0.1901
 -1.0000 5.0000 4.0000 -0.1850 0.0324 0.3168
 0.0000 -2.0000 5.0000 0.2060 -0.0922 0.0877
 -0.0000 2.0000 -24.0000 -0.6523 0.2242 -0.7093

_diffrn_reflns_av_R_equivalents    0.0488
_diffrn_reflns_av_unetI/netI       0.0276
_diffrn_reflns_Laue_measured_fraction_full  0.9984
_diffrn_reflns_Laue_measured_fraction_max  0.9493
_diffrn_reflns_limit_h_max         11
_diffrn_reflns_limit_h_min         -11
_diffrn_reflns_limit_k_max         17
_diffrn_reflns_limit_k_min         -17
_diffrn_reflns_limit_l_max         27
_diffrn_reflns_limit_l_min         -27
_diffrn_reflns_number              48392
_diffrn_reflns_point_group_measured_fraction_full  0.9984
_diffrn_reflns_point_group_measured_fraction_max  0.9493
_diffrn_reflns_theta_full          25.2417
_diffrn_reflns_theta_max           34.57
_diffrn_reflns_theta_min           3.33
_diffrn_ambient_environment        N~2~
_diffrn_ambient_temperature        100.00(10)
_diffrn_detector                   'CCD plate'
_diffrn_detector_type              HyPix
_diffrn_measured_fraction_theta_full  0.9984
_diffrn_measured_fraction_theta_max  0.9493
_diffrn_measurement_details
;
List of Runs (angles in degrees, time in seconds):

  # Type    Start    End  Width  t~exp~   \w     \q     \k     \f   Frames
--------------------------------------------------------------------------
  1  \w    -52.00  43.00   0.50   80.00    --   30.50 -49.00  90.00  190
  2  \w     -9.00 112.00   0.50   80.00    --   30.50  49.00-122.00  242
  3  \w    -75.00 -39.00   0.50   80.00    --  -30.81 -49.00  90.00   72
  4  \w    -12.00 116.00   0.50   80.00    --   30.50  77.00  90.00  256
  5  \w     56.00 114.00   0.50   80.00    --   30.50 178.00  90.00  116
  6  \w    -49.00 -23.00   0.50   80.00    --   30.50  19.00-150.00   52
  7  \w    -12.00  78.00   0.50   80.00    --   30.50  77.00 -60.00  180
  8  \w     -4.00 117.00   0.50   80.00    --   30.50  19.00-150.00  242
  9  \w     -2.00 110.00   0.50   80.00    --   30.50  57.00  60.00  224
 10  \w   -126.00 -61.00   0.50   80.00    --  -30.81 178.00 -90.00  130
 11  \w   -124.00 -63.00   0.50   80.00    --  -30.81-178.00-180.00  122
 12  \w   -116.00   8.00   0.50   80.00    --  -30.81 -38.00 -90.00  248
 13  \w   -118.00  54.00   0.50   80.00    --  -30.81  19.00-150.00  344
 14  \w   -126.00 -73.00   0.50   80.00    --  -30.81-178.00  30.00  106
 15  \w    -22.00  16.00   0.50   80.00    --  -30.81 -99.00 150.00   76
 16  \w    -38.00  43.00   0.50   80.00    --  -30.81  49.00-122.00  162
;
_diffrn_measurement_device         'four-circle diffractometer'
_diffrn_measurement_device_type    'SuperNova, Dual, Cu at home/near, HyPix'
_diffrn_measurement_method         '\w scans'
_diffrn_orient_matrix_type        
 'CrysAlisPro convention (1999,Acta A55,543-557)'
_diffrn_orient_matrix_UB_11        0.0575942284
_diffrn_orient_matrix_UB_12        -0.0442814338
_diffrn_orient_matrix_UB_13        0.0234894896
_diffrn_orient_matrix_UB_21        0.0836230409
_diffrn_orient_matrix_UB_22        0.0287614565
_diffrn_orient_matrix_UB_23        -0.0069440485
_diffrn_orient_matrix_UB_31        0.0037924276
_diffrn_orient_matrix_UB_32        0.0379375689
_diffrn_orient_matrix_UB_33        0.0327143467
_diffrn_radiation_monochromator    mirror
_diffrn_radiation_probe            x-ray
_diffrn_radiation_type             'Mo K\a'
_diffrn_radiation_wavelength       0.71073
_diffrn_source                     'micro-focus sealed X-ray tube'
_diffrn_source_type                'SuperNova (Mo) X-ray Source'
_reflns_Friedel_coverage           0.0
_reflns_limit_h_max                10
_reflns_limit_h_min                -11
_reflns_limit_k_max                17
_reflns_limit_k_min                0
_reflns_limit_l_max                27
_reflns_limit_l_min                0
_reflns_number_gt                  4111
_reflns_number_total               5486
_reflns_threshold_expression       I>=2u(I)
_computing_cell_refinement         'CrysAlisPro 1.171.39.43d (Rigaku OD, 2018)'
_computing_data_collection         'CrysAlisPro 1.171.39.43d (Rigaku OD, 2018)'
_computing_data_reduction          'CrysAlisPro 1.171.39.43d (Rigaku OD, 2018)'
_computing_molecular_graphics      'Olex2 1.5 (Dolomanov et al., 2009)'
_computing_publication_material    'Olex2 1.5 (Dolomanov et al., 2009)'
_computing_structure_refinement    'olex2.refine 1.5 (Bourhis et al., 2015)'
_computing_structure_solution      'SHELXS  (Sheldrick, 2008)'
_refine_diff_density_max           0.2407
_refine_diff_density_min           -0.2340
_refine_diff_density_rms           0.0557
_refine_ls_d_res_high              0.6263
_refine_ls_d_res_low               6.1250
_refine_ls_goodness_of_fit_ref     1.0435
_refine_ls_hydrogen_treatment      refall
_refine_ls_matrix_type             full
_refine_ls_number_constraints      0
_refine_ls_number_parameters       325
_refine_ls_number_reflns           5486
_refine_ls_number_restraints       0
_refine_ls_R_factor_all            0.0449
_refine_ls_R_factor_gt             0.0254
_refine_ls_restrained_S_all        1.0435
_refine_ls_shift/su_max            0.0002
_refine_ls_shift/su_mean           0.0000
_refine_ls_structure_factor_coef   Fsqd
_refine_ls_weighting_details      
 'w=1/[\s^2^(Fo^2^)+(0.0120P)^2^+0.0116P] where P=(Fo^2^+2Fc^2^)/3'
_refine_ls_weighting_scheme        calc
_refine_ls_wR_factor_gt            0.0391
_refine_ls_wR_factor_ref           0.0421
_refine_special_details
;
Refinement using NoSpherA2, an implementation of
NOn-SPHERical Atom-form-factors in Olex2.
Please cite:
F. Kleemiss et al. Chem. Sci. DOI 10.1039/D0SC05526C - 2021
NoSpherA2 implementation of HAR makes use of
tailor-made aspherical atomic form factors calculated
on-the-fly from a Hirshfeld-partitioned electron density (ED) - not from
spherical-atom form factors.

The ED is calculated from a gaussian basis set single determinant SCF
wavefunction - either Hartree-Fock or DFT using selected funtionals
 - for a fragment of the crystal.
This fragment can be embedded in an electrostatic crystal field by employing 
cluster charges or modelled using implicit solvation models, depending on 
the software used.
The following options were used:
   SOFTWARE:       DISCAMB
   DATE:           2023-01-23_16-53-02
;
_olex2_refinement_description
;
;
_atom_sites_solution_primary       direct
loop_
  _atom_site_label
  _atom_site_type_symbol
  _atom_site_fract_x
  _atom_site_fract_y
  _atom_site_fract_z
  _atom_site_U_iso_or_equiv
  _atom_site_adp_type
  _atom_site_occupancy
  _atom_site_refinement_flags_posn
 C1 C 0.24478(5) 0.98443(4) 0.49283(2) 0.01510(8) Uani 1.000000 .
 C2 C 0.21200(5) 0.85681(4) 0.47683(2) 0.01580(8) Uani 1.000000 .
 C3 C 0.22871(5) 1.06898(4) 0.43002(2) 0.01676(8) Uani 1.000000 .
 C4 C 0.31885(5) 0.94312(4) 0.63187(2) 0.01552(8) Uani 1.000000 .
 C5 C 0.29950(5) 1.02878(4) 0.57028(2) 0.01529(8) Uani 1.000000 .
 C6 C 0.28292(6) 0.81931(4) 0.61471(2) 0.01662(8) Uani 1.000000 .
 C7 C 0.23493(6) 0.77370(4) 0.53955(2) 0.01640(8) Uani 1.000000 .
 C8 C 0.26763(6) 1.19562(4) 0.44402(2) 0.01888(8) Uani 1.000000 .
 C9 C 0.17937(6) 1.02675(4) 0.35259(2) 0.01932(8) Uani 1.000000 .
 C10 C 0.31714(6) 1.23754(4) 0.52218(3) 0.02081(9) Uani 1.000000 .
 C11 C 0.15480(6) 0.81799(4) 0.39769(2) 0.01999(9) Uani 1.000000 .
 O12 O 0.46975(5) 1.07259(3) 0.735809(17) 0.02385(7) Uani 1.000000 .
 C13 C 0.33096(6) 1.15837(4) 0.58221(3) 0.01903(8) Uani 1.000000 .
 C14 C 0.14079(6) 0.89905(4) 0.33877(3) 0.02140(9) Uani 1.000000 .
 C15 C 0.17250(6) 1.10987(5) 0.29181(3) 0.02375(10) Uani 1.000000 .
 C16 C 0.26037(6) 1.27637(5) 0.38188(3) 0.02347(9) Uani 1.000000 .
 C17 C 0.38565(6) 0.97700(4) 0.71504(2) 0.01756(8) Uani 1.000000 .
 C18 C 0.22407(6) 0.63727(4) 0.52986(2) 0.01953(8) Uani 1.000000 .
 O19 O 0.25524(5) 0.58639(3) 0.472726(18) 0.02920(8) Uani 1.000000 .
 C20 C 0.21354(6) 1.23335(5) 0.30635(3) 0.02548(10) Uani 1.000000 .
 C21 C 0.17875(8) 0.56157(5) 0.59495(3) 0.02329(9) Uani 1.000000 .
 C22 C 0.34911(8) 0.88767(5) 0.77526(3) 0.02335(9) Uani 1.000000 .
 H6 H 0.3015(8) 0.7544(5) 0.6610(3) 0.0319(14) Uani 1.000000 .
 H20 H 0.2136(8) 1.2949(5) 0.2600(3) 0.0431(16) Uani 1.000000 .
 H11 H 0.1287(8) 0.7247(6) 0.3868(3) 0.0402(16) Uani 1.000000 .
 H15 H 0.1377(9) 1.0757(5) 0.2340(3) 0.0451(17) Uani 1.000000 .
 H10 H 0.3468(8) 1.3319(5) 0.5316(3) 0.0404(16) Uani 1.000000 .
 H22a H 0.4339(10) 0.8101(6) 0.7758(3) 0.0516(18) Uani 1.000000 .
 H13 H 0.3696(8) 1.1912(5) 0.6385(3) 0.0380(15) Uani 1.000000 .
 H22b H 0.2017(10) 0.8583(6) 0.7624(3) 0.0492(17) Uani 1.000000 .
 H22c H 0.3812(10) 0.9315(5) 0.8297(4) 0.0536(18) Uani 1.000000 .
 H16 H 0.2939(8) 1.3703(5) 0.3939(3) 0.0405(16) Uani 1.000000 .
 H14 H 0.1021(8) 0.8686(5) 0.2801(3) 0.0413(16) Uani 1.000000 .
 H21a H 0.0620(10) 0.5985(6) 0.6153(4) 0.0558(19) Uani 1.000000 .
 H21b H 0.1433(9) 0.4723(6) 0.5736(3) 0.0540(18) Uani 1.000000 .
 H21c H 0.3009(10) 0.5583(5) 0.6408(3) 0.0526(18) Uani 1.000000 .

loop_
  _atom_site_aniso_label
  _atom_site_aniso_U_11
  _atom_site_aniso_U_22
  _atom_site_aniso_U_33
  _atom_site_aniso_U_12
  _atom_site_aniso_U_13
  _atom_site_aniso_U_23
 C1 0.01471(17) 0.01608(19) 0.01445(18) 0.00094(14) 0.00300(14) -0.00101(14)
 C2 0.01598(17) 0.01701(19) 0.01425(18) -0.00001(14) 0.00290(14) -0.00257(14)
 C3 0.01517(17) 0.0191(2) 0.01595(19) 0.00148(14) 0.00332(14) 0.00125(15)
 C4 0.01719(17) 0.01560(19) 0.01390(18) 0.00038(14) 0.00365(14) -0.00222(14)
 C5 0.01563(17) 0.01501(18) 0.01534(19) 0.00012(14) 0.00363(14) -0.00199(14)
 C6 0.01877(19) 0.01540(19) 0.0157(2) 0.00039(15) 0.00375(15) -0.00163(15)
 C7 0.01853(18) 0.01497(19) 0.01570(19) -0.00003(14) 0.00371(15) -0.00256(15)
 C8 0.01767(18) 0.01804(19) 0.0214(2) 0.00182(15) 0.00523(15) 0.00298(16)
 C9 0.01696(18) 0.0251(2) 0.01564(19) 0.00264(16) 0.00302(15) 0.00109(16)
 C10 0.0228(2) 0.0161(2) 0.0239(2) -0.00033(16) 0.00578(17) -0.00038(17)
 C11 0.0217(2) 0.0219(2) 0.0157(2) -0.00108(16) 0.00269(16) -0.00466(17)
 O12 0.03101(17) 0.02232(16) 0.01688(15) -0.00414(13) 0.00220(12) -0.00514(12)
 C13 0.0223(2) 0.0154(2) 0.0195(2) -0.00127(15) 0.00459(16) -0.00298(16)
 C14 0.0218(2) 0.0268(2) 0.0149(2) 0.00021(17) 0.00241(16) -0.00300(17)
 C15 0.0207(2) 0.0326(3) 0.0177(2) 0.00466(18) 0.00375(17) 0.00593(19)
 C16 0.0214(2) 0.0225(2) 0.0270(2) 0.00329(17) 0.00649(17) 0.00796(19)
 C17 0.01904(18) 0.0192(2) 0.01421(18) 0.00048(15) 0.00304(14) -0.00302(15)
 C18 0.0227(2) 0.01500(19) 0.0208(2) -0.00036(15) 0.00462(16) -0.00368(15)
 O19 0.0453(2) 0.01811(17) 0.02647(17) -0.00067(14) 0.01272(15) -0.00718(13)
 C20 0.0219(2) 0.0310(3) 0.0239(2) 0.00517(18) 0.00591(18) 0.01110(19)
 C21 0.0274(2) 0.0168(2) 0.0255(2) -0.00013(18) 0.00530(19) 0.00013(18)
 C22 0.0277(2) 0.0261(2) 0.0159(2) -0.00095(19) 0.00415(19) 0.00035(18)
 H6 0.049(4) 0.015(3) 0.030(4) -0.000(3) 0.006(3) -0.001(3)
 H20 0.041(4) 0.045(4) 0.044(4) 0.002(3) 0.009(3) 0.015(3)
 H11 0.051(4) 0.041(4) 0.027(3) -0.002(3) 0.007(3) 0.001(3)
 H15 0.057(5) 0.044(4) 0.033(4) 0.006(3) 0.008(3) 0.009(3)
 H10 0.051(4) 0.028(4) 0.040(4) -0.008(3) 0.006(3) 0.001(3)
 H22a 0.069(5) 0.046(5) 0.043(4) 0.016(4) 0.019(3) 0.009(4)
 H13 0.047(4) 0.026(3) 0.041(4) -0.012(3) 0.010(3) -0.001(3)
 H22b 0.046(5) 0.069(5) 0.032(4) -0.012(4) 0.008(3) 0.010(3)
 H22c 0.086(6) 0.042(4) 0.033(4) -0.010(4) 0.015(4) -0.002(3)
 H16 0.052(4) 0.030(4) 0.040(4) 0.004(3) 0.010(3) 0.007(3)
 H14 0.049(4) 0.043(4) 0.031(4) -0.001(3) 0.006(3) -0.003(3)
 H21a 0.047(5) 0.056(5) 0.070(5) 0.008(4) 0.025(4) 0.018(4)
 H21b 0.072(5) 0.043(5) 0.049(4) -0.010(4) 0.018(4) -0.004(4)
 H21c 0.055(5) 0.048(4) 0.046(4) -0.015(4) -0.009(4) 0.005(3)

loop_
  _geom_bond_atom_site_label_1
  _geom_bond_atom_site_label_2
  _geom_bond_distance
  _geom_bond_site_symmetry_2
  _geom_bond_publ_flag
 C1 C2 1.4300(6) . ?
 C1 C3 1.4334(5) . ?
 C1 C5 1.4314(5) . ?
 C2 C7 1.4185(6) . ?
 C2 C11 1.4410(6) . ?
 C3 C8 1.4205(6) . ?
 C3 C9 1.4216(6) . ?
 C4 C5 1.4231(5) . ?
 C4 C6 1.3960(6) . ?
 C4 C17 1.4982(5) . ?
 C5 C13 1.4398(6) . ?
 C6 C7 1.3971(6) . ?
 C6 H6 1.071(5) . ?
 C7 C18 1.4982(6) . ?
 C8 C10 1.4324(6) . ?
 C8 C16 1.4049(6) . ?
 C9 C14 1.4309(6) . ?
 C9 C15 1.4030(6) . ?
 C10 C13 1.3596(6) . ?
 C10 H10 1.057(6) . ?
 C11 C14 1.3577(6) . ?
 C11 H11 1.045(6) . ?
 O12 C17 1.2203(5) . ?
 C13 H13 1.043(5) . ?
 C14 H14 1.072(6) . ?
 C15 C20 1.3908(7) . ?
 C15 H15 1.070(6) . ?
 C16 C20 1.3929(7) . ?
 C16 H16 1.063(6) . ?
 C17 C22 1.5114(6) . ?
 C18 O19 1.2194(5) . ?
 C18 C21 1.5126(6) . ?
 C20 H20 1.063(6) . ?
 C21 H21a 1.059(7) . ?
 C21 H21b 1.056(7) . ?
 C21 H21c 1.059(6) . ?
 C22 H22a 1.040(6) . ?
 C22 H22b 1.077(7) . ?
 C22 H22c 1.058(6) . ?

loop_
  _geom_angle_atom_site_label_1
  _geom_angle_atom_site_label_2
  _geom_angle_atom_site_label_3
  _geom_angle
  _geom_angle_site_symmetry_1
  _geom_angle_site_symmetry_3
  _geom_angle_publ_flag
 C3 C1 C2 119.30(4) . . ?
 C5 C1 C2 121.28(4) . . ?
 C5 C1 C3 119.39(4) . . ?
 C7 C2 C1 118.66(3) . . ?
 C11 C2 C1 118.68(4) . . ?
 C11 C2 C7 122.65(4) . . ?
 C8 C3 C1 120.64(4) . . ?
 C9 C3 C1 120.46(4) . . ?
 C9 C3 C8 118.87(4) . . ?
 C6 C4 C5 118.98(4) . . ?
 C17 C4 C5 123.66(4) . . ?
 C17 C4 C6 117.29(4) . . ?
 C4 C5 C1 118.60(4) . . ?
 C13 C5 C1 118.36(4) . . ?
 C13 C5 C4 123.04(4) . . ?
 C7 C6 C4 123.29(4) . . ?
 H6 C6 C4 119.0(3) . . ?
 H6 C6 C7 117.6(3) . . ?
 C6 C7 C2 119.12(4) . . ?
 C18 C7 C2 123.38(3) . . ?
 C18 C7 C6 117.35(4) . . ?
 C10 C8 C3 118.57(4) . . ?
 C16 C8 C3 119.97(4) . . ?
 C16 C8 C10 121.45(4) . . ?
 C14 C9 C3 118.68(4) . . ?
 C15 C9 C3 119.74(4) . . ?
 C15 C9 C14 121.57(4) . . ?
 C13 C10 C8 121.28(4) . . ?
 H10 C10 C8 117.6(3) . . ?
 H10 C10 C13 121.1(3) . . ?
 C14 C11 C2 121.31(4) . . ?
 H11 C11 C2 117.9(3) . . ?
 H11 C11 C14 120.7(3) . . ?
 C10 C13 C5 121.70(4) . . ?
 H13 C13 C5 118.6(3) . . ?
 H13 C13 C10 119.6(3) . . ?
 C11 C14 C9 121.48(4) . . ?
 H14 C14 C9 117.9(3) . . ?
 H14 C14 C11 120.6(3) . . ?
 C20 C15 C9 120.79(4) . . ?
 H15 C15 C9 118.4(3) . . ?
 H15 C15 C20 120.7(3) . . ?
 C20 C16 C8 120.45(5) . . ?
 H16 C16 C8 118.6(3) . . ?
 H16 C16 C20 121.0(3) . . ?
 O12 C17 C4 122.70(4) . . ?
 C22 C17 C4 118.21(4) . . ?
 C22 C17 O12 119.08(4) . . ?
 O19 C18 C7 122.25(4) . . ?
 C21 C18 C7 117.95(4) . . ?
 C21 C18 O19 119.77(4) . . ?
 C16 C20 C15 120.16(4) . . ?
 H20 C20 C15 120.2(3) . . ?
 H20 C20 C16 119.6(3) . . ?
 H21a C21 C18 111.7(3) . . ?
 H21b C21 C18 107.6(3) . . ?
 H21b C21 H21a 109.1(5) . . ?
 H21c C21 C18 109.3(3) . . ?
 H21c C21 H21a 109.3(5) . . ?
 H21c C21 H21b 109.8(4) . . ?
 H22a C22 C17 109.9(3) . . ?
 H22b C22 C17 110.6(3) . . ?
 H22b C22 H22a 107.6(5) . . ?
 H22c C22 C17 108.6(3) . . ?
 H22c C22 H22a 110.5(5) . . ?
 H22c C22 H22b 109.6(4) . . ?

loop_
  _geom_torsion_atom_site_label_1
  _geom_torsion_atom_site_label_2
  _geom_torsion_atom_site_label_3
  _geom_torsion_atom_site_label_4
  _geom_torsion
  _geom_torsion_site_symmetry_1
  _geom_torsion_site_symmetry_2
  _geom_torsion_site_symmetry_3
  _geom_torsion_site_symmetry_4
  _geom_torsion_publ_flag
 C1 C2 C7 C6 1.92(4) . . . . ?
 C1 C2 C7 C18 -173.59(3) . . . . ?
 C1 C2 C11 C14 3.20(4) . . . . ?
 C1 C3 C8 C10 -2.00(4) . . . . ?
 C1 C3 C8 C16 176.90(4) . . . . ?
 C1 C3 C9 C14 1.79(4) . . . . ?
 C1 C3 C9 C15 -177.20(4) . . . . ?
 C1 C5 C4 C6 -0.34(4) . . . . ?
 C1 C5 C4 C17 176.49(3) . . . . ?
 C1 C5 C13 C10 -2.56(4) . . . . ?
 C2 C7 C6 C4 -3.14(4) . . . . ?
 C2 C7 C18 O19 23.79(5) . . . . ?
 C2 C7 C18 C21 -158.15(4) . . . . ?
 C2 C11 C14 C9 -0.94(5) . . . . ?
 C3 C8 C10 C13 1.35(5) . . . . ?
 C3 C8 C16 C20 0.56(5) . . . . ?
 C3 C9 C14 C11 -1.57(4) . . . . ?
 C3 C9 C15 C20 0.04(5) . . . . ?
 C4 C5 C13 C10 177.94(4) . . . . ?
 C4 C6 C7 C18 172.64(4) . . . . ?
 C5 C13 C10 C8 0.95(5) . . . . ?
 C6 C7 C18 O19 -151.79(4) . . . . ?
 C6 C7 C18 C21 26.26(4) . . . . ?
 C8 C16 C20 C15 0.34(5) . . . . ?
 C9 C15 C20 C16 -0.65(5) . . . . ?

loop_
  _diffrn_refln_index_h
  _diffrn_refln_index_k
  _diffrn_refln_index_l
  _diffrn_refln_intensity_net
  _diffrn_refln_intensity_u
  _diffrn_refln_scale_group_code
 0 0 -3 0.0719 0.13317 8
 0 0 -3 0.03126 0.17565 7
 0 0 -3 0.01435 0.18754 12
 0 0 -3 0.08215 0.1344 13
 0 0 3 0.00751 0.13351 8
 0 0 3 0.26323 0.21078 5
 0 0 -4 144.33 4.63814 12
 0 0 4 142.357 4.53688 8
 0 0 -4 145.483 4.65419 7
 0 0 4 153.363 4.69515 5
 0 0 -4 140.731 4.53548 13
 0 0 -5 0.09987 0.18481 13
 0 0 5 -0.03781 0.18096 8
 0 0 -5 -0.02656 0.25425 7
 0 0 -5 0.02453 0.25674 12
 0 0 5 0.0301 0.29201 5
 0 0 6 141.578 4.58231 8
 0 0 -6 141.149 4.58275 13
 0 0 -6 146.34 4.76671 7
 0 0 6 151.596 4.82294 5
 0 0 -6 144.744 4.74903 12
 0 0 -7 -0.34171 0.32315 7
 0 0 7 -0.01773 0.18771 8
 0 0 -7 -0.12116 0.19165 13
 0 0 7 -0.09219 0.36088 11
 0 0 7 0.0865 0.34538 5
 0 0 -7 -0.03518 0.2809 12
 0 0 8 110.313 3.93028 11
 0 0 -8 111.095 3.84202 7
 0 0 -8 109.823 3.60191 13
 0 0 8 108.71 3.89855 5
 0 0 8 110.541 3.60852 8
 0 0 -8 110.549 3.81214 12
 0 0 -9 -0.23189 0.33645 12
 0 0 9 0.06804 0.2003 8
 0 0 9 0.11442 0.35729 5
 0 0 -9 -0.29899 0.31854 7
 0 0 9 0.18209 0.33088 11
 0 0 -9 0.23877 0.22268 13
 0 0 10 3.04746 0.31678 8
 0 0 -10 3.46974 0.33412 13
 0 0 10 4.01756 0.62111 10
 0 0 10 2.903 0.50394 5
 0 0 -10 2.85239 0.47954 7
 0 0 -10 2.55662 0.4334 12
 0 0 11 -0.07204 0.35849 5
 0 0 -11 0.12829 0.2363 13
 0 0 -11 -0.1162 0.34211 12
 0 0 11 0.07587 0.4263 11
 0 0 -11 0.06215 0.37564 7
 0 0 11 -0.08144 0.47089 10
 0 0 11 -0.02714 0.21463 8
 0 0 12 47.3779 1.77577 8
 0 0 12 51.2109 2.28455 11
 0 0 -12 47.5066 2.09385 12
 0 0 -12 45.6729 2.11273 7
 0 0 -12 49.6509 1.77361 13
 0 0 12 49.6123 2.23116 5
 0 0 12 46.4526 2.27608 10
 0 0 -13 0.40125 0.26491 13
 0 0 13 -0.70141 0.44708 5
 0 0 13 0.29573 0.50267 10
 0 0 13 -0.15393 0.24939 8
 0 0 -13 0.07484 0.44461 7
 0 0 13 0.09178 0.50035 11
 0 0 -13 0.14084 0.39956 12
 0 0 14 2.29898 0.6253 11
 0 0 -14 1.07455 0.50296 12
 0 0 14 2.36637 0.6937 10
 0 0 14 1.05996 0.31061 8
 0 0 14 0.67055 0.49558 5
 0 0 -14 0.81289 0.46705 7
 0 0 15 0.19848 0.27677 8
 0 0 -15 0.61444 0.52148 7
 0 0 15 0.69838 0.63455 10
 0 0 15 -0.1083 0.54566 11
 0 0 -15 0.0832 0.46298 12
 0 0 15 0.10408 0.46329 5
 0 0 16 53.8015 2.67681 5
 0 0 16 54.5285 2.81317 10
 0 0 -16 53.1438 2.52944 12
 0 0 16 55.3197 2.7292 11
 0 0 -16 53.5926 2.54287 7
 0 0 16 55.8198 2.03639 8
 0 0 17 -0.36339 0.56385 5
 0 0 -17 0.20135 0.501 7
 0 0 17 0.25039 0.65344 11
 0 0 17 -0.40323 0.59825 10
 0 0 -17 0.09645 0.51471 12
 0 0 18 2.15306 0.86417 10
 0 0 18 3.61482 0.88531 11
 0 0 18 2.98584 0.76212 5
 0 0 -18 2.26914 0.69368 12
 0 0 -18 3.06493 0.7638 9
 0 0 -18 2.46419 0.67956 7
 0 0 19 -0.458 0.80581 10
 0 0 -19 1.13294 0.70038 9
 0 0 -19 0.21984 0.56714 12
 0 0 19 -0.55529 0.74884 5
 0 0 19 0.14263 0.68263 11
 0 0 -19 -0.34037 0.61849 7
 0 0 20 21.3641 1.96142 10
 0 0 20 32.8619 2.15217 11
 0 0 -20 30.0023 1.94796 9
 0 0 -20 26.2034 1.80172 7
 0 0 -20 27.4248 1.80922 12
 0 0 20 24.7209 1.91908 5
 0 0 -21 0.50234 0.76548 7
 0 0 21 0.94147 0.75106 5
 0 0 -21 -0.2839 0.7819 9
 0 0 21 1.19531 0.98737 10
 0 0 -21 0.12333 0.75795 12
 0 0 21 -0.16021 0.81699 11
 0 0 22 30.7281 2.24059 11
 0 0 -22 29.2041 2.1019 9
 0 0 -22 27.3989 1.95392 12
 0 0 22 22.7573 1.99838 5
 0 0 22 26.3851 2.21923 10
 0 0 23 -0.17531 0.97536 5
 0 0 -23 1.2259 0.8439 12
 0 0 -23 -0.31488 0.84928 9
 0 0 23 1.31749 0.98233 10
 0 0 23 -1.42015 1.04525 11
 0 0 24 3.53071 1.21697 11
 0 0 -24 5.77349 1.1726 9
 0 0 24 5.16301 1.23363 5
 0 0 24 5.29842 1.29319 10
 0 0 -24 6.97437 1.2019 12
 0 0 25 3.26147 1.2528 10
 0 0 25 0.96613 1.02004 5
 0 0 -25 1.18649 0.9482 12
 0 0 -25 0.17231 0.95885 9
 0 0 25 -1.35084 1.15651 11
 0 0 26 3.19119 1.18588 11
 0 0 26 -0.20189 1.13557 5
 0 0 -26 2.46089 1.03521 12
 0 0 -26 1.43032 1.08174 9
 0 0 26 1.26369 1.13722 10
 0 0 -27 2.37613 1.07277 12
 0 0 27 -0.20541 1.24196 11
 0 -1 3 445.693 13.7749 4
 0 1 3 455.053 13.7917 14
 0 -1 -3 459.319 13.6763 1
 0 1 3 470.188 13.7888 5
 0 1 3 453.817 13.676 1
 0 1 -3 430.049 13.7333 13
 0 1 -3 427.79 13.6714 1
 0 -1 -3 459.797 13.6781 16
 0 1 -3 455.315 13.7957 7
 0 -1 3 406.694 13.6709 1
 0 -1 3 419.897 13.6765 16
 0 -1 4 1.2292 0.27117 8
 0 -1 -4 1.96331 0.19923 16
 0 1 4 1.74814 0.31961 14
 0 -1 -4 1.79083 0.32074 7
 0 -1 4 2.01921 0.32632 11
 0 -1 -4 2.00324 0.19099 1
 0 -1 4 1.13666 0.17973 1
 0 1 -4 1.6603 0.18574 1
 0 1 -4 1.48925 0.3103 7
 0 1 4 1.54341 0.31877 5
 0 -1 4 1.3066 0.18755 16
 0 1 4 1.60836 0.17911 1
 0 1 -4 1.49136 0.27458 13
 0 -1 -5 12.1826 0.46519 13
 0 -1 -5 12.456 0.64866 7
 0 -1 5 11.2232 0.47311 1
 0 -1 5 12.3944 0.48109 16
 0 1 -5 12.0262 0.47123 1
 0 1 -5 11.8598 0.68137 7
 0 1 5 12.6198 0.68385 5
 0 -1 5 12.0197 0.58498 8
 0 -1 -5 12.0773 0.47911 16
 0 1 5 11.8945 0.45823 8
 0 -1 5 12.8286 0.67247 11
 0 -1 -5 12.5437 0.47941 1
 0 1 -5 12.1002 0.59473 13
 0 -1 -5 12.5792 0.46483 8
 0 1 5 11.4414 0.46771 1
 0 1 5 11.7742 0.67493 14
 0 -1 -6 20.2496 0.75258 13
 0 1 6 19.8028 0.98733 5
 0 -1 6 21.8248 1.00189 11
 0 1 -6 22.4172 1.02068 7
 0 -1 6 20.8595 0.73685 16
 0 -1 6 19.7335 0.73395 2
 0 -1 -6 21.3814 0.7437 1
 0 -1 -6 22.33 0.92705 12
 0 -1 -6 19.8325 0.74582 8
 0 -1 6 21.5172 0.88737 8
 0 1 6 21.6431 1.07701 10
 0 1 6 21.3665 0.74887 8
 0 -1 -6 19.9974 0.95179 7
 0 1 -6 20.378 0.73151 1
 0 -1 6 20.2689 0.739 1
 0 -1 -6 21.7366 0.74903 13
 0 -1 -6 21.6882 0.74653 2
 0 1 6 21.6554 0.73548 1
 0 1 -6 20.7647 0.88513 13
 0 1 -6 21.2609 0.98965 12
 0 -1 -6 21.3229 0.74287 16
 0 1 6 21.684 1.01426 14
 0 -1 -7 22.4678 1.04718 7
 0 1 7 22.4481 1.10634 14
 0 1 -7 22.7565 1.10324 7
 0 -1 -7 22.5333 0.81898 13
 0 1 7 22.8222 0.8227 8
 0 -1 7 21.8162 0.95479 8
 0 -1 7 22.1089 1.10017 11
 0 1 -7 23.266 0.96637 13
 0 -1 -7 23.0944 0.79025 1
 0 -1 -7 22.4177 1.01167 12
 0 1 7 24.5014 1.12905 5
 0 -1 -8 0.68839 0.29178 7
 0 1 -8 0.61665 0.3565 7
 0 -1 8 0.89953 0.27685 8
 0 1 8 0.56345 0.16305 8
 0 -1 -8 0.33026 0.30199 12
 0 1 8 0.29658 0.32822 14
 0 1 8 0.90298 0.38312 5
 0 1 -8 0.36097 0.25822 13
 0 -1 8 0.84155 0.35956 11
 0 -1 -8 0.60365 0.18012 13
 0 1 9 0.11212 0.33061 14
 0 1 9 0.64335 0.17755 8
 0 -1 9 0.46105 0.24134 8
 0 1 -9 0.69312 0.35397 7
 0 -1 -9 0.54858 0.31553 12
 0 -1 -9 0.87671 0.32345 7
 0 -1 -9 0.48611 0.18233 13
 0 1 -9 0.8752 0.28357 13
 0 1 9 0.74351 0.34615 5
 0 -1 9 0.51244 0.35039 11
 0 -1 9 0.93526 0.38798 5
 0 -1 -10 3.98773 0.49431 7
 0 1 10 3.35002 0.54684 5
 0 1 -10 4.25426 0.42145 13
 0 -1 -10 4.06993 0.30227 13
 0 1 -10 5.04176 0.563 12
 0 -1 10 4.93184 0.60799 5
 0 -1 -10 4.25665 0.49266 12
 0 1 10 4.80646 0.31211 8
 0 -1 10 5.32752 0.43652 8
 0 1 -10 4.98242 0.58236 7
 0 1 -11 16.421 0.83351 13
 0 1 11 18.3217 1.19711 10
 0 1 -11 16.2187 1.0513 7
 0 -1 -11 16.039 0.68155 13
 0 -1 -11 16.9927 1.01498 7
 0 -1 11 16.6939 0.84278 8
 0 1 11 16.2356 0.68685 8
 0 -1 11 16.0135 1.07992 5
 0 1 -11 15.7511 1.01386 12
 0 1 11 16.3971 1.12809 11
 0 -1 -11 16.0773 0.957 12
 0 1 11 16.1022 1.07759 5
 0 -1 12 0.4206 0.30385 8
 0 -1 -12 0.30937 0.1979 13
 0 -1 -12 0.73632 0.38704 7
 0 -1 12 0.40362 0.3811 5
 0 1 -12 -0.14328 0.39458 7
 0 -1 12 -0.55807 0.47773 11
 0 1 -12 0.10972 0.29769 13
 0 1 -12 -0.069 0.38006 12
 0 1 12 -0.23868 0.41993 5
 0 1 12 -0.19496 0.20467 8
 0 1 12 0.35322 0.47125 11
 0 -1 -12 -0.23788 0.3998 12
 0 1 12 0.18024 0.44846 10
 0 1 13 151.321 5.50224 10
 0 1 13 147.459 5.46413 11
 0 1 13 149.929 5.38005 5
 0 -1 -13 142.344 5.22113 7
 0 1 -13 142.36 5.27387 7
 0 1 -13 148.535 5.27682 12
 0 -1 -13 148.217 5.17734 12
 0 -1 13 143.229 4.91102 8
 0 -1 13 154.081 5.41413 11
 0 -1 13 142.919 5.37395 5
 0 1 13 144.063 4.71405 8
 0 1 -13 148.974 4.90709 13
 0 1 -14 318.631 10.6442 12
 0 -1 -14 319.675 10.6204 7
 0 -1 14 322.106 10.2371 8
 0 -1 14 333.667 10.9488 10
 0 -1 14 318.693 10.7636 5
 0 -1 14 333.944 10.8113 11
 0 -1 -14 314.975 10.5338 12
 0 1 -14 316.109 10.2051 13
 0 1 14 317.783 10.8915 10
 0 1 14 316.498 10.8543 11
 0 1 14 339.524 10.8406 5
 0 1 14 310.626 10.0046 8
 0 1 -14 303.939 10.6313 7
 0 -1 15 88.2172 3.8285 5
 0 1 15 92.6001 3.96186 10
 0 -1 15 98.3355 4.04462 10
 0 -1 15 94.9146 3.33162 8
 0 -1 -15 95.3889 3.73568 7
 0 -1 -15 97.5036 3.66693 12
 0 1 15 99.8757 3.91781 5
 0 1 15 89.5087 3.0876 8
 0 1 15 95.6665 3.96587 11
 0 1 -15 94.3616 3.77638 7
 0 1 -15 93.2751 3.73619 12
 0 -1 15 95.1625 3.87903 11
 0 -1 16 6.15365 0.87983 11
 0 1 -16 4.67269 0.73121 12
 0 -1 16 7.93524 0.93041 5
 0 1 -16 3.99248 0.76161 7
 0 -1 -16 4.25804 0.72911 7
 0 -1 -16 4.37845 0.68239 12
 0 1 16 4.87406 0.85985 11
 0 -1 -16 2.98924 0.72974 9
 0 -1 16 5.03588 0.93598 10
 0 1 16 6.08393 0.86786 5
 0 1 16 4.39907 0.90252 10
 0 -1 16 5.12058 0.51617 8
 0 1 17 6.42901 0.96002 5
 0 -1 -17 10.0585 0.97049 12
 0 -1 17 6.24053 0.94089 11
 0 -1 17 7.55365 0.6202 8
 0 1 -17 8.00238 0.95379 7
 0 1 17 7.8324 1.06347 10
 0 -1 17 7.28409 1.09368 10
 0 1 17 7.57765 1.04561 11
 0 -1 -17 6.2249 0.85957 9
 0 1 -17 6.13515 0.82552 12
 0 -1 -17 5.63984 0.84846 7
 0 -1 17 6.21934 0.95045 5
 0 1 -18 3.75078 0.84765 7
 0 1 -18 6.66047 0.9151 12
 0 -1 -18 6.53118 0.91845 7
 0 -1 -18 8.1743 0.97148 9
 0 -1 18 5.75608 1.04736 10
 0 1 18 6.65329 1.00636 5
 0 -1 -18 4.176 0.80373 12
 0 1 18 7.26416 1.08657 11
 0 -1 18 6.40314 0.97603 5
 0 1 18 5.04652 0.98613 10
 0 -1 18 6.03343 0.9908 11
 0 1 19 3.27195 0.86917 11
 0 1 -19 3.25322 0.80174 12
 0 -1 -19 3.00426 0.77503 12
 0 -1 -19 3.56872 0.81991 9
 0 -1 19 4.78755 0.91566 11
 0 -1 -19 4.56934 0.87285 7
 0 1 -19 4.55526 0.87618 7
 0 1 19 6.56967 1.03945 5
 0 -1 19 2.44684 0.91721 10
 0 1 19 6.43971 1.0593 10
 0 1 -19 5.27125 0.93573 9
 0 -1 19 3.62702 0.88716 5
 0 -1 20 -0.16195 0.87363 10
 0 1 20 0.97453 0.8668 10
 0 -1 20 0.29047 0.77509 11
 0 -1 -20 -0.44035 0.67656 12
 0 -1 20 -0.29659 0.70979 5
 0 1 20 0.29738 0.75824 5
 0 1 -20 1.50419 0.78333 9
 0 1 -20 2.21338 0.76798 7
 0 1 20 -0.31566 0.8423 11
 0 -1 -20 -0.52384 0.70646 9
 0 -1 -20 0.46965 0.62661 7
 0 1 -20 -0.12314 0.71859 12
 0 1 -21 7.24401 1.15965 9
 0 -1 -21 3.60704 0.9108 9
 0 1 -21 6.18795 1.06325 7
 0 -1 21 3.99384 1.12942 11
 0 -1 -21 3.57398 0.85119 7
 0 -1 21 5.18275 1.03583 5
 0 1 -21 3.50974 0.91393 12
 0 -1 21 6.32102 1.25428 10
 0 -1 -21 4.30751 0.91739 12
 0 1 21 3.95763 0.99837 5
 0 1 21 4.67389 1.11538 11
 0 1 21 3.7773 1.10627 10
 0 1 -22 0.68395 0.75356 12
 0 -1 22 0.66406 0.82629 5
 0 1 -22 0.45861 0.85912 9
 0 1 22 -0.18062 0.96402 10
 0 1 22 -0.67175 0.89633 5
 0 -1 22 0.71793 0.93688 10
 0 -1 22 0.64735 0.86379 11
 0 1 -22 0.67266 0.82688 7
 0 -1 -22 0.73606 0.79024 12
 0 1 22 1.58504 1.0278 11
 0 -1 -22 0.58592 0.8392 9
 0 -1 23 4.32246 1.19612 10
 0 -1 -23 2.83073 0.94387 12
 0 -1 -23 3.38938 1.04025 9
 0 1 23 3.33193 1.20495 11
 0 1 -23 3.87467 0.98914 12
 0 1 -23 2.40936 1.06184 9
 0 1 23 2.46163 1.11916 10
 0 -1 23 2.10021 1.00722 5
 0 1 23 3.91112 1.10569 5
 0 -1 23 3.22638 1.01339 11
 0 1 -24 0.67246 0.9908 9
 0 1 -24 0.90066 0.89275 12
 0 1 24 0.77247 1.03147 11
 0 -1 -24 0.80676 0.88063 9
 0 1 24 0.98744 1.11053 10
 0 -1 24 0.78356 1.12292 10
 0 -1 -24 2.42131 0.88658 12
 0 1 24 5.02725 1.25246 5
 0 -1 24 1.24369 1.01863 11
 0 1 25 2.3078 1.10693 5
 0 1 -25 4.06377 1.13232 12
 0 -1 -25 3.65088 1.02436 12
 0 1 -25 3.15579 1.09158 9
 0 -1 25 4.06306 1.33219 10
 0 -1 25 4.62301 1.23078 11
 0 1 25 2.05044 1.12299 10
 0 1 25 3.41175 1.26791 11
 0 -1 -25 4.71439 1.14476 9
 0 1 26 0.39624 1.04602 5
 0 -1 -26 0.87488 1.00261 9
 0 1 -26 0.90933 1.04206 9
 0 1 26 -0.63573 1.16742 10
 0 1 26 2.91148 1.27825 11
 0 1 -26 0.64759 0.97046 12
 0 -1 26 -0.19089 1.019 11
 0 -1 26 2.93554 1.25672 10
 0 1 27 -0.21327 1.15041 11
 0 -1 27 0.39189 1.09019 11
 0 2 0 69.2897 2.17734 12
 0 2 0 61.3962 2.26312 13
 0 -2 0 67.3929 2.17738 12
 0 -2 0 66.4921 2.27682 8
 0 2 0 69.6023 2.29788 1
 0 -2 0 71.472 2.22375 4
 0 -2 -1 16.2026 0.62612 4
 0 -2 -1 15.5049 0.65175 8
 0 2 1 16.1661 0.70325 1
 0 -2 1 15.5189 0.69712 8
 0 2 -1 15.391 0.69022 1
 0 -2 1 15.4714 0.63196 4
 0 2 2 234.31 7.16465 11
 0 2 -2 220.902 7.10563 1
 0 -2 -2 224.756 7.04893 8
 0 2 -2 229.594 7.16454 7
 0 -2 -2 226.617 7.0053 9
 0 -2 2 220.726 7.13465 8
 0 2 2 225.178 7.0502 13
 0 -2 2 220.812 7.09109 4
 0 -2 -2 230.007 7.07946 4
 0 2 -2 211.193 7.11125 16
 0 2 3 182.295 5.86417 11
 0 -2 -3 181.707 5.7017 9
 0 2 3 185.022 5.79991 5
 0 2 -3 171.825 5.79468 13
 0 2 3 182.844 5.75363 1
 0 -2 3 180.519 5.79199 4
 0 -2 -3 181.213 5.67854 8
 0 2 -3 176.969 5.83714 7
 0 -2 -3 178.346 5.76777 4
 0 2 3 180.997 5.67905 13
 0 2 -3 176.905 5.74869 1
 0 2 3 185.662 5.77426 16
 0 2 -4 33.7524 1.32697 13
 0 2 4 36.5969 1.26397 1
 0 2 -4 31.9057 1.32935 12
 0 2 4 35.299 1.38867 14
 0 2 4 34.9202 1.17433 13
 0 2 4 35.0062 1.35389 5
 0 -2 4 34.1178 1.34722 4
 0 2 -4 34.4413 1.2557 1
 0 -2 -4 33.5278 1.25444 9
 0 2 -4 33.264 1.37166 7
 0 2 5 6.7058 0.51372 5
 0 2 -5 6.43753 0.4772 13
 0 -2 5 6.32614 0.50564 4
 0 2 -5 5.51051 0.37833 1
 0 2 5 6.51964 0.3106 13
 0 2 5 5.57128 0.50104 14
 0 -2 5 5.50417 0.46992 8
 0 2 -5 5.46439 0.51702 7
 0 -2 -5 5.99087 0.29541 13
 0 2 5 6.82949 0.39125 1
 0 2 6 4.67613 0.46781 5
 0 2 -6 4.32811 0.48598 7
 0 -2 -6 3.7255 0.24118 8
 0 2 -6 2.96233 0.30627 1
 0 -2 6 3.40482 0.41201 11
 0 2 6 4.20102 0.30638 1
 0 -2 6 3.2001 0.43202 4
 0 2 -6 3.40883 0.40605 13
 0 -2 6 3.31115 0.4 8
 0 2 6 3.74557 0.44549 14
 0 -2 -6 4.26248 0.44593 7
 0 2 6 3.6745 0.23435 13
 0 -2 -6 3.86823 0.21418 13
 0 -2 -7 58.9215 1.96205 8
 0 2 7 62.9612 2.05533 1
 0 -2 7 61.182 2.27124 11
 0 2 -7 57.7937 2.2069 13
 0 2 -7 60.0283 2.04635 1
 0 -2 -7 61.3642 2.15474 12
 0 2 7 61.422 2.34766 14
 0 -2 -7 63.9831 2.29654 7
 0 -2 -7 60.8557 1.95915 6
 0 -2 -7 62.0111 1.9563 13
 0 -2 7 59.0926 2.20655 8
 0 2 -7 61.1565 2.34823 7
 0 2 7 59.0064 1.9689 13
 0 -2 -7 59.5865 2.06141 2
 0 2 7 64.4322 2.35001 5
 0 -2 -8 16.703 0.70844 2
 0 -2 -8 18.0131 0.95823 7
 0 -2 -8 17.0448 0.61521 6
 0 2 -8 16.4116 0.86252 13
 0 2 8 17.2178 0.6929 1
 0 -2 8 16.8216 0.8627 8
 0 -2 -8 15.8779 0.61958 8
 0 -2 -8 17.8227 0.84506 12
 0 -2 8 16.6048 0.93968 11
 0 2 8 17.1672 0.99186 14
 0 2 8 17.1364 0.97605 5
 0 2 -8 16.3145 0.68558 1
 0 -2 8 16.4325 0.69616 2
 0 -2 -8 17.1576 0.61181 13
 0 2 -8 16.2355 0.9902 7
 0 -2 9 0.43736 0.27811 8
 0 -2 9 -0.0803 0.16092 2
 0 2 9 -0.11765 0.35558 5
 0 -2 -9 0.11594 0.11197 13
 0 -2 -9 0.34312 0.11642 6
 0 2 -9 -0.27463 0.31485 13
 0 -2 -9 0.05397 0.13004 13
 0 2 -9 0.52624 0.35641 7
 0 -2 -9 0.13784 0.14018 8
 0 2 9 0.21476 0.16158 1
 0 -2 9 0.26654 0.31672 11
 0 2 9 0.36115 0.36382 14
 0 2 -9 0.38411 0.17367 1
 0 -2 -9 0.28104 0.18947 2
 0 -2 -9 0.50961 0.35644 7
 0 -2 -9 0.15259 0.28481 12
 0 -2 -10 20.2804 0.7955 3
 0 -2 10 19.8008 0.78759 3
 0 -2 10 20.3026 0.78336 2
 0 2 -10 21.6663 1.0486 13
 0 -2 -10 20.1453 1.12677 7
 0 -2 -10 20.8697 1.04315 12
 0 2 -10 20.0181 1.19483 7
 0 2 10 21.1814 1.23212 14
 0 -2 10 21.7799 1.17256 11
 0 -2 -10 21.1501 0.79923 2
 0 -2 -10 20.7124 0.74113 6
 0 2 10 21.8247 1.22898 5
 0 -2 -10 21.2112 0.74283 13
 0 -2 10 19.1964 1.01023 8
 0 2 11 21.8972 1.29544 14
 0 -2 11 21.7903 0.76693 3
 0 2 11 21.058 1.33574 10
 0 -2 11 20.8371 1.05519 8
 0 -2 11 21.3087 0.75572 2
 0 2 11 22.1364 1.27549 5
 0 2 -11 21.2617 1.21243 12
 0 -2 -11 21.679 0.77126 2
 0 -2 -11 22.1676 1.18325 7
 0 2 -11 22.5714 1.07412 13
 0 -2 -11 18.9885 0.73854 13
 0 -2 -11 21.0256 0.77147 3
 0 -2 -11 22.206 1.11568 12
 0 -2 -11 19.4569 0.74064 6
 0 2 -11 20.4065 1.2313 7
 0 2 -12 101.464 3.81207 12
 0 -2 12 98.561 3.563 8
 0 2 -12 96.6345 3.54365 13
 0 2 12 104.618 3.91621 14
 0 -2 -12 102.501 3.64754 12
 0 2 -12 96.667 3.82324 7
 0 2 12 103.255 3.89354 5
 0 -2 12 96.7257 3.81424 11
 0 2 12 102.622 3.98296 10
 0 -2 -12 102.142 3.76904 7
 0 -2 13 231.896 7.95071 11
 0 -2 13 230.402 7.60538 8
 0 -2 -13 230.811 7.71641 12
 0 2 13 236.113 8.13482 10
 0 2 -13 212.937 7.87744 7
 0 2 -13 229.393 7.90437 12
 0 -2 -13 228.513 7.84185 7
 0 -2 -13 235.294 7.88399 9
 0 2 13 223.635 8.07687 11
 0 2 -13 230.426 7.58715 13
 0 2 13 244.322 8.03514 5
 0 -2 14 199.519 7.25987 11
 0 -2 -14 208.548 7.04642 12
 0 2 -14 199.484 7.22836 7
 0 -2 -14 214.151 7.18314 7
 0 -2 -14 208.342 7.19653 9
 0 2 14 210.9 7.47043 11
 0 2 -14 203.387 6.86792 13
 0 2 14 206.69 7.43322 10
 0 -2 14 206.622 6.89773 8
 0 2 -14 200.965 7.21262 12
 0 2 14 212.149 7.35599 5
 0 2 15 7.07834 0.88775 5
 0 -2 -15 6.74636 0.75092 12
 0 -2 -15 7.9966 0.8235 7
 0 2 15 8.14132 1.00616 10
 0 -2 -15 7.53118 0.84118 9
 0 2 15 8.07713 0.97294 11
 0 2 -15 7.43429 0.67818 13
 0 -2 15 8.14034 0.93446 11
 0 -2 15 8.53929 0.69315 8
 0 2 -15 7.89505 0.89717 12
 0 2 -15 6.86461 0.88727 7
 0 2 16 0.45672 0.57637 5
 0 -2 -16 1.10083 0.51515 12
 0 2 -16 2.32234 0.63658 12
 0 2 -16 0.50865 0.58382 7
 0 -2 16 2.14395 0.64335 11
 0 -2 16 1.64102 0.43543 8
 0 2 16 0.5086 0.64159 10
 0 2 16 1.1486 0.62812 11
 0 -2 -16 1.38253 0.53901 7
 0 -2 -16 0.38831 0.52487 9
 0 -2 17 -0.11525 0.60833 11
 0 -2 -17 -0.31364 0.61008 9
 0 -2 -17 0.09849 0.49012 7
 0 -2 -17 -0.08477 0.51665 12
 0 -2 17 -0.27151 0.64976 10
 0 2 17 -0.1367 0.70531 11
 0 2 17 0.73713 0.62648 5
 0 -2 17 0.75266 0.41003 8
 0 2 17 0.54529 0.68683 10
 0 2 -17 0.54088 0.5773 7
 0 2 -17 -0.10804 0.55092 12
 0 2 18 0.72853 0.76915 10
 0 -2 18 0.43505 0.67514 10
 0 2 18 0.29168 0.70746 11
 0 -2 18 0.36989 0.68607 11
 0 2 -18 0.68727 0.61137 7
 0 -2 18 0.05868 0.43571 8
 0 2 18 -0.1323 0.71375 5
 0 -2 -18 0.41834 0.58199 7
 0 -2 -18 0.72782 0.60328 12
 0 2 -18 0.23035 0.61475 12
 0 -2 -18 0.6737 0.59931 9
 0 2 -19 2.69118 0.81089 12
 0 2 19 4.66085 0.89929 5
 0 -2 19 5.24372 0.93246 11
 0 -2 -19 5.8305 0.84845 12
 0 2 -19 5.92299 0.93201 7
 0 2 19 5.7415 1.00111 11
 0 -2 19 4.47523 1.01765 10
 0 -2 -19 3.95608 0.87505 9
 0 2 19 3.72133 1.01512 10
 0 -2 -19 2.98893 0.73608 7
 0 -2 -20 0.69849 0.68652 7
 0 2 -20 1.67171 0.77601 9
 0 2 20 1.31802 0.90823 11
 0 2 20 1.05862 0.82529 5
 0 -2 20 0.97352 0.83425 11
 0 2 -20 1.65628 0.78388 7
 0 -2 20 1.46889 0.84296 10
 0 -2 -20 1.13565 0.69983 12
 0 2 20 0.82223 0.86882 10
 0 2 -20 1.29554 0.71458 12
 0 -2 -20 1.65797 0.82228 9
 0 -2 -21 0.10931 0.71447 12
 0 -2 21 0.44106 0.78459 11
 0 2 -21 -0.13387 0.76686 7
 0 2 21 0.15877 0.80959 5
 0 2 21 -0.174 0.89777 11
 0 2 21 0.17359 0.84196 10
 0 2 -21 -0.27325 0.72113 12
 0 2 -21 0.1475 0.79564 9
 0 -2 21 -0.68788 1.02158 10
 0 -2 -21 0.8113 0.78903 9
 0 -2 -22 1.26677 0.7334 12
 0 2 22 1.46026 0.94402 10
 0 -2 -22 0.71495 0.80608 9
 0 -2 22 1.98083 1.00398 10
 0 2 -22 2.66189 0.93761 7
 0 2 -22 3.30375 0.94782 12
 0 -2 22 3.4037 0.99108 11
 0 2 -22 2.80104 0.98167 9
 0 2 22 1.00545 0.89662 5
 0 2 22 4.58718 1.14776 11
 0 -2 23 0.81097 1.02099 11
 0 2 -23 0.14581 0.88875 7
 0 2 -23 0.16346 0.88177 9
 0 -2 -23 -0.12094 0.85649 12
 0 -2 -23 0.90183 0.81082 9
 0 2 -23 -0.30103 0.82056 12
 0 -2 23 0.37654 0.94858 10
 0 2 23 2.44939 1.04843 5
 0 2 23 -0.57649 1.07982 11
 0 2 23 -0.19129 0.99844 10
 0 2 -24 0.31464 0.87532 12
 0 2 24 -0.364 0.88279 5
 0 -2 24 0.33855 0.94182 11
 0 -2 -24 0.31491 0.89342 9
 0 -2 24 0.98075 1.05811 10
 0 2 24 1.2028 1.14834 11
 0 2 -24 0.17096 0.91239 9
 0 2 24 -0.59853 0.9549 10
 0 -2 25 0.61016 1.10875 10
 0 2 25 1.46035 1.19505 11
 0 2 -25 -0.53423 0.96062 9
 0 -2 -25 0.65734 0.97625 9
 0 2 25 0.18963 0.9076 5
 0 2 -25 -0.16379 0.98149 12
 0 2 25 0.41425 1.21959 10
 0 -2 25 -0.1763 0.99068 11
 0 2 -26 2.20313 1.05156 12
 0 -2 26 0.18166 1.0616 11
 0 2 26 3.12868 1.21287 5
 0 2 26 0.64183 1.20355 10
 0 -2 26 2.51862 1.23718 10
 0 2 26 4.08646 1.34446 11
 0 2 -26 2.7709 1.18224 9
 0 -2 -26 1.02388 0.99746 9
 0 3 0 0.34126 0.20389 12
 0 -3 0 0.18266 0.33054 8
 0 3 0 0.02846 0.33305 1
 0 -3 0 0.63723 0.26777 4
 0 -3 0 0.02753 0.3088 15
 0 3 0 0.28246 0.15683 9
 0 3 -1 49.621 1.70548 12
 0 3 1 50.827 1.61775 12
 0 3 -1 49.2608 1.82777 1
 0 3 1 49.6122 1.60219 9
 0 -3 -1 48.5391 1.61593 12
 0 -3 1 49.1044 1.73964 4
 0 -3 -1 50.53 1.78986 8
 0 -3 1 50.6621 1.83851 8
 0 3 1 50.8767 1.83408 1
 0 -3 -1 49.6294 1.60139 9
 0 -3 -1 48.244 1.72418 4
 0 3 2 16.0508 0.7284 13
 0 -3 -2 17.6126 0.72147 4
 0 -3 -2 15.8259 0.58868 9
 0 -3 2 16.1937 0.81407 8
 0 3 -2 14.8253 0.77298 1
 0 -3 2 15.1925 0.72154 4
 0 -3 -2 16.2894 0.72552 8
 0 3 -2 16.0048 0.71681 12
 0 3 -2 14.9343 0.80096 16
 0 -3 3 0.03344 0.3136 8
 0 3 3 0.08001 0.22101 13
 0 -3 3 0.2673 0.26613 4
 0 -3 -3 0.29263 0.1366 12
 0 -3 -3 0.31433 0.23556 8
 0 3 3 0.4267 0.32756 11
 0 3 -3 0.05239 0.26724 12
 0 -3 -3 0.26464 0.22006 4
 0 3 -3 0.1413 0.27333 1
 0 3 3 0.08512 0.26519 1
 0 3 -3 0.3229 0.31443 7
 0 -3 -3 0.29908 0.16671 9
 0 -3 -4 21.0448 1.00426 15
 0 -3 -4 21.3043 0.86021 9
 0 -3 -4 22.6541 0.86949 8
 0 3 4 21.9627 0.86396 13
 0 3 4 22.8293 1.00391 5
 0 3 4 21.1183 1.05916 11
 0 3 -4 22.8951 1.07718 7
 0 3 4 21.9893 0.95967 1
 0 -3 -4 22.1496 0.95144 4
 0 3 -4 21.492 0.95879 1
 0 3 -4 22.0945 1.02619 13
 0 -3 4 21.008 0.97877 4
 0 -3 -5 208.308 6.74008 9
 0 3 5 215.589 6.89066 5
 0 -3 -5 221.388 6.85963 4
 0 3 -5 210.797 6.96899 7
 0 3 5 213.757 6.80185 1
 0 3 -5 208.711 6.88883 13
 0 -3 5 207.513 6.88063 4
 0 -3 -5 211.486 6.67185 8
 0 3 5 208.583 6.67237 13
 0 3 5 215.027 6.96305 14
 0 3 5 217.523 7.01222 11
 0 3 -5 203.106 6.78604 1
 0 3 -6 326.169 10.7441 1
 0 3 -6 338.111 10.8858 13
 0 -3 -6 342.806 10.6154 8
 0 3 6 344.513 10.7542 1
 0 -3 -6 341.174 10.8702 4
 0 -3 -6 343.873 10.7666 9
 0 3 -6 334.1 10.9722 7
 0 -3 6 331.044 10.8801 8
 0 3 6 346.928 10.9103 5
 0 3 6 344.855 10.6239 13
 0 -3 6 332.813 10.908 4
 0 3 7 37.935 1.55473 5
 0 -3 -7 35.6658 1.42047 9
 0 3 7 36.8032 1.60877 14
 0 3 -7 33.3499 1.57116 7
 0 3 7 35.8663 1.36276 1
 0 -3 7 33.1028 1.43448 11
 0 -3 7 33.4562 1.49088 8
 0 -3 -7 34.0172 1.2126 8
 0 3 -7 34.0173 1.35214 1
 0 3 -7 35.7631 1.507 13
 0 -3 7 33.4885 1.53358 4
 0 3 7 36.3198 1.23252 13
 0 -3 -8 48.317 1.77358 12
 0 3 8 49.4 1.61625 13
 0 -3 -8 52.4525 2.01854 7
 0 -3 8 46.5523 1.92809 8
 0 3 -8 47.2944 1.74897 1
 0 -3 -8 45.5151 1.59393 8
 0 -3 8 44.5391 1.88905 11
 0 -3 -8 51.9712 1.90889 9
 0 3 -8 46.0996 2.03745 7
 0 3 8 49.299 1.7589 1
 0 3 8 49.656 2.01409 5
 0 -3 -8 47.4504 1.76948 2
 0 3 8 50.6919 2.07951 14
 0 3 -8 47.6965 1.9306 13
 0 -3 9 8.68636 0.53019 2
 0 3 9 9.17797 0.39011 13
 0 -3 -9 8.39242 0.701 7
 0 -3 -9 9.08 0.57451 12
 0 -3 -9 8.43386 0.52373 2
 0 3 -9 9.41031 0.69356 13
 0 3 9 9.44434 0.78874 14
 0 -3 -9 7.61495 0.36372 8
 0 3 -9 7.6045 0.73463 7
 0 3 -9 7.96422 0.4974 1
 0 3 9 9.91469 0.52949 1
 0 -3 9 7.68092 0.64226 8
 0 -3 9 8.44752 0.67369 11
 0 3 9 8.58277 0.72327 5
 0 -3 -9 9.19419 0.65599 9
 0 -3 -10 27.4194 1.0987 2
 0 3 -10 26.9735 1.31971 13
 0 -3 -10 29.2183 1.40215 7
 0 3 10 28.957 1.4464 5
 0 3 10 27.6227 1.0777 1
 0 -3 -10 28.3532 1.32315 9
 0 -3 10 24.5318 1.28521 8
 0 3 10 24.4259 1.40768 14
 0 -3 10 25.94 1.33725 11
 0 -3 10 25.5338 1.08636 2
 0 3 -10 24.8458 1.41775 7
 0 3 -10 26.0362 1.06673 1
 0 -3 -10 27.7955 1.21509 12
 0 3 11 67.4195 2.27519 1
 0 3 11 70.5294 2.90113 11
 0 -3 -11 64.6572 2.59759 9
 0 3 11 69.7841 2.7772 5
 0 -3 11 62.1294 2.54794 8
 0 -3 -11 67.6868 2.29994 2
 0 -3 11 62.0932 2.27925 2
 0 -3 -11 65.5291 2.67002 7
 0 3 -11 71.2806 2.75042 12
 0 3 11 66.2372 2.78455 14
 0 3 -11 65.1831 2.76343 7
 0 3 -11 65.3849 2.26534 1
 0 3 11 63.8592 2.81849 10
 0 -3 -11 67.1294 2.48953 12
 0 3 -11 65.4564 2.55896 13
 0 3 12 3.01945 0.62002 14
 0 -3 12 3.12152 0.29985 3
 0 -3 -12 2.63169 0.29671 2
 0 3 12 1.80757 0.59498 10
 0 -3 12 1.56371 0.43513 8
 0 -3 12 2.65911 0.28808 2
 0 -3 -12 2.92303 0.29867 3
 0 -3 -12 2.27162 0.53317 7
 0 -3 -12 2.60827 0.43813 12
 0 3 12 2.40682 0.53271 5
 0 3 -12 3.31963 0.52451 13
 0 3 -12 1.73437 0.49123 12
 0 3 -12 3.29704 0.58574 7
 0 -3 -12 2.51381 0.51904 9
 0 -3 13 69.0779 2.27825 3
 0 3 13 65.0667 2.99952 10
 0 -3 13 66.6549 2.66581 8
 0 3 -13 68.6032 2.8825 12
 0 3 13 64.4279 2.96117 14
 0 -3 13 66.7902 2.26204 2
 0 -3 -13 70.5295 2.8347 7
 0 3 13 70.383 2.9562 5
 0 3 -13 63.5771 2.87735 7
 0 -3 13 67.1759 2.83653 11
 0 3 -13 66.5102 2.65325 13
 0 -3 -13 64.4651 2.76558 9
 0 -3 -13 70.2474 2.65041 12
 0 -3 -14 15.1053 1.00144 12
 0 3 -14 14.8794 1.14979 12
 0 -3 14 14.3451 0.57767 3
 0 -3 14 18.0405 1.05272 8
 0 -3 14 14.7335 1.12423 11
 0 3 14 15.8515 1.24479 14
 0 3 14 15.0115 1.25968 10
 0 -3 -14 16.0637 1.12927 9
 0 3 -14 15.334 1.0049 13
 0 3 -14 14.6852 1.18356 7
 0 -3 14 14.6192 0.57315 2
 0 -3 -14 15.1516 1.08014 7
 0 3 14 17.5662 1.23775 5
 0 3 -15 12.798 0.93895 13
 0 -3 15 13.8216 0.9756 8
 0 3 -15 14.019 1.14845 12
 0 -3 -15 14.5069 0.99968 12
 0 3 15 14.2167 1.18167 5
 0 -3 15 13.6283 1.14759 11
 0 3 15 14.8652 1.31644 10
 0 3 -15 14.0426 1.19909 7
 0 -3 -15 15.0616 1.11383 7
 0 -3 -15 14.2556 1.12158 9
 0 -3 -16 72.949 3.08727 7
 0 3 16 71.5564 3.42313 11
 0 3 -16 70.1026 3.18989 12
 0 -3 16 71.7253 3.17183 11
 0 -3 -16 73.7886 3.12989 9
 0 3 16 72.8897 3.27866 5
 0 3 -16 66.9616 2.81778 13
 0 3 -16 67.0497 3.18935 7
 0 3 16 67.9316 3.36368 10
 0 -3 -16 76.6708 2.96378 12
 0 -3 16 75.7833 2.91416 8
 0 -3 17 3.09097 0.72439 11
 0 3 -17 1.14145 0.65703 7
 0 3 17 1.35379 0.66701 5
 0 3 17 3.47715 0.89811 10
 0 -3 -17 2.58029 0.63286 7
 0 -3 -17 1.62437 0.66188 9
 0 -3 -17 1.6554 0.60162 12
 0 -3 17 2.22415 0.57978 8
 0 3 -17 1.59307 0.64265 12
 0 3 17 3.86541 0.88932 11
 0 3 -18 11.7447 1.22626 12
 0 -3 -18 14.3089 1.11912 12
 0 -3 -18 15.9226 1.27862 9
 0 3 18 12.7803 1.30217 5
 0 -3 18 11.6393 0.96942 8
 0 3 18 14.0504 1.42051 11
 0 3 -18 12.8211 1.27228 7
 0 -3 18 13.1013 1.23085 11
 0 -3 -18 14.815 1.20602 7
 0 3 18 14.0896 1.45495 10
 0 -3 19 2.88567 0.82832 11
 0 -3 -19 2.91321 0.81817 9
 0 3 -19 4.88118 0.92267 12
 0 -3 -19 3.25967 0.72549 12
 0 -3 19 3.15384 0.62879 8
 0 3 19 5.67647 1.09495 10
 0 3 19 5.0594 0.96477 5
 0 -3 19 2.48941 0.97102 10
 0 3 -19 5.21575 0.97749 7
 0 -3 -19 3.21552 0.73408 7
 0 3 19 6.48636 1.1038 11
 0 3 20 0.66807 0.81129 10
 0 -3 20 1.31781 0.94461 10
 0 -3 -20 1.7335 0.64449 12
 0 3 -20 1.20469 0.76075 7
 0 3 -20 2.71607 0.85597 12
 0 -3 -20 1.48753 0.79361 9
 0 3 20 0.14844 0.73073 5
 0 -3 20 2.12664 0.81128 11
 0 3 20 1.71922 0.82401 11
 0 3 21 1.44889 0.91251 11
 0 -3 21 0.8026 0.82827 5
 0 3 21 -0.1762 0.87689 10
 0 -3 -21 -0.65775 0.81506 9
 0 -3 21 0.84187 0.79616 11
 0 -3 21 0.69497 0.95698 10
 0 3 -21 0.29967 0.7363 9
 0 3 -21 -0.14304 0.79588 12
 0 3 -21 0.83883 0.85212 7
 0 3 21 -0.15717 0.79191 5
 0 3 -22 1.1057 0.87011 9
 0 3 22 -0.19019 1.03688 11
 0 -3 22 0.58993 0.83693 11
 0 3 -22 0.45092 0.78461 12
 0 -3 -22 0.8335 0.76525 9
 0 -3 22 1.01518 0.92245 5
 0 3 22 0.49452 0.84067 5
 0 3 -22 0.14581 0.85099 7
 0 3 22 0.74108 1.01006 10
 0 -3 22 -0.91056 1.07238 10
 0 3 -23 4.09033 1.05796 7
 0 3 23 3.46315 1.05176 5
 0 -3 23 3.54804 1.09069 11
 0 3 -23 4.14665 1.15 9
 0 3 23 1.3576 1.09482 10
 0 -3 23 3.03512 1.17993 10
 0 3 23 3.5864 1.21887 11
 0 3 -23 2.67891 1.05731 12
 0 -3 23 3.01991 1.06964 5
 0 -3 -23 5.40679 1.15456 9
 0 3 -24 18.8994 1.84633 9
 0 3 -24 18.7276 1.77281 12
 0 -3 24 17.1615 1.95866 10
 0 3 24 21.2744 1.92356 5
 0 -3 24 15.4118 1.81869 5
 0 3 24 18.524 1.95084 11
 0 -3 -24 19.1406 1.76249 9
 0 3 24 16.1862 1.90104 10
 0 -3 24 19.7662 1.81026 11
 0 3 25 -0.62961 1.11999 10
 0 -3 -25 0.63922 0.90674 9
 0 -3 25 -1.15956 1.15809 5
 0 3 -25 -0.18038 0.973 9
 0 -3 25 -0.40845 1.13627 10
 0 -3 -25 0.71898 1.02963 4
 0 -3 25 0.16684 1.12925 11
 0 3 25 -1.0771 1.23399 11
 0 3 -25 0.34162 0.95036 12
 0 3 25 0.37385 0.95319 5
 0 -3 26 4.62876 1.43724 10
 0 3 -26 2.11939 1.1504 12
 0 3 26 1.30181 1.22335 10
 0 3 26 3.33226 1.41286 11
 0 -3 -26 6.30226 1.31535 9
 0 -3 -26 2.98509 1.16954 4
 0 -4 0 0.24801 0.23902 4
 0 4 0 0.06237 0.16554 12
 0 -4 0 0.21279 0.30696 8
 0 4 0 -0.15451 0.32452 1
 0 -4 1 4.06327 0.45529 8
 0 4 1 4.38067 0.26617 12
 0 4 -1 4.02552 0.33207 12
 0 -4 1 3.95571 0.3797 4
 0 -4 -1 4.44475 0.38368 4
 0 4 -1 5.28902 0.49127 1
 0 -4 -1 4.03498 0.23731 9
 0 4 1 4.54924 0.43726 13
 0 -4 -1 4.26716 0.43574 8
 0 4 1 4.44233 0.48587 1
 0 4 2 48.1737 1.75659 13
 0 4 -2 46.8941 1.82138 1
 0 4 -2 48.0672 1.70191 12
 0 -4 -2 44.8835 1.5185 12
 0 -4 -2 45.9251 1.74492 8
 0 -4 -2 47.2106 1.53312 9
 0 4 2 46.4542 1.52211 12
 0 -4 2 47.3674 1.72983 4
 0 -4 -2 44.2516 1.69427 4
 0 -4 2 47.9861 1.84794 8
 0 4 3 82.4167 2.89843 1
 0 -4 -3 84.2945 2.80775 8
 0 -4 -3 82.232 2.63466 9
 0 4 -3 83.6256 2.82074 12
 0 -4 3 82.2088 2.94347 8
 0 4 3 81.8161 2.80009 13
 0 -4 -3 79.2358 2.57216 12
 0 4 -3 81.1991 2.89237 1
 0 -4 3 78.5222 2.82526 4
 0 -4 -3 80.5145 2.79617 4
 0 4 -4 58.7433 2.28036 12
 0 -4 4 61.6024 2.30734 4
 0 -4 -4 63.5856 2.26835 4
 0 4 4 62.7479 2.32424 1
 0 -4 -4 62.0512 2.21358 8
 0 -4 4 59.303 2.37184 8
 0 4 -4 63.1987 2.32583 1
 0 4 4 65.9963 2.22424 13
 0 -4 -4 64.7997 2.12194 9
 0 4 4 64.2414 2.42843 11
 0 4 5 22.5832 1.19975 11
 0 4 5 23.6378 1.06808 1
 0 4 -5 22.2289 1.17865 7
 0 4 5 23.1078 0.94469 13
 0 -4 -5 22.3991 0.94562 8
 0 -4 -5 22.1838 1.03824 4
 0 4 -5 22.4005 1.05528 1
 0 -4 -5 22.0084 0.92013 9
 0 4 -5 23.3098 1.08282 12
 0 -4 5 21.4311 1.07856 4
 0 -4 -6 32.9948 1.28673 8
 0 -4 -6 36.2662 1.55187 15
 0 4 -6 33.4574 1.60175 7
 0 -4 -6 34.1847 1.46243 4
 0 4 -6 32.4048 1.48491 12
 0 4 6 34.3156 1.42536 1
 0 4 -6 32.6011 1.51533 13
 0 4 6 35.6224 1.51562 5
 0 4 -6 34.0996 1.43012 1
 0 -4 6 34.5016 1.5469 8
 0 -4 6 34.291 1.5267 4
 0 4 6 35.1008 1.29829 13
 0 -4 -6 36.7821 1.35031 9
 0 4 7 10.6251 0.74515 5
 0 -4 -7 10.6176 0.53263 8
 0 4 -7 9.21966 0.63633 1
 0 4 -7 9.38571 0.77446 7
 0 -4 -7 11.493 0.62445 9
 0 -4 7 10.1595 0.76146 8
 0 4 7 9.73344 0.52156 13
 0 4 7 10.875 0.66494 1
 0 4 -7 10.3473 0.764 13
 0 -4 -7 10.7612 0.72419 4
 0 -4 -7 10.5753 0.74282 15
 0 -4 7 12.0051 0.79253 4
 0 4 8 0.45747 0.36829 5
 0 4 8 0.27547 0.37542 14
 0 -4 8 0.11425 0.36516 8
 0 -4 8 -0.21556 0.30904 11
 0 -4 -8 0.53104 0.33687 4
 0 4 8 -0.09794 0.18876 13
 0 -4 -8 -0.15847 0.17904 8
 0 -4 -8 0.19306 0.28174 9
 0 4 -8 0.11217 0.36389 13
 0 4 -8 0.33901 0.39565 7
 0 4 -8 -0.10973 0.28198 1
 0 4 8 0.18586 0.27281 1
 0 -4 8 -0.29769 0.3863 4
 0 -4 -9 14.7123 0.72558 12
 0 4 9 15.291 0.78083 1
 0 -4 -9 13.7996 0.59208 8
 0 4 -9 14.9949 1.05906 7
 0 -4 -9 14.7197 0.83469 9
 0 -4 9 13.2575 0.78039 2
 0 4 9 13.6543 0.93778 5
 0 -4 9 13.2823 0.85326 11
 0 4 -9 12.8289 0.75634 1
 0 -4 9 13.113 0.94787 4
 0 -4 -9 16.5272 0.99859 7
 0 -4 -9 15.2521 0.79325 2
 0 4 9 15.5399 0.62923 13
 0 4 -9 15.2989 0.95511 13
 0 4 9 13.4346 0.98844 14
 0 -4 -9 12.5367 0.8934 4
 0 -4 9 14.9849 0.95179 8
 0 4 10 1.37115 0.48967 14
 0 -4 10 1.94726 0.47376 8
 0 4 10 1.59968 0.42992 5
 0 4 -10 1.28102 0.32221 1
 0 4 -10 1.96843 0.46655 13
 0 -4 -10 1.54248 0.29299 12
 0 -4 -10 1.24403 0.43044 4
 0 4 10 0.98966 0.42727 11
 0 4 10 1.92418 0.20983 13
 0 4 -10 1.57414 0.53115 7
 0 -4 -10 1.43965 0.17244 8
 0 -4 10 1.3293 0.38522 11
 0 4 10 1.10937 0.41105 10
 0 4 10 2.02521 0.35112 1
 0 -4 -10 1.16935 0.36956 9
 0 -4 -10 1.41777 0.47739 7
 0 -4 10 1.41345 0.32286 2
 0 -4 -10 1.25164 0.30495 2
 0 4 11 64.096 2.8133 10
 0 4 -11 62.084 2.58863 13
 0 4 11 67.7959 2.71658 5
 0 4 11 68.205 2.89817 11
 0 -4 -11 64.2638 2.35235 2
 0 -4 -11 64.9619 2.6583 4
 0 4 -11 64.3683 2.32269 1
 0 4 11 63.9508 2.79478 14
 0 -4 -11 63.3062 2.65989 7
 0 -4 11 59.6111 2.56857 8
 0 4 -11 59.8141 2.74793 7
 0 4 -11 62.8683 2.67954 12
 0 4 11 67.4029 2.33576 1
 0 -4 -11 66.4906 2.55273 9
 0 -4 11 63.202 2.3428 2
 0 -4 -11 62.791 2.37032 12
 0 -4 12 0.17322 0.27021 2
 0 -4 -12 0.45647 0.46774 7
 0 -4 -12 0.42243 0.29607 2
 0 4 12 1.06004 0.47203 11
 0 4 12 0.65442 0.45959 14
 0 4 12 0.8012 0.5288 10
 0 4 12 0.58249 0.46319 5
 0 4 12 0.42459 0.26245 1
 0 4 -12 0.4517 0.46088 7
 0 4 -12 0.44137 0.26868 1
 0 -4 -12 0.76412 0.43413 9
 0 -4 -12 0.27226 0.32947 12
 0 4 -12 0.66744 0.43009 13
 0 4 -12 0.16759 0.37901 12
 0 -4 12 0.47997 0.41111 8
 0 4 -13 0.36245 0.43522 12
 0 -4 13 0.85757 0.46513 8
 0 4 13 1.20509 0.60289 14
 0 4 13 0.97347 0.5395 10
 0 4 -13 1.15714 0.59372 7
 0 -4 13 1.18551 0.32466 3
 0 -4 13 1.84047 0.5273 11
 0 -4 -13 1.40681 0.50555 9
 0 -4 -13 1.11567 0.41244 12
 0 4 13 2.17373 0.58454 11
 0 4 13 1.4528 0.55461 5
 0 4 -13 1.03776 0.44375 13
 0 -4 -13 1.37395 0.52181 7
 0 -4 13 1.27174 0.30958 2
 0 4 14 11.9952 1.04535 5
 0 4 -14 13.6652 1.07753 12
 0 4 14 10.2132 1.08778 11
 0 4 14 10.3677 1.0788 10
 0 4 -14 10.8781 1.04393 7
 0 -4 14 11.6117 0.97755 11
 0 -4 -14 11.7873 0.99946 7
 0 -4 -14 10.9392 0.80912 12
 0 -4 14 10.4657 0.59827 2
 0 4 -14 10.3563 0.89622 13
 0 -4 14 9.27364 0.86363 8
 0 -4 -14 10.8041 0.91595 9
 0 4 14 8.50563 1.00116 14
 0 -4 14 9.7283 0.5941 3
 0 -4 15 55.7095 2.45449 8
 0 -4 -15 60.0963 2.56186 9
 0 -4 -15 58.7268 2.35652 12
 0 4 -15 48.4515 2.64415 7
 0 -4 15 51.6638 2.52452 11
 0 4 -15 53.65 2.40967 13
 0 4 -15 58.3498 2.69401 12
 0 4 15 59.2215 2.71745 5
 0 -4 -15 58.7239 2.5916 7
 0 4 15 58.6551 2.82829 14
 0 4 15 54.5187 2.81445 10
 0 -4 16 59.0305 2.4865 8
 0 -4 -16 58.4047 2.58344 9
 0 4 16 54.485 2.83505 10
 0 -4 16 51.5234 2.54445 11
 0 -4 16 51.6134 2.72601 5
 0 4 -16 54.6635 2.42681 13
 0 4 -16 49.9828 2.66587 7
 0 4 16 56.5412 2.82657 14
 0 4 -16 51.1021 2.62897 12
 0 4 16 55.3699 2.72549 5
 0 -4 -16 56.192 2.34892 12
 0 -4 -16 56.8196 2.5858 7
 0 4 17 11.9965 1.20504 5
 0 -4 17 10.4541 1.08596 11
 0 -4 17 11.5113 1.20937 5
 0 -4 17 9.02443 0.91231 8
 0 4 17 7.7224 1.1649 10
 0 4 -17 12.6318 0.99146 13
 0 4 -17 11.1047 1.13586 12
 0 -4 -17 11.9012 1.10101 9
 0 4 -17 9.72075 1.18534 7
 0 -4 -17 12.272 0.95878 12
 0 -4 -17 13.3963 1.10711 7
 0 -4 18 0.90181 0.62738 11
 0 4 18 0.3924 0.63463 5
 0 4 18 1.97895 0.76711 10
 0 -4 18 0.68826 0.73476 5
 0 4 -18 -0.3805 0.66217 12
 0 4 -18 -0.12812 0.70583 7
 0 -4 18 0.24925 0.52322 8
 0 -4 -18 0.64081 0.55128 7
 0 -4 -18 1.16125 0.61623 9
 0 -4 -19 0.33893 0.69443 9
 0 4 -19 0.94065 0.78427 7
 0 4 19 0.27869 0.67602 5
 0 -4 19 0.29223 0.68996 5
 0 4 -19 -0.13438 0.67716 12
 0 4 19 0.16925 0.74158 11
 0 -4 19 0.67492 0.58267 8
 0 4 19 0.96894 0.86192 10
 0 -4 19 0.83784 0.7049 11
 0 4 20 18.9517 1.79409 10
 0 4 -20 18.2946 1.58693 12
 0 -4 20 18.3627 1.51414 11
 0 4 -20 15.3484 1.53749 7
 0 -4 -20 18.5139 1.48954 9
 0 4 20 14.6487 1.67512 11
 0 -4 20 14.6944 1.61325 5
 0 4 20 17.8166 1.58703 5
 0 4 21 12.3018 1.41938 5
 0 -4 21 10.1285 1.35809 5
 0 4 21 8.65294 1.42156 11
 0 -4 21 8.0853 1.36114 10
 0 -4 21 11.0547 1.29828 11
 0 -4 -21 9.50382 1.25743 4
 0 4 -21 12.2488 1.37437 12
 0 -4 -21 8.80363 1.19306 9
 0 4 -21 8.9514 1.3011 7
 0 4 21 9.9091 1.51113 10
 0 -4 -22 4.53851 1.05237 4
 0 4 -22 5.3271 1.10289 12
 0 4 -22 3.82164 1.06965 7
 0 -4 22 3.95349 1.05511 5
 0 4 22 4.90173 1.09051 5
 0 -4 22 1.65879 1.09245 10
 0 -4 22 4.05218 0.98522 11
 0 4 22 1.38388 1.03942 11
 0 -4 -22 5.25598 1.05188 9
 0 4 22 6.80841 1.28622 10
 0 -4 -23 2.55156 1.00427 9
 0 -4 -23 0.98595 0.96803 4
 0 -4 23 1.45892 0.93306 11
 0 4 23 1.20019 0.92536 5
 0 4 23 1.98042 1.10226 10
 0 4 -23 -0.82016 1.04099 12
 0 -4 23 1.44169 0.99302 5
 0 4 -23 0.15806 1.04097 7
 0 -4 23 1.73353 1.17433 10
 0 4 23 0.61821 1.07595 11
 0 -4 -24 -0.51487 0.926 4
 0 4 -24 0.97911 0.90814 7
 0 4 24 0.35709 0.88872 5
 0 4 -24 1.02652 0.93287 12
 0 -4 24 0.94113 0.9826 5
 0 4 24 0.41243 1.0264 10
 0 -4 -24 1.3363 0.97766 9
 0 -4 24 3.38992 1.22559 10
 0 4 24 -0.64418 1.09514 11
 0 -4 -25 -0.53606 1.16795 4
 0 -4 -25 0.30956 0.95904 9
 0 4 25 1.67086 0.97999 5
 0 -4 25 -1.64814 1.27645 10
 0 4 25 0.85624 1.15477 10
 0 4 25 -0.66626 1.17229 11
 0 4 -25 1.2426 1.0453 12
 0 -4 25 2.73833 1.12048 5
 0 -4 -26 0.80285 1.01906 9
 0 -4 26 1.26815 1.23372 10
 0 -5 0 -0.22084 0.26965 4
 0 5 0 -0.0966 0.19169 12
 0 -5 0 0.04526 0.34157 8
 0 5 0 -0.04524 0.32232 13
 0 5 -1 695.056 21.8678 12
 0 5 1 721.681 22.1357 1
 0 -5 -1 710.057 22.0746 8
 0 5 1 697.491 21.772 12
 0 5 -1 703.926 22.1289 1
 0 -5 -1 698.54 21.9476 4
 0 -5 1 706.139 22.1118 8
 0 -5 1 690.413 21.9537 4
 0 5 1 718.113 22.0727 13
 0 5 -2 407.572 12.8129 12
 0 5 2 414.572 12.9407 13
 0 -5 -2 406.343 12.9221 8
 0 -5 2 395.491 13.0238 8
 0 -5 -2 407.481 12.6079 9
 0 5 2 406.418 12.62 12
 0 -5 -2 403.275 12.8441 4
 0 -5 2 405.871 12.8711 4
 0 5 -2 399.641 13.0005 1
 0 5 -3 179.875 5.93754 12
 0 -5 -3 177.44 5.66305 12
 0 5 3 177.728 6.07355 1
 0 -5 -3 180.238 5.96982 8
 0 5 3 189.132 5.9846 13
 0 -5 -3 181.614 5.93745 4
 0 -5 -3 184.864 5.70953 9
 0 5 -3 182.347 6.0867 1
 0 -5 3 185.094 6.13084 8
 0 5 3 180.448 5.6675 12
 0 -5 3 181.42 5.97882 4
 0 -5 -4 3.85184 0.4208 8
 0 5 -4 3.56999 0.4353 12
 0 5 -4 3.85723 0.48886 1
 0 5 4 3.73129 0.40231 13
 0 5 4 4.99293 0.50934 1
 0 -5 -4 3.47974 0.40064 4
 0 -5 -4 3.55616 0.21415 12
 0 -5 4 3.62876 0.44395 4
 0 -5 -4 3.88079 0.2763 9
 0 -5 4 3.59411 0.5186 8
 0 -5 -5 4.69601 0.33839 9
 0 5 -5 5.55733 0.51156 12
 0 5 5 4.49751 0.58718 11
 0 -5 -5 4.83762 0.44252 8
 0 -5 5 4.60563 0.5045 4
 0 -5 -5 4.4438 0.45531 4
 0 5 5 4.82409 0.51373 1
 0 5 5 5.2515 0.43977 13
 0 5 -5 5.92119 0.56081 1
 0 5 -6 52.0283 2.17952 1
 0 5 -6 54.8047 2.35456 7
 0 -5 6 54.3509 2.23803 4
 0 5 6 55.1923 2.04192 13
 0 5 6 59.5661 2.40694 11
 0 -5 -6 58.186 2.04867 8
 0 -5 -6 55.688 2.17088 4
 0 5 6 56.1707 2.21088 1
 0 -5 -6 57.9648 2.00569 9
 0 -5 -7 0.59346 0.25936 9
 0 5 -7 1.52791 0.39508 1
 0 5 -7 0.76359 0.40777 13
 0 -5 -7 1.23225 0.29948 8
 0 -5 7 0.70057 0.3962 4
 0 -5 -7 1.35253 0.39685 15
 0 5 7 1.27429 0.51159 11
 0 5 7 1.20415 0.3857 1
 0 5 -7 0.93428 0.44976 7
 0 5 7 1.43333 0.39174 5
 0 -5 -7 1.05831 0.32099 4
 0 5 7 0.61746 0.25506 13
 0 -5 7 0.19485 0.39689 8
 0 5 8 37.124 1.66639 5
 0 5 -8 34.2921 1.5182 1
 0 -5 8 33.0932 1.6461 4
 0 5 8 34.3972 1.34369 13
 0 -5 -8 32.8471 1.65017 15
 0 -5 -8 36.1926 1.59778 4
 0 5 -8 35.3996 1.6572 12
 0 5 8 33.9057 1.51555 1
 0 -5 -8 35.5489 1.33804 8
 0 -5 8 32.3038 1.65832 8
 0 -5 -8 35.1655 1.43277 9
 0 -5 -8 35.7513 1.29861 12
 0 5 -8 34.4962 1.67083 13
 0 5 8 36.0507 1.7815 14
 0 5 8 37.2541 1.83263 11
 0 5 -8 34.4014 1.75221 7
 0 5 -9 8.38861 0.79216 13
 0 -5 9 8.7171 0.788 4
 0 -5 -9 10.1103 0.76522 4
 0 5 9 7.9231 0.80967 10
 0 5 9 8.4973 0.86698 11
 0 -5 -9 9.91943 0.69935 2
 0 5 9 10.0105 0.52961 13
 0 5 9 8.24119 0.73143 5
 0 -5 -9 9.36336 0.78289 15
 0 -5 -9 9.48466 0.51643 8
 0 5 -9 7.15943 0.82615 7
 0 -5 9 9.32125 0.69913 11
 0 5 -9 8.3998 0.66658 1
 0 -5 9 9.56382 0.80335 8
 0 5 -9 9.38058 0.7961 12
 0 -5 -9 10.9249 0.67123 9
 0 5 9 9.10685 0.66644 1
 0 -5 -9 10.293 0.54908 12
 0 5 9 9.68266 0.86608 14
 0 5 -10 9.31183 0.8172 13
 0 -5 -10 8.29996 0.76773 15
 0 -5 10 7.27444 0.64625 11
 0 -5 -10 8.33493 0.43827 8
 0 5 10 7.09946 0.44781 13
 0 5 10 6.72917 0.73149 5
 0 -5 -10 8.89798 0.541 12
 0 5 10 8.46004 0.87189 14
 0 -5 -10 7.83249 0.62509 9
 0 5 10 7.13971 0.59794 1
 0 -5 10 7.42616 0.77634 4
 0 5 10 10.7705 0.97764 11
 0 5 -10 6.9869 0.61065 1
 0 5 -10 7.28214 0.82609 7
 0 -5 10 7.23315 0.76436 8
 0 -5 -10 7.75371 0.77763 7
 0 -5 -10 9.13107 0.77738 4
 0 -5 10 6.9739 0.62455 2
 0 5 10 7.93467 0.82045 10
 0 -5 -10 8.22134 0.62667 2
 0 5 -11 -0.37474 0.50733 13
 0 5 11 -0.04524 0.29359 1
 0 -5 -11 0.22344 0.40182 4
 0 -5 -11 -0.16441 0.32846 9
 0 5 11 0.23748 0.43156 5
 0 -5 -11 0.29001 0.29218 2
 0 5 -11 0.30853 0.32539 1
 0 -5 -11 0.24125 0.37438 15
 0 -5 11 0.04883 0.33503 2
 0 5 11 0.58152 0.20374 13
 0 5 11 0.105 0.44494 11
 0 -5 -11 0.07066 0.25936 12
 0 -5 11 0.76751 0.45196 8
 0 5 -11 0.65267 0.51879 7
 0 5 11 0.1001 0.4168 10
 0 5 11 0.09608 0.47215 14
 0 -5 -11 0.07843 0.44932 7
 0 5 12 4.02658 0.63989 5
 0 -5 12 4.0709 0.6484 8
 0 5 12 3.8469 0.72752 11
 0 5 12 3.72743 0.22326 13
 0 5 12 4.50892 0.72645 14
 0 -5 -12 3.0547 0.62691 15
 0 5 -12 3.76839 0.7333 7
 0 -5 -12 3.88705 0.68043 7
 0 5 -12 3.57392 0.47651 1
 0 5 12 3.68878 0.4463 1
 0 -5 12 4.47113 0.48609 2
 0 -5 -12 4.00151 0.48762 2
 0 5 -12 3.5742 0.61069 13
 0 -5 -12 4.19156 0.43832 12
 0 -5 -12 3.97469 0.55509 9
 0 -5 -12 4.78484 0.68569 4
 0 5 12 3.53832 0.65883 10
 0 5 13 12.8864 1.21443 11
 0 -5 -13 12.5192 0.9382 9
 0 5 -13 10.0763 1.08015 7
 0 -5 13 12.7347 0.80404 2
 0 -5 13 14.7641 1.01279 11
 0 -5 -13 14.054 1.0959 7
 0 5 -13 11.555 1.00318 13
 0 5 13 16.7622 1.17183 5
 0 -5 13 11.6201 1.01147 8
 0 5 13 11.6082 1.14114 10
 0 5 13 12.656 1.14963 14
 0 -5 -13 13.6949 0.80066 12
 0 5 13 13.4765 0.77658 1
 0 -5 -13 13.9092 1.0991 4
 0 -5 -13 10.8153 0.98158 15
 0 -5 -14 4.99306 0.54815 12
 0 -5 14 5.41735 0.50436 2
 0 5 14 5.47023 0.89056 11
 0 -5 -14 6.8579 0.80241 15
 0 5 -14 5.22155 0.85408 7
 0 -5 14 5.8015 0.73276 11
 0 -5 14 6.26434 0.74518 8
 0 5 14 4.48589 0.7737 5
 0 5 14 4.64018 0.82742 14
 0 -5 -14 5.00653 0.77193 7
 0 5 -14 4.62937 0.70433 13
 0 -5 -14 4.47033 0.73981 4
 0 5 -14 4.51943 0.76266 12
 0 5 14 5.15895 0.85811 10
 0 -5 -14 6.39245 0.72043 9
 0 5 15 2.46238 0.69887 5
 0 -5 -15 2.01155 0.63075 7
 0 -5 -15 2.55954 0.65893 4
 0 5 -15 1.27474 0.54453 13
 0 -5 -15 3.97461 0.68872 9
 0 5 15 3.28024 0.81653 10
 0 -5 15 3.578 0.68062 11
 0 5 15 2.78284 0.71366 11
 0 -5 15 1.77169 0.61642 8
 0 5 15 3.20499 0.76141 14
 0 -5 -15 2.16834 0.62514 15
 0 5 -15 3.62966 0.72813 12
 0 5 -15 1.40741 0.65053 7
 0 -5 -16 6.71049 0.90788 4
 0 5 16 7.97994 1.08569 14
 0 5 -16 7.23278 0.85524 13
 0 -5 -16 7.39201 0.87693 9
 0 5 16 7.27288 1.03656 10
 0 5 16 5.92563 0.97045 11
 0 -5 16 6.28826 0.85076 8
 0 -5 16 6.58039 0.88214 11
 0 5 -16 4.94054 0.92591 7
 0 -5 -16 8.25239 0.95292 15
 0 5 -16 6.80534 0.94279 12
 0 5 16 6.9058 0.93456 5
 0 -5 -16 7.65007 0.86827 7
 0 5 -17 5.1616 0.80344 13
 0 -5 -17 5.70908 0.85253 15
 0 5 -17 4.28262 0.94799 7
 0 -5 17 4.39228 0.76494 8
 0 5 17 4.55048 0.89446 5
 0 -5 -17 3.88142 0.78889 4
 0 5 17 5.81893 0.99864 14
 0 5 17 4.2507 0.91438 11
 0 -5 -17 5.99723 0.85366 7
 0 -5 17 3.73661 0.85993 5
 0 5 -17 6.74302 0.93914 12
 0 -5 17 4.33132 0.81071 11
 0 5 17 4.76034 0.92658 10
 0 -5 -17 5.70088 0.84278 9
 0 -5 -18 15.4225 1.40036 4
 0 5 18 16.1116 1.53095 14
 0 -5 18 16.3244 1.51313 5
 0 -5 18 16.9127 1.33126 11
 0 -5 18 14.7146 1.25058 8
 0 5 18 12.3089 1.45962 10
 0 5 18 13.6313 1.34689 5
 0 -5 -18 17.712 1.38937 15
 0 5 -18 18.2716 1.51383 12
 0 -5 -18 15.5173 1.28496 9
 0 5 -18 11.2885 1.31978 7
 0 -5 -19 2.29382 0.70169 9
 0 -5 -19 3.14196 0.78541 15
 0 5 19 2.91559 0.89021 5
 0 -5 -19 3.19325 0.81391 4
 0 5 -19 1.9946 0.81908 7
 0 -5 19 1.35779 0.64677 8
 0 5 -19 3.36128 0.91139 12
 0 5 19 2.00377 0.93165 10
 0 -5 19 1.05392 0.7142 5
 0 -5 19 2.38538 0.75101 11
 0 -5 -20 9.26961 1.09343 15
 0 5 -20 10.2472 1.29291 7
 0 5 20 8.52793 1.21079 5
 0 5 20 6.69209 1.2689 10
 0 -5 -20 9.18818 1.12394 9
 0 5 -20 8.42014 1.25982 12
 0 -5 -20 10.8498 1.27873 4
 0 -5 20 9.89879 1.04733 8
 0 -5 20 7.18331 1.05465 11
 0 -5 20 8.24695 1.26495 5
 0 -5 -21 2.83744 0.84918 9
 0 5 21 1.36532 0.94868 11
 0 5 -21 0.76885 0.95531 9
 0 -5 21 1.33593 0.90357 5
 0 5 -21 1.08385 0.91444 7
 0 5 21 2.59232 1.14011 10
 0 -5 21 2.51492 0.90417 11
 0 5 21 3.10472 1.03885 5
 0 5 -21 3.26651 0.99682 12
 0 -5 -21 4.61012 0.98155 4
 0 -5 22 4.38329 1.0916 5
 0 5 -22 2.72456 1.10462 7
 0 -5 -22 2.50167 0.96688 4
 0 5 -22 3.7477 1.08567 12
 0 5 22 2.64984 1.24698 11
 0 5 -22 4.688 1.1638 9
 0 -5 -22 2.73558 0.94556 9
 0 -5 22 4.48898 1.32073 10
 0 5 22 2.91352 1.18871 10
 0 5 22 5.38754 1.28908 5
 0 -5 23 0.5848 1.11665 10
 0 5 23 0.34127 0.90069 5
 0 5 23 -0.20276 1.08208 10
 0 5 23 0.21282 1.09807 11
 0 5 -23 0.16926 1.00549 9
 0 5 -23 0.82878 0.96727 7
 0 -5 -23 0.32717 0.82421 4
 0 -5 23 0.73403 0.97933 5
 0 -5 -23 -0.54769 0.96363 9
 0 5 -23 0.17037 0.92876 12
 0 -5 24 6.87944 1.51984 10
 0 5 24 8.19118 1.3853 5
 0 5 -24 8.68422 1.41166 7
 0 5 24 9.06425 1.62054 11
 0 -5 -24 6.48456 1.28788 4
 0 5 24 6.33163 1.43779 10
 0 -5 24 6.88271 1.38193 5
 0 5 -24 6.35185 1.31564 9
 0 5 -24 10.2817 1.55809 12
 0 5 25 7.56588 1.38304 5
 0 5 25 7.20488 1.55515 10
 0 -5 25 8.973 1.62654 10
 0 5 25 7.09615 1.57817 11
 0 -5 25 8.92762 1.57161 5
 0 5 -25 4.95566 1.33741 12
 0 -5 -25 8.32225 1.37194 4
 0 5 -25 10.4319 1.57601 9
 0 6 0 132.794 4.62074 1
 0 -6 0 126.205 4.38679 4
 0 6 0 128.984 4.2376 12
 0 -6 0 133.646 4.5754 8
 0 6 1 8.2177 0.44889 12
 0 -6 1 10.2936 0.77223 8
 0 6 1 9.26458 0.74482 1
 0 -6 -1 7.63244 0.66687 8
 0 -6 -1 9.04557 0.62305 4
 0 6 -1 9.13369 0.54001 12
 0 -6 1 8.08933 0.60311 4
 0 6 -1 8.60172 0.72954 1
 0 -6 2 78.0975 2.88024 4
 0 6 2 82.6102 2.97378 13
 0 6 -2 78.9722 3.0385 1
 0 -6 -2 79.2763 2.85597 4
 0 6 -2 79.1261 2.79172 12
 0 -6 -2 79.2979 2.96052 8
 0 6 2 81.096 2.60189 12
 0 -6 -2 78.3832 2.5621 9
 0 -6 2 80.0439 3.04933 8
 0 -6 -3 70.5844 2.64616 4
 0 -6 -3 73.3588 2.3662 9
 0 -6 3 70.9978 2.69206 4
 0 -6 3 73.6387 2.86375 8
 0 6 3 72.7304 2.35039 12
 0 6 3 68.7134 2.79367 1
 0 6 -3 73.6009 2.63708 12
 0 6 3 73.5342 2.71781 13
 0 6 -3 74.2829 2.83226 1
 0 -6 -3 72.9285 2.7152 8
 0 6 -4 50.7267 2.17624 1
 0 -6 -4 53.4311 1.77341 9
 0 -6 -4 51.0345 1.68929 12
 0 6 4 55.1507 2.07248 13
 0 -6 -4 51.4449 2.04456 4
 0 -6 -4 52.1285 2.04596 8
 0 6 4 53.0815 2.17984 1
 0 -6 4 53.5122 2.10941 4
 0 -6 4 53.2693 2.23766 8
 0 6 -4 53.7049 2.05618 12
 0 -6 -5 8.86156 0.65243 4
 0 -6 5 9.7092 0.80055 8
 0 -6 -5 8.17589 0.33959 12
 0 6 5 10.1896 0.76534 1
 0 -6 -5 7.65402 0.43834 9
 0 6 -5 9.09262 0.74174 1
 0 6 5 9.50569 0.64294 13
 0 -6 -5 8.44646 0.63017 8
 0 -6 5 8.03797 0.68203 4
 0 6 6 6.83013 0.65378 1
 0 -6 -6 6.48854 0.54365 8
 0 6 -6 6.0913 0.63271 1
 0 -6 -6 6.30249 0.56679 4
 0 6 6 5.95114 0.52283 13
 0 -6 -6 6.8874 0.42208 9
 0 -6 6 7.51116 0.67887 4
 0 -6 -7 157.48 5.66723 15
 0 -6 -7 158.697 5.48816 4
 0 6 -7 157.792 5.54499 12
 0 -6 -7 160.61 5.05999 12
 0 -6 7 149.406 5.55605 4
 0 6 -7 151.512 5.50428 1
 0 6 -7 167.721 5.71421 13
 0 6 7 164.937 5.78412 11
 0 6 7 166.43 5.55115 1
 0 -6 -7 161.298 5.31113 8
 0 6 7 159.5 5.77821 14
 0 6 7 160.942 5.77456 10
 0 6 7 161.192 5.32134 13
 0 -6 -7 162.752 5.23523 9
 0 -6 8 -0.15821 0.4357 8
 0 -6 -8 -0.03359 0.2747 8
 0 6 -8 0.40311 0.41287 12
 0 6 8 -0.35719 0.46074 11
 0 6 -8 0.05811 0.35709 1
 0 -6 -8 -0.03255 0.18907 12
 0 6 -8 -0.07741 0.40401 13
 0 -6 8 0.07005 0.36972 4
 0 6 8 0.03575 0.25628 13
 0 6 8 -0.29341 0.3486 1
 0 6 8 -0.08972 0.46294 14
 0 -6 -8 0.06898 0.22542 9
 0 -6 -8 0.41494 0.33309 4
 0 -6 -8 0.31193 0.37825 15
 0 6 8 -0.09009 0.35442 10
 0 -6 -9 39.437 1.94224 15
 0 -6 9 38.7342 1.96315 8
 0 6 9 44.1776 1.82116 1
 0 6 -9 38.7204 1.88005 12
 0 -6 9 37.9511 1.90824 4
 0 6 -9 39.7852 1.93949 13
 0 -6 -9 41.3852 1.63457 9
 0 6 9 41.469 1.56814 13
 0 6 9 38.2262 2.01395 10
 0 6 -9 35.7448 1.98784 7
 0 6 -9 38.0224 1.76124 1
 0 -6 -9 40.4241 1.83434 4
 0 -6 -9 40.8076 1.45773 12
 0 -6 -9 40.4286 1.55026 8
 0 6 9 38.483 2.03243 14
 0 6 9 42.7037 2.11363 11
 0 6 -10 33.6838 1.95001 7
 0 6 10 39.5742 2.07746 11
 0 6 -10 38.1393 1.86905 12
 0 6 -10 38.0259 1.70185 1
 0 -6 10 34.4389 1.86301 4
 0 6 10 41.755 2.07135 14
 0 6 -10 39.0301 1.91324 13
 0 6 10 36.8312 1.9908 10
 0 -6 10 38.4019 1.7474 2
 0 6 10 37.8613 1.45611 13
 0 6 10 36.5415 1.8331 5
 0 -6 10 35.3458 1.64671 11
 0 -6 -10 36.8785 1.87688 15
 0 6 10 37.9683 1.69106 1
 0 -6 -10 38.0459 1.80218 4
 0 -6 10 39.8306 1.94133 8
 0 -6 -10 35.0159 1.6954 2
 0 -6 -10 38.969 1.61031 9
 0 -6 -11 0.09003 0.40073 15
 0 -6 11 -0.36722 0.39712 2
 0 -6 11 0.17692 0.48224 8
 0 6 -11 -0.22034 0.42688 1
 0 6 -11 -0.34472 0.47948 13
 0 6 -11 -0.17323 0.43639 12
 0 6 -11 0.10311 0.45894 7
 0 6 11 -0.11226 0.50741 11
 0 -6 -11 -0.24002 0.33386 2
 0 -6 -11 0.845 0.48731 4
 0 6 11 0.16768 0.42751 5
 0 -6 11 -0.08944 0.45061 4
 0 6 11 -0.10659 0.56263 14
 0 6 11 -0.16906 0.36564 1
 0 -6 -11 -0.15689 0.33683 9
 0 6 11 -0.07744 0.24033 13
 0 6 11 0.54562 0.51518 10
 0 6 12 3.91435 0.52005 1
 0 -6 -12 4.50303 0.65594 4
 0 6 -12 4.20661 0.67948 12
 0 6 -12 4.2415 0.79232 7
 0 6 12 3.70991 0.71549 10
 0 -6 -12 3.21895 0.4851 9
 0 6 -12 3.16334 0.5203 1
 0 6 12 4.67272 0.71594 5
 0 6 12 3.61544 0.3202 13
 0 6 -12 3.02428 0.63216 13
 0 6 12 3.60864 0.71321 14
 0 -6 12 3.66128 0.68491 8
 0 -6 -12 3.30009 0.48827 2
 0 -6 -12 3.96136 0.65668 15
 0 -6 12 3.03897 0.50444 2
 0 -6 -12 4.57276 0.71091 7
 0 6 12 3.73191 0.74229 11
 0 6 13 13.5764 1.09042 5
 0 -6 -13 12.3525 1.07264 7
 0 6 13 10.9447 1.19512 11
 0 6 -13 9.54922 0.99307 12
 0 -6 -13 10.3767 0.98736 15
 0 -6 -13 10.5859 0.83795 9
 0 6 -13 11.0119 1.02108 13
 0 6 -13 9.29441 1.04037 7
 0 6 13 10.8278 1.13366 10
 0 -6 13 8.97059 0.84939 11
 0 -6 13 9.48849 0.77039 2
 0 -6 -13 9.75459 0.94182 4
 0 -6 13 9.95759 0.99753 8
 0 6 13 12.0075 0.79533 1
 0 6 13 10.0147 1.06892 14
 0 -6 -14 13.4037 1.12828 4
 0 6 14 13.9954 1.30797 10
 0 6 14 17.1766 1.4625 11
 0 6 -14 12.0602 1.22788 7
 0 -6 14 14.0602 0.90514 2
 0 -6 14 13.0163 1.14089 8
 0 6 14 11.4558 1.21247 14
 0 6 14 14.5222 0.88271 1
 0 -6 -14 12.9263 1.00271 9
 0 -6 14 12.8285 1.02911 11
 0 -6 -14 14.6714 1.17941 15
 0 6 -14 12.9347 1.12836 13
 0 -6 -14 14.3859 1.19691 7
 0 6 14 13.3843 1.15609 5
 0 6 -15 -0.12671 0.6538 7
 0 -6 15 -0.40354 0.63504 8
 0 6 15 0.14631 0.63056 11
 0 -6 15 0.08323 0.48566 11
 0 6 -15 0.09695 0.59088 13
 0 -6 -15 0.52202 0.57504 4
 0 6 15 -0.41567 0.65412 10
 0 6 15 0.39844 0.56276 14
 0 -6 -15 -0.15606 0.48732 9
 0 6 15 0.10994 0.55391 5
 0 -6 15 -0.15391 0.37216 2
 0 -6 -15 0.32339 0.53644 15
 0 -6 -15 -0.60839 0.61283 7
 0 6 -16 1.09192 0.6009 13
 0 -6 16 0.71413 0.54512 11
 0 -6 16 1.55267 0.67739 8
 0 6 16 2.02005 0.72412 11
 0 6 16 0.73485 0.67515 10
 0 -6 -16 1.45111 0.65813 4
 0 -6 -16 2.02154 0.67384 15
 0 -6 -16 2.10754 0.69454 7
 0 6 -16 0.53145 0.71749 7
 0 6 16 1.40674 0.67237 5
 0 -6 -16 0.08473 0.53444 9
 0 6 16 0.56029 0.72352 14
 0 6 17 2.48939 0.8829 10
 0 -6 17 0.47644 0.59053 11
 0 6 17 2.21418 0.86148 14
 0 -6 -17 -0.11678 0.66278 15
 0 -6 17 -0.31792 0.57788 8
 0 6 -17 0.41708 0.70058 7
 0 6 17 0.49895 0.68718 5
 0 -6 -17 0.54902 0.56709 9
 0 -6 -17 0.11897 0.6281 4
 0 6 -17 0.60813 0.57526 13
 0 6 17 0.32942 0.74464 11
 0 6 18 8.54202 1.25454 14
 0 6 18 8.87933 1.25385 10
 0 6 18 10.0654 1.19744 5
 0 -6 18 7.7903 1.03937 8
 0 6 -18 7.5323 0.99748 13
 0 6 -18 11.0275 1.22505 12
 0 -6 18 8.39681 0.97929 11
 0 -6 -18 10.1604 1.09446 15
 0 6 18 8.35754 1.23676 11
 0 -6 18 8.22739 1.17269 5
 0 6 -18 6.6765 1.14788 7
 0 -6 -18 6.4478 0.97279 4
 0 -6 -18 7.86563 0.95365 9
 0 6 19 8.97343 1.34028 11
 0 6 -19 5.89542 1.08812 7
 0 6 19 8.14711 1.27078 10
 0 6 19 8.55969 1.18034 5
 0 -6 19 6.16499 0.95663 8
 0 6 -19 8.01906 1.14704 12
 0 -6 19 6.21285 1.11003 5
 0 -6 -19 7.90157 1.05221 4
 0 6 19 6.84533 1.17659 14
 0 -6 -19 8.258 1.04834 15
 0 -6 -19 7.78225 1.00881 9
 0 -6 20 6.87768 1.2369 5
 0 -6 20 8.01626 1.0172 8
 0 -6 -20 9.04989 1.19435 4
 0 6 -20 7.36653 1.15567 12
 0 -6 -20 6.06475 1.01572 15
 0 6 -20 7.86568 1.26485 7
 0 6 20 7.5113 1.39122 11
 0 6 20 7.55878 1.17113 5
 0 6 20 6.92923 1.22204 10
 0 -6 21 0.51451 0.94632 5
 0 6 -21 2.44438 0.93519 7
 0 -6 -21 2.82801 0.8704 4
 0 6 21 2.34056 0.89562 5
 0 6 -21 1.39671 0.94755 9
 0 -6 -21 1.45648 0.81567 15
 0 6 -21 3.87328 1.04868 12
 0 6 21 0.19114 0.97633 10
 0 6 22 -0.19976 1.06621 10
 0 -6 -22 1.40485 0.84226 4
 0 6 -22 -0.33752 0.94851 12
 0 6 22 2.45641 0.98995 5
 0 6 -22 0.65138 0.98441 9
 0 6 -22 1.17724 1.00798 7
 0 -6 22 -0.53849 1.00883 5
 0 6 -23 6.68664 1.28913 12
 0 -6 23 3.56888 1.33788 10
 0 -6 23 3.5578 1.27266 5
 0 6 23 3.08146 1.14082 5
 0 6 -23 4.1595 1.18658 7
 0 6 -23 3.57573 1.12683 9
 0 6 23 5.21213 1.3675 10
 0 -6 -23 2.11502 0.90346 4
 0 6 24 0.17825 0.97169 5
 0 -6 -24 -0.84625 0.98763 4
 0 6 24 0.64853 1.03465 10
 0 -6 24 -0.61578 1.21933 10
 0 -6 24 -1.36268 1.35278 5
 0 6 -24 0.53321 1.00846 7
 0 6 -24 0.18262 1.04609 12
 0 6 -24 1.59424 1.07962 9
 0 -6 25 2.95918 1.30955 10
 0 -6 -25 -1.05126 1.04083 4
 0 7 0 0.26425 0.37843 13
 0 7 0 0.02615 0.20988 12
 0 7 0 0.07156 0.40214 1
 0 -7 0 -0.13723 0.32193 4
 0 -7 0 0.52738 0.40179 8
 0 -7 1 3.30342 0.54167 8
 0 7 1 3.54195 0.30914 12
 0 7 -1 3.63449 0.3784 12
 0 7 1 4.57907 0.58167 1
 0 7 1 4.32835 0.57921 13
 0 7 -1 4.07818 0.56508 1
 0 7 -1 2.06028 0.48053 13
 0 -7 -1 3.91118 0.47108 4
 0 -7 -1 3.65439 0.52897 8
 0 -7 1 3.06245 0.45504 4
 0 7 -2 13.5417 0.74362 12
 0 -7 2 12.932 0.95756 8
 0 -7 2 12.8065 0.83964 4
 0 7 2 12.9254 0.57588 12
 0 -7 -2 12.2111 0.87996 8
 0 7 -2 14.2975 0.98787 1
 0 -7 -2 13.4626 0.80883 4
 0 7 3 3.28505 0.56759 1
 0 -7 -3 3.14743 0.48946 8
 0 7 -3 2.35581 0.49936 1
 0 7 -3 2.3664 0.37441 12
 0 -7 -3 2.54972 0.21949 9
 0 7 3 2.57572 0.21443 12
 0 -7 3 2.62251 0.54942 8
 0 -7 3 2.93477 0.45503 4
 0 -7 -3 2.36323 0.39644 4
 0 7 4 22.4168 1.2291 1
 0 -7 -4 19.951 1.07924 8
 0 -7 4 19.4059 1.08727 4
 0 -7 4 17.487 1.17661 8
 0 -7 -4 18.7778 0.73992 9
 0 7 -4 20.048 1.20267 13
 0 -7 -4 18.9614 1.03653 4
 0 7 -4 19.0511 1.16933 1
 0 7 -5 6.37557 0.70347 13
 0 -7 -5 6.43686 0.38206 9
 0 -7 -5 6.32666 0.59259 4
 0 7 5 5.35156 0.67036 14
 0 -7 -5 6.53583 0.60093 8
 0 -7 5 6.08793 0.63362 4
 0 7 5 5.74653 0.65141 1
 0 -7 -5 5.7601 0.65421 15
 0 -7 5 5.68519 0.70737 8
 0 7 -5 5.17257 0.64587 1
 0 -7 -6 0.67902 0.37559 8
 0 -7 -6 0.65309 0.39232 15
 0 7 6 1.62683 0.47357 1
 0 7 6 2.11798 0.51865 14
 0 -7 6 1.09732 0.50705 8
 0 -7 6 0.84659 0.40502 4
 0 -7 -6 1.10199 0.36702 4
 0 7 -6 1.40999 0.47202 1
 0 -7 -6 1.28508 0.24314 9
 0 7 -6 0.82607 0.43746 13
 0 7 -6 1.42846 0.41512 12
 0 7 -7 24.6418 1.37945 1
 0 -7 -7 25.8021 1.04971 9
 0 7 7 23.9884 1.20018 13
 0 -7 -7 25.5194 1.21329 8
 0 -7 -7 26.7954 1.50147 15
 0 7 7 28.0124 1.59813 14
 0 -7 7 24.5638 1.38614 4
 0 -7 -7 24.444 1.28612 4
 0 7 -7 25.8534 1.3674 12
 0 7 7 26.8021 1.40926 1
 0 7 -7 23.1086 1.44736 13
 0 -7 -8 31.4356 1.5256 4
 0 7 8 32.2758 1.38474 13
 0 -7 -8 30.6223 1.68497 15
 0 7 8 31.5449 1.78986 14
 0 -7 8 28.3291 1.68787 8
 0 7 8 30.9548 1.77107 10
 0 7 8 32.3255 1.58926 1
 0 7 -8 29.2319 1.56058 1
 0 7 -8 29.2414 1.56212 12
 0 7 -8 30.04 1.69359 13
 0 -7 8 28.1116 1.58102 4
 0 -7 -8 30.7541 1.36339 8
 0 -7 -8 33.0688 1.27972 9
 0 -7 9 39.7942 2.06805 8
 0 7 9 44.6001 1.93571 1
 0 7 9 45.0574 2.19789 10
 0 -7 -9 39.8806 1.9326 2
 0 7 -9 41.4396 1.90298 1
 0 7 9 41.5104 1.67242 13
 0 -7 -9 40.0216 1.61793 9
 0 -7 -9 39.7834 2.04225 15
 0 -7 -9 39.158 1.87217 4
 0 7 -9 39.513 2.04001 13
 0 7 -9 39.9807 1.96133 12
 0 -7 -9 41.5007 1.65118 8
 0 7 9 40.9085 2.17061 14
 0 -7 9 38.1583 1.97891 4
 0 -7 10 61.0523 2.84559 4
 0 -7 -10 72.1011 2.82404 4
 0 7 10 76.4209 3.19517 14
 0 7 10 66.7131 2.73771 1
 0 7 10 68.7768 3.09555 10
 0 7 -10 67.3824 2.9617 13
 0 7 10 67.3984 2.46181 13
 0 -7 -10 69.696 2.80268 2
 0 -7 10 60.8858 2.55509 11
 0 -7 -10 68.9993 2.96857 15
 0 7 -10 70.7355 2.76647 1
 0 -7 -10 65.7974 2.4924 9
 0 -7 10 64.4804 2.95145 8
 0 -7 10 66.3091 2.79697 2
 0 7 -10 71.7431 2.9175 12
 0 -7 11 68.7929 2.88344 2
 0 -7 -11 69.712 2.9192 4
 0 7 11 69.9668 3.21101 10
 0 7 11 70.8703 2.50813 13
 0 -7 -11 68.6958 2.84734 2
 0 7 11 70.2988 2.81487 1
 0 7 11 73.7465 3.28211 14
 0 7 11 71.3733 3.27188 11
 0 -7 11 70.8864 3.06578 4
 0 -7 -11 71.0415 2.64586 9
 0 7 -11 67.9904 2.99517 12
 0 7 -11 71.9799 3.08696 13
 0 -7 -11 70.4784 3.07875 15
 0 -7 11 63.5586 3.02907 8
 0 7 -11 70.9375 2.82659 1
 0 7 -12 14.0089 1.3331 7
 0 -7 -12 17.4413 1.00438 9
 0 7 12 16.3697 1.07507 1
 0 -7 -12 17.4624 1.19915 4
 0 -7 -12 18.478 1.30823 15
 0 7 12 16.116 1.43536 11
 0 -7 -12 18.6432 1.32226 7
 0 -7 12 17.5738 1.13041 2
 0 7 -12 16.6812 1.07563 1
 0 7 -12 17.1444 1.30266 13
 0 -7 -12 18.5341 1.1351 2
 0 7 12 14.0739 1.28097 10
 0 7 -12 15.809 1.25254 12
 0 -7 12 16.6058 1.33218 8
 0 7 12 15.5425 1.36603 14
 0 7 -13 0.42119 0.53075 12
 0 7 13 0.65309 0.63375 14
 0 7 -13 0.87231 0.6506 7
 0 -7 13 0.60301 0.42534 11
 0 -7 13 0.10698 0.58948 8
 0 -7 -13 0.97755 0.42488 9
 0 -7 -13 0.50476 0.59993 7
 0 7 13 0.81749 0.69496 11
 0 -7 -13 0.54399 0.49943 15
 0 -7 13 0.07032 0.48579 2
 0 7 13 0.71681 0.43235 1
 0 7 -13 0.2076 0.5835 13
 0 7 13 0.78924 0.60372 10
 0 -7 -13 0.2759 0.49106 4
 0 7 14 13.7333 0.92749 1
 0 -7 14 10.6384 0.92833 11
 0 -7 14 11.3484 1.15482 8
 0 7 14 14.2614 1.35156 14
 0 7 14 13.3255 1.3469 11
 0 -7 -14 12.9508 1.19238 7
 0 7 -14 8.48767 1.14933 7
 0 -7 -14 11.6532 1.11363 15
 0 7 14 13.3585 1.32551 10
 0 7 -14 13.6534 1.186 13
 0 -7 14 11.3462 0.9096 2
 0 7 -14 10.4714 1.10534 12
 0 -7 -14 13.8699 1.13791 4
 0 7 14 12.3238 1.15768 5
 0 -7 -15 0.63179 0.56213 4
 0 -7 15 1.1351 0.70342 8
 0 7 15 0.92203 0.74551 11
 0 7 15 0.14688 0.66405 10
 0 -7 -15 1.29608 0.6747 7
 0 7 -15 1.09286 0.73705 7
 0 7 -15 1.08038 0.66134 12
 0 -7 -15 0.11753 0.52336 15
 0 7 15 0.71918 0.70693 14
 0 7 15 0.22746 0.60712 5
 0 -7 15 0.70852 0.50725 11
 0 -7 15 0.25887 0.42934 2
 0 7 -15 -0.87476 0.64973 13
 0 -7 -16 5.22481 0.90632 7
 0 -7 -16 8.29483 0.99501 4
 0 7 -16 6.99061 1.06052 7
 0 -7 16 5.88575 0.78385 11
 0 -7 -16 5.85205 0.91741 15
 0 7 16 8.85434 1.20221 10
 0 7 16 7.36044 1.0117 5
 0 7 -16 7.54074 1.06454 12
 0 7 16 4.9742 1.02655 14
 0 -7 16 8.48653 1.06243 8
 0 7 16 5.20696 1.05967 11
 0 7 -16 6.1487 0.94044 13
 0 -7 -17 18.418 1.45306 4
 0 -7 17 14.3961 1.34577 8
 0 7 -17 13.1092 1.28637 13
 0 -7 -17 14.7702 1.34786 15
 0 7 17 13.6716 1.32482 5
 0 7 17 14.57 1.52395 10
 0 7 -17 13.1418 1.34621 12
 0 7 17 15.4743 1.58839 11
 0 7 17 16.1022 1.58035 14
 0 7 -17 12.4871 1.42546 7
 0 -7 -18 0.25329 0.63814 4
 0 7 18 1.63142 0.91332 11
 0 7 18 0.34455 0.85736 10
 0 7 18 -0.33052 0.88198 14
 0 -7 18 -0.12131 0.7929 8
 0 7 -18 0.34799 0.69517 13
 0 7 18 0.54052 0.71332 5
 0 7 -18 0.92765 0.86882 7
 0 -7 -18 -0.13044 0.66523 15
 0 7 19 5.60819 1.21018 10
 0 -7 19 5.28978 1.03243 8
 0 -7 -19 4.9474 0.94889 4
 0 -7 19 4.66764 1.12289 5
 0 7 -19 5.29471 1.20182 7
 0 7 19 5.56027 1.0527 5
 0 -7 -19 5.78166 0.94813 15
 0 7 19 5.35648 1.09107 14
 0 7 19 4.38265 1.17247 11
 0 -7 20 2.24143 0.88201 8
 0 7 20 1.51663 1.0056 10
 0 -7 20 2.19787 1.07713 5
 0 -7 -20 3.37876 0.88486 4
 0 7 20 3.39748 1.19139 11
 0 7 -20 3.65346 1.08211 7
 0 -7 -20 4.13922 0.94545 15
 0 7 20 4.50279 1.15563 14
 0 7 20 4.65028 1.04052 5
 0 7 21 6.61609 1.16628 5
 0 -7 21 5.01122 0.99767 8
 0 7 -21 6.0874 1.23773 9
 0 -7 -21 4.09787 0.99392 15
 0 -7 -21 6.05409 1.07589 4
 0 7 -21 3.42819 1.16255 7
 0 7 21 5.74458 1.33145 10
 0 -7 21 3.54287 1.10821 5
 0 -7 22 1.65857 1.01544 5
 0 7 -22 -0.34768 1.00557 12
 0 -7 -22 1.54359 0.94124 4
 0 7 22 1.81276 0.97078 5
 0 7 -22 1.96231 0.9283 9
 0 7 -22 0.3526 1.02918 7
 0 7 22 -0.20642 1.06543 10
 0 7 23 0.51528 0.96549 5
 0 -7 -23 0.16079 0.81052 4
 0 7 23 1.49964 1.18026 10
 0 7 -23 0.36164 0.97575 12
 0 7 -23 -0.68231 0.9682 9
 0 -7 24 0.83444 1.18397 10
 0 7 24 1.06992 1.0962 5
 0 -7 -24 0.49789 0.88612 4
 0 -7 24 1.19101 1.13741 5
 0 7 -24 1.23911 1.14889 9
 0 -8 0 10.4981 0.7815 4
 0 8 0 9.67599 0.87813 1
 0 8 0 10.2678 0.58823 12
 0 8 0 10.9013 0.89154 13
 0 -8 0 9.68252 0.86596 8
 0 8 -1 1.27725 0.29983 12
 0 8 -1 1.43878 0.45856 13
 0 -8 -1 1.10789 0.388 4
 0 8 1 0.22413 0.41643 13
 0 8 1 0.9173 0.45053 1
 0 -8 -1 0.88405 0.46441 8
 0 -8 1 0.72054 0.44614 8
 0 8 -1 0.91729 0.46464 1
 0 -8 1 0.65562 0.37065 4
 0 8 1 0.49295 0.2357 12
 0 -8 -2 -0.15904 0.34651 4
 0 8 -2 0.08013 0.28197 12
 0 -8 2 0.24953 0.41906 8
 0 -8 2 0.0567 0.38636 4
 0 8 2 0.27241 0.18077 12
 0 8 -2 0.3333 0.42994 1
 0 8 -2 -0.0826 0.44555 13
 0 -8 -2 -0.21183 0.42312 8
 0 8 2 -0.2163 0.37202 13
 0 8 3 62.1241 2.71734 1
 0 -8 3 60.4433 2.53153 4
 0 8 -3 59.7795 2.69485 1
 0 -8 -3 65.5563 2.78006 15
 0 8 3 63.4683 2.08516 12
 0 8 3 66.7792 2.64518 13
 0 -8 -3 65.5542 2.50759 4
 0 -8 3 58.0979 2.70398 8
 0 -8 -3 67.94 2.64295 8
 0 -8 -4 120.74 4.32635 4
 0 -8 4 117.775 4.38559 4
 0 8 -4 116.733 4.58982 13
 0 -8 -4 124.149 4.42281 8
 0 8 4 127.127 4.45274 13
 0 8 4 122.183 4.57405 1
 0 -8 4 126.531 4.64908 8
 0 -8 -4 122.707 4.63385 15
 0 8 -4 120.94 4.57678 1
 0 -8 5 209.161 7.26521 4
 0 8 -5 207.349 7.40559 1
 0 -8 -5 208.117 7.47093 15
 0 -8 -5 218.405 7.20068 4
 0 8 5 222.825 7.61695 14
 0 8 5 220.477 7.25494 13
 0 -8 -5 218.86 7.23244 8
 0 8 -5 211.074 7.17777 12
 0 -8 5 211.532 7.50438 8
 0 8 -5 208.331 7.48073 13
 0 8 5 215.616 7.43856 1
 0 -8 -6 171.816 6.05021 4
 0 8 -6 171.072 6.25766 1
 0 -8 6 179.949 6.41151 8
 0 8 6 179.285 6.06148 13
 0 8 6 179.686 6.48542 14
 0 8 -6 174.412 6.36635 13
 0 -8 -6 178.667 6.36654 15
 0 -8 -6 178.196 6.04075 8
 0 8 6 177.837 6.28053 1
 0 8 -6 176.885 6.08898 12
 0 -8 6 176.057 6.1686 4
 0 -8 -7 76.926 2.94245 8
 0 8 7 81.4641 3.22526 1
 0 -8 -7 82.1532 3.06352 4
 0 -8 -7 79.7625 3.31649 15
 0 8 -7 74.6781 3.16046 1
 0 8 7 84.5735 3.47639 14
 0 -8 7 73.8361 3.11685 4
 0 8 -7 77.1402 3.08075 12
 0 8 -7 73.5034 3.26934 13
 0 8 -8 6.63267 0.81216 13
 0 8 -8 5.75932 0.74951 1
 0 -8 8 5.12945 0.72673 4
 0 -8 -8 5.97562 0.77804 15
 0 8 -8 3.49914 0.6273 12
 0 8 8 5.55159 0.73751 1
 0 -8 -8 5.18705 0.6371 4
 0 -8 -8 5.78382 0.60454 8
 0 8 8 6.94712 0.87111 14
 0 -8 9 8.5094 0.98751 8
 0 -8 -9 10.0393 0.85092 4
 0 8 -9 9.47236 0.91028 1
 0 8 -9 8.42256 0.87318 12
 0 -8 -9 7.84381 0.93975 15
 0 -8 -9 9.00139 0.91067 2
 0 8 -9 8.08633 0.94006 13
 0 8 9 10.2896 0.90904 1
 0 8 9 9.0729 1.01996 14
 0 -8 9 9.6567 0.95623 4
 0 -8 9 9.52683 0.95547 2
 0 -8 10 3.13511 0.66799 4
 0 8 -10 2.2442 0.63743 13
 0 -8 -10 3.1504 0.69401 2
 0 8 10 3.68898 0.45498 13
 0 8 -10 3.30036 0.61628 12
 0 -8 -10 5.14227 0.76079 15
 0 -8 10 2.30305 0.70839 8
 0 -8 10 2.46791 0.63241 2
 0 8 10 3.49707 0.78046 14
 0 8 10 3.29787 0.76356 10
 0 -8 -10 3.3437 0.58931 4
 0 8 -10 3.48445 0.65254 1
 0 8 10 4.01042 0.66671 1
 0 8 11 9.21293 1.09836 10
 0 8 -11 8.35653 0.91771 12
 0 8 11 8.45615 0.63755 13
 0 -8 -11 7.87848 0.92946 15
 0 -8 11 7.21742 0.85782 2
 0 8 11 9.35144 0.86242 1
 0 -8 -11 10.131 0.9583 2
 0 -8 -11 9.63516 0.89526 4
 0 -8 11 7.00253 0.96944 8
 0 8 -11 9.68477 1.03364 13
 0 -8 11 8.21586 0.95491 4
 0 8 -11 10.2073 0.89038 1
 0 8 11 7.57939 1.01125 14
 0 8 12 9.84761 1.15122 14
 0 -8 12 9.30173 1.06652 8
 0 -8 12 10.9138 1.0765 4
 0 8 12 8.12416 0.84214 1
 0 8 12 9.51888 1.14443 10
 0 -8 -12 8.51735 0.88383 4
 0 8 -12 8.03945 1.00951 13
 0 -8 -12 9.45096 1.03423 15
 0 -8 12 8.36716 0.89252 2
 0 -8 -12 9.51247 0.91514 2
 0 8 -12 7.10854 0.82813 1
 0 8 -12 10.0002 1.06177 12
 0 -8 -13 4.17788 0.76286 15
 0 8 13 5.76319 0.9651 10
 0 8 -13 5.81378 0.89234 13
 0 -8 13 7.78582 0.96552 8
 0 -8 13 4.75387 0.73099 2
 0 -8 -13 6.46237 0.96866 7
 0 8 13 4.71502 0.96101 14
 0 -8 -13 4.16387 0.68132 4
 0 8 13 6.2161 0.73999 1
 0 8 -13 4.5215 0.80225 12
 0 -8 -14 4.33221 0.74461 4
 0 -8 -14 3.58423 0.73729 15
 0 -8 14 5.04822 0.91649 8
 0 8 -14 2.74321 0.77153 13
 0 8 14 3.52586 0.61631 1
 0 8 14 4.28032 0.92935 10
 0 -8 14 3.32177 0.65771 2
 0 8 14 5.07989 0.96236 14
 0 8 -14 3.52998 0.80518 12
 0 -8 -14 4.37617 0.83665 7
 0 8 15 6.07469 1.10961 14
 0 -8 15 7.97415 1.09544 8
 0 -8 15 6.78404 0.77575 2
 0 -8 -15 6.31216 0.85919 4
 0 8 15 3.84875 0.65662 1
 0 -8 -15 5.75025 0.89403 7
 0 8 -15 5.13155 0.88111 12
 0 -8 -15 4.61398 0.86109 15
 0 8 15 6.97126 1.12375 10
 0 8 -15 5.1262 0.91212 13
 0 8 -16 23.759 1.79621 12
 0 -8 16 23.2994 1.78269 8
 0 -8 -16 27.1429 1.79555 15
 0 8 16 21.9784 1.88311 10
 0 8 16 24.354 1.96786 14
 0 -8 -16 24.4281 1.63863 4
 0 8 -16 22.5916 1.69626 13
 0 -8 17 14.2592 1.42676 8
 0 8 -17 15.8906 1.46409 13
 0 8 17 16.4322 1.70452 14
 0 8 -17 17.2823 1.52875 12
 0 -8 -17 14.5368 1.34321 4
 0 8 17 15.8772 1.60823 10
 0 -8 -17 14.0626 1.36006 15
 0 8 18 5.7209 1.16689 10
 0 -8 -18 4.31962 0.91406 4
 0 8 -18 4.15122 1.01818 12
 0 -8 -18 3.50422 0.83501 15
 0 -8 18 4.16875 0.94896 8
 0 8 18 3.8791 1.09974 14
 0 8 -18 3.74754 0.94048 13
 0 8 -19 0.91691 0.85847 13
 0 -8 -19 2.004 0.84336 4
 0 8 19 3.30011 1.03216 14
 0 8 19 0.93511 0.95579 10
 0 -8 19 2.3215 0.88179 8
 0 8 -19 3.43065 0.95253 12
 0 -8 -19 2.01525 0.77079 15
 0 -8 -20 1.76868 0.85498 15
 0 8 20 1.52273 1.05062 14
 0 -8 -20 2.94277 0.87786 4
 0 -8 20 1.37857 0.8637 8
 0 8 20 2.14671 1.16135 10
 0 8 -20 4.08873 1.0941 12
 0 -8 20 2.27459 1.04167 5
 0 8 21 3.54813 1.22572 14
 0 8 -21 4.06405 1.13871 9
 0 -8 21 3.6052 0.96307 8
 0 -8 -21 3.31065 0.98198 15
 0 -8 21 2.55677 1.10869 5
 0 -8 -21 3.07631 0.92802 4
 0 8 21 3.86067 1.24282 10
 0 -8 -22 2.74673 0.99757 4
 0 8 22 -1.05472 1.1855 10
 0 -8 22 0.37905 0.94337 5
 0 8 -22 0.81661 0.96188 9
 0 8 23 0.65446 1.16539 10
 0 -8 -23 1.74138 0.96629 4
 0 -8 23 2.74621 1.15621 5
 0 8 -23 1.69855 1.06211 9
 0 9 0 -0.26677 0.42561 13
 0 -9 0 -0.30468 0.42618 4
 0 -9 0 0.0882 0.47069 8
 0 9 0 0.06241 0.25869 12
 0 9 0 -0.28742 0.45232 1
 0 9 1 1.63602 0.52682 13
 0 -9 1 1.37456 0.56961 8
 0 9 1 1.24516 0.52417 1
 0 9 1 1.68652 0.28387 12
 0 -9 1 1.43263 0.45155 4
 0 -9 -1 1.50345 0.44376 4
 0 9 -1 1.33789 0.32626 12
 0 9 -1 1.46601 0.51186 13
 0 -9 -1 2.29231 0.58419 8
 0 9 -1 0.95779 0.52416 1
 0 9 -2 -0.19137 0.44542 1
 0 -9 -2 0.08158 0.43062 8
 0 9 2 0.05712 0.20433 12
 0 -9 -2 0.3016 0.41104 4
 0 -9 2 0.56961 0.4841 8
 0 -9 2 -0.06444 0.39276 4
 0 9 2 0.24999 0.45897 13
 0 9 -2 -0.18878 0.43306 13
 0 -9 3 10.524 0.87696 4
 0 -9 -3 10.7447 0.83814 4
 0 9 3 12.3053 0.97467 13
 0 9 3 10.4071 0.99506 1
 0 9 3 10.9907 0.48021 12
 0 9 -3 12.3129 1.05265 1
 0 -9 3 13.9718 1.12774 8
 0 -9 -3 12.5177 0.97708 8
 0 9 -4 101.416 4.0298 1
 0 -9 -4 102.811 3.7717 4
 0 -9 -4 101.376 3.86839 8
 0 9 4 100.126 4.03607 1
 0 9 -4 98.5665 3.66973 12
 0 -9 4 103.29 4.12093 8
 0 -9 -4 98.1709 4.06746 15
 0 9 4 106.012 3.91023 13
 0 -9 4 100.103 3.82628 4
 0 9 -5 106.2 3.98036 12
 0 -9 -5 116.344 4.14149 8
 0 -9 -5 108.595 4.02854 4
 0 9 5 112.151 4.32457 1
 0 9 5 114.449 4.49531 14
 0 9 5 113.86 4.13746 13
 0 -9 5 106.744 4.109 4
 0 9 -5 106.596 4.37485 13
 0 -9 -5 103.237 4.32575 15
 0 9 -5 106.226 4.29146 1
 0 -9 5 113.985 4.41495 8
 0 9 -6 0.94254 0.47019 12
 0 9 6 1.7046 0.55957 1
 0 -9 -6 1.96885 0.51729 8
 0 9 6 1.70174 0.46245 13
 0 -9 6 1.66092 0.53739 4
 0 -9 -6 1.80647 0.55028 15
 0 9 -6 1.32299 0.5584 1
 0 9 6 1.75999 0.57104 14
 0 -9 6 0.97818 0.58816 8
 0 9 -6 1.06424 0.58204 13
 0 -9 -6 1.74363 0.4654 4
 0 9 7 2.16032 0.47392 13
 0 9 -7 1.03318 0.57867 1
 0 9 7 0.97627 0.56955 14
 0 -9 -7 1.19871 0.56376 15
 0 9 7 1.97914 0.58534 1
 0 9 -7 1.31536 0.56706 13
 0 -9 7 0.67447 0.49812 4
 0 -9 -7 1.26227 0.45352 4
 0 9 -7 1.10388 0.50977 12
 0 -9 -7 1.47709 0.50192 8
 0 -9 7 1.45802 0.60639 8
 0 9 -8 6.00493 0.75813 12
 0 9 8 6.08775 0.80384 1
 0 -9 -8 4.96215 0.80183 2
 0 -9 -8 4.56648 0.66091 4
 0 9 8 5.20357 0.85738 14
 0 9 8 5.75192 0.63946 13
 0 9 -8 4.96554 0.78137 13
 0 9 -8 5.68332 0.7794 1
 0 -9 -8 5.26122 0.83321 15
 0 -9 8 3.51039 0.74056 2
 0 -9 8 7.08272 0.84487 4
 0 -9 -8 5.50377 0.64192 8
 0 9 9 17.1029 1.24753 1
 0 9 -9 17.1883 1.3543 13
 0 -9 -9 16.971 1.30656 2
 0 9 9 16.7897 1.44209 14
 0 -9 -9 16.9368 1.36035 15
 0 9 -9 15.6042 1.18063 12
 0 -9 -9 17.3127 1.16393 4
 0 -9 9 18.67 1.35265 2
 0 9 9 17.7967 1.04212 13
 0 9 -9 15.7732 1.22472 1
 0 -9 9 16.3964 1.26059 4
 0 -9 -10 28.913 1.72073 2
 0 -9 10 27.9921 1.72664 4
 0 -9 -10 27.9768 1.58809 4
 0 9 10 30.6267 1.99732 14
 0 9 -10 27.9797 1.67643 1
 0 9 -10 28.3129 1.68957 12
 0 -9 10 30.2911 1.76971 2
 0 -9 10 27.3147 1.83733 8
 0 9 -10 30.0973 1.87669 13
 0 -9 -10 29.212 1.85189 15
 0 9 10 28.8348 1.68951 1
 0 -9 -11 14.0674 1.09884 4
 0 9 11 13.2094 1.10673 1
 0 -9 -11 13.6084 1.27202 15
 0 9 -11 11.6589 1.22848 13
 0 9 -11 13.3791 1.12231 1
 0 9 -11 14.2559 1.17077 12
 0 9 11 12.5102 1.30972 14
 0 -9 11 13.8518 1.21504 2
 0 -9 -11 12.8382 1.13098 2
 0 -9 11 13.0422 1.22355 4
 0 -9 11 12.9621 1.2563 8
 0 9 12 0.53981 0.49554 1
 0 -9 -12 -0.38502 0.55138 2
 0 9 12 1.01393 0.66456 10
 0 -9 12 -0.09874 0.5866 2
 0 -9 -12 -0.09218 0.49727 4
 0 9 12 -0.44929 0.64544 14
 0 9 -12 0.37797 0.62698 13
 0 -9 12 0.11423 0.6162 4
 0 9 -12 -0.10745 0.57342 12
 0 9 -12 0.70564 0.56384 1
 0 -9 -12 0.25292 0.59702 15
 0 -9 12 -0.12951 0.67596 8
 0 9 13 2.49562 0.87002 14
 0 9 -13 1.95003 0.69603 12
 0 -9 13 2.2595 0.8646 8
 0 9 -13 3.74554 0.78305 13
 0 9 13 1.96357 0.78178 10
 0 9 13 1.32814 0.6262 1
 0 -9 -13 1.43806 0.6117 15
 0 -9 -13 2.05146 0.64607 4
 0 -9 13 1.83752 0.6706 2
 0 -9 14 3.40905 0.8997 8
 0 -9 -14 2.97703 0.8277 7
 0 9 14 6.32477 1.15294 14
 0 9 14 5.04405 0.97447 10
 0 -9 -14 6.60334 0.96818 15
 0 -9 -14 6.10758 0.86207 4
 0 9 -14 4.89788 0.95721 13
 0 9 -14 6.83611 1.00229 12
 0 9 14 6.34013 0.80193 1
 0 -9 14 5.37483 0.83561 2
 0 9 -15 0.40581 0.71405 13
 0 9 15 -0.337 0.86945 14
 0 9 -15 1.03669 0.70648 12
 0 -9 15 -0.1396 0.7369 8
 0 -9 15 -0.27358 0.62972 2
 0 -9 -15 0.21885 0.63278 4
 0 9 15 0.32915 0.75512 10
 0 -9 -15 0.83302 0.65552 15
 0 9 15 0.76053 0.56817 1
 0 9 16 12.7797 1.48121 14
 0 -9 16 11.9949 1.36673 8
 0 9 16 9.95722 1.40311 10
 0 -9 -16 11.5701 1.24628 15
 0 -9 -16 11.7694 1.16714 4
 0 9 -16 10.3589 1.28427 13
 0 9 -16 12.3435 1.32959 12
 0 9 -17 27.5121 2.04973 12
 0 -9 17 28.8062 2.092 8
 0 9 17 33.3068 2.37239 10
 0 9 17 35.9404 2.44574 14
 0 -9 -17 35.5045 2.19266 15
 0 9 -17 28.649 2.05614 13
 0 -9 -17 33.5607 2.00928 4
 0 9 -18 26.3663 2.10782 12
 0 9 -18 30.1038 2.16385 13
 0 9 18 29.3385 2.37054 14
 0 -9 -18 34.8719 2.09561 4
 0 -9 -18 36.1168 2.26125 15
 0 -9 18 33.4166 2.25354 8
 0 9 18 35.8272 2.50174 10
 0 -9 -19 23.5579 1.84085 15
 0 -9 19 24.2461 1.91268 8
 0 -9 -19 21.5687 1.67807 4
 0 9 -19 19.842 1.8308 12
 0 9 19 20.2052 1.99694 10
 0 9 19 26.2783 2.19062 14
 0 9 -19 23.5232 1.8673 13
 0 -9 -20 23.7228 1.85073 15
 0 9 -20 17.8368 1.73858 9
 0 -9 20 18.3012 1.7166 8
 0 9 20 19.9194 2.05643 14
 0 9 -20 18.0819 1.78338 12
 0 9 20 20.7951 1.98809 10
 0 -9 20 21.368 2.00582 5
 0 -9 -20 19.1766 1.65361 4
 0 9 -21 3.57845 1.07873 9
 0 9 21 4.18618 1.27949 10
 0 -9 21 1.88274 1.08296 5
 0 9 -21 3.31602 1.06826 12
 0 9 21 3.11075 1.19202 14
 0 -9 21 1.51787 0.98977 8
 0 -9 -21 4.37091 1.00424 4
 0 -9 -21 3.82514 0.93524 15
 0 -9 -22 0.60435 0.74242 4
 0 9 -22 -0.18139 1.04881 12
 0 9 22 -0.2164 1.09027 10
 0 9 22 -0.63919 1.2433 14
 0 9 -22 -0.16216 0.98008 9
 0 -9 22 1.16985 1.11687 5
 0 -9 -23 0.46832 0.81489 4
 0 10 0 1.10998 0.55866 13
 0 10 0 1.73803 0.6364 1
 0 -10 0 1.71527 0.52646 4
 0 10 0 2.0505 0.33674 12
 0 -10 0 2.3013 0.63236 8
 0 10 1 35.7288 1.95087 1
 0 10 -1 30.2613 1.36047 12
 0 10 -1 30.4056 1.85487 1
 0 -10 1 31.111 1.62683 4
 0 10 -1 34.7934 1.90709 13
 0 10 1 36.2302 1.87251 13
 0 10 1 31.2682 1.25087 12
 0 -10 -1 31.4774 1.60482 4
 0 -10 -1 33.7237 1.85396 8
 0 -10 1 30.7583 1.82652 8
 0 10 2 12.0565 1.05985 13
 0 -10 -2 9.94761 0.88916 4
 0 -10 -2 13.2693 1.08406 8
 0 -10 2 10.7862 0.95111 4
 0 10 -2 14.6456 1.19694 1
 0 10 -2 11.5367 1.07377 13
 0 -10 2 14.0499 1.18762 8
 0 10 -3 96.0572 3.89992 1
 0 -10 -3 89.9994 3.50982 4
 0 10 -3 95.1519 3.37347 12
 0 -10 3 89.4361 3.58004 4
 0 10 -3 86.7833 3.82717 13
 0 10 3 94.8093 3.75323 13
 0 -10 3 92.5943 3.89093 8
 0 -10 -3 93.736 3.72886 8
 0 10 3 86.2209 3.80415 1
 0 -10 4 5.24816 0.72785 4
 0 10 4 6.91212 0.78767 13
 0 -10 -4 7.18441 0.83539 8
 0 10 4 5.7276 0.82197 1
 0 10 -4 5.44681 0.60907 12
 0 10 -4 6.04856 0.84325 1
 0 -10 -4 5.6859 0.89391 15
 0 -10 4 4.91863 0.83934 8
 0 -10 -4 5.6887 0.7196 4
 0 10 5 0.17031 0.47856 13
 0 -10 -5 0.40882 0.55347 8
 0 -10 -5 0.47132 0.57902 15
 0 -10 -5 -0.07115 0.4751 4
 0 -10 5 0.57484 0.50882 4
 0 10 -5 -0.19264 0.37815 12
 0 10 5 0.37838 0.59548 14
 0 10 -5 0.64554 0.59865 1
 0 10 5 0.32311 0.52927 1
 0 -10 5 0.35373 0.57942 8
 0 -10 -6 0.70225 0.51773 8
 0 -10 6 0.1215 0.6199 8
 0 10 6 1.18015 0.61491 1
 0 -10 6 0.77923 0.51474 4
 0 10 -6 0.11915 0.53073 13
 0 10 -6 0.28243 0.41625 12
 0 10 -6 1.60637 0.60211 1
 0 -10 -6 0.83973 0.5174 15
 0 10 6 0.39188 0.60842 14
 0 -10 -6 0.73458 0.47002 4
 0 10 6 0.57054 0.48462 13
 0 -10 -6 1.48144 0.56747 2
 0 10 7 16.113 1.28065 1
 0 -10 -7 15.2327 1.11468 4
 0 10 -7 17.2717 1.15475 12
 0 -10 7 13.9968 1.18387 4
 0 10 7 18.3012 1.17697 13
 0 -10 -7 14.4525 1.30388 15
 0 10 -7 18.6119 1.43574 13
 0 -10 -7 15.9858 1.33982 2
 0 10 -7 17.5502 1.33612 1
 0 10 7 17.7309 1.5067 14
 0 -10 7 13.7635 1.34603 8
 0 -10 -7 18.2101 1.16937 8
 0 -10 7 14.724 1.34711 2
 0 -10 8 0.90098 0.75217 8
 0 10 8 1.96367 0.80447 14
 0 10 8 2.0144 0.64745 1
 0 -10 -8 1.37825 0.65521 15
 0 10 -8 0.50321 0.57007 13
 0 -10 -8 2.37995 0.57692 4
 0 -10 8 0.82106 0.65386 2
 0 10 -8 1.59108 0.55277 12
 0 10 8 0.81337 0.46721 13
 0 10 -8 1.58317 0.64988 1
 0 -10 -8 1.69159 0.6161 2
 0 -10 8 0.67645 0.60008 4
 0 10 9 23.2914 1.77109 14
 0 10 -9 24.677 1.7471 13
 0 -10 -9 21.641 1.37535 4
 0 -10 9 21.91 1.61306 2
 0 -10 -9 25.7992 1.67264 2
 0 10 9 19.8926 1.47883 1
 0 -10 -9 24.5276 1.72055 15
 0 10 -9 22.1624 1.53636 1
 0 10 -9 23.2368 1.47307 12
 0 -10 9 21.051 1.51561 4
 0 10 9 25.6577 1.3732 13
 0 -10 10 0.34635 0.62941 2
 0 -10 -10 0.60846 0.52541 4
 0 -10 -10 -0.39539 0.64768 15
 0 10 -10 0.3099 0.5748 1
 0 -10 10 -0.13575 0.74771 8
 0 10 10 0.30278 0.70477 14
 0 10 10 0.39367 0.40658 13
 0 -10 10 -0.21621 0.60153 4
 0 10 -10 0.0972 0.53541 12
 0 -10 -10 0.77971 0.64409 2
 0 10 -10 0.13258 0.69985 13
 0 10 10 1.04286 0.66161 1
 0 10 11 3.93078 0.90708 14
 0 10 -11 3.15799 0.77218 1
 0 -10 11 2.92585 0.90378 8
 0 -10 11 3.19489 0.84432 2
 0 10 11 2.99245 0.71597 1
 0 10 -11 2.58284 0.83549 13
 0 -10 -11 3.74324 0.70477 4
 0 -10 -11 3.2474 0.81794 15
 0 10 -11 4.16841 0.80225 12
 0 -10 11 4.22769 0.85024 4
 0 -10 -11 4.41982 0.83181 2
 0 -10 -12 1.91892 0.6189 4
 0 10 12 3.42765 0.95605 14
 0 10 -12 3.11696 0.78293 12
 0 10 -12 2.64636 0.8669 13
 0 -10 12 2.00018 0.83781 8
 0 10 12 2.95676 0.73992 1
 0 -10 12 3.61472 0.83604 4
 0 -10 -12 2.08579 0.76255 15
 0 -10 -12 3.83004 0.80278 2
 0 10 -12 2.90645 0.75682 1
 0 -10 12 1.91028 0.78526 2
 0 10 13 5.76008 1.11116 14
 0 10 -13 2.37054 0.76332 12
 0 10 -13 3.56228 0.93593 13
 0 10 13 2.61552 0.7483 1
 0 -10 -13 2.42845 0.75132 15
 0 -10 13 1.46314 0.82738 8
 0 -10 -13 3.93419 0.73765 4
 0 -10 13 3.41492 0.81377 2
 0 -10 14 1.8296 0.6934 2
 0 -10 14 0.14979 0.7996 8
 0 10 -14 1.25916 0.76123 12
 0 -10 -14 1.06106 0.59651 4
 0 -10 -14 0.44025 0.65345 15
 0 10 14 0.29609 0.64533 1
 0 10 14 -0.33681 0.84866 10
 0 10 14 0.52653 0.84021 14
 0 10 -14 -0.29164 0.84334 13
 0 10 -15 1.93288 0.91501 13
 0 10 -15 2.93398 0.83432 12
 0 -10 -15 2.23252 0.68209 4
 0 -10 15 1.25309 0.6989 2
 0 10 15 1.05939 0.63588 1
 0 10 15 2.79385 0.95314 10
 0 10 15 1.63676 0.96115 14
 0 -10 -15 0.90327 0.72218 15
 0 -10 15 0.61233 0.77281 8
 0 -10 -16 0.70343 0.66563 4
 0 -10 -16 1.08032 0.66555 15
 0 10 16 0.93885 0.95779 14
 0 10 -16 1.40834 0.82216 12
 0 10 16 1.81338 0.99907 10
 0 10 -16 -0.45496 0.8184 13
 0 -10 16 0.31247 0.81578 8
 0 -10 -17 46.598 2.81014 15
 0 10 17 52.0356 3.1535 14
 0 -10 -17 52.4098 2.65616 4
 0 10 -17 48.6781 2.86314 13
 0 10 17 43.6858 2.96843 10
 0 -10 17 54.4956 3.00409 8
 0 10 -17 49.7021 2.82207 12
 0 10 18 57.2377 3.451 10
 0 -10 -18 53.7201 2.93768 4
 0 -10 -18 62.9372 3.25895 15
 0 10 -18 59.683 3.21775 12
 0 -10 18 57.1572 3.24393 8
 0 10 -18 62.5245 3.26314 13
 0 10 18 65.2447 3.62673 14
 0 -10 -19 48.8965 2.61124 4
 0 10 -19 51.7229 2.87566 12
 0 -10 -19 47.8601 2.79931 15
 0 10 19 45.5535 3.03099 14
 0 10 -19 39.0213 2.54179 9
 0 -10 19 39.9077 2.71309 8
 0 10 -19 45.0202 2.74222 13
 0 10 19 39.2653 2.87057 10
 0 10 20 9.21084 1.60695 10
 0 -10 20 9.66907 1.45215 8
 0 -10 -20 14.3761 1.49132 15
 0 10 -20 7.65372 1.32277 9
 0 10 -20 12.4288 1.56984 12
 0 10 20 14.4235 1.82117 14
 0 10 -21 -0.30724 0.98234 9
 0 -10 21 2.79748 1.1291 8
 0 -10 21 -0.19364 1.13029 5
 0 10 21 1.0881 1.17421 14
 0 -10 -21 1.35467 0.85356 15
 0 10 -21 1.06263 1.07072 12
 0 10 -22 1.2766 1.05871 9
 0 11 0 0.36555 0.56722 1
 0 -11 0 -0.56033 0.62351 8
 0 -11 0 0.0763 0.46505 4
 0 11 -1 -0.11625 0.5928 13
 0 11 -1 -0.36541 0.58297 1
 0 -11 -1 0.54129 0.58398 8
 0 -11 1 -0.23198 0.63885 8
 0 -11 -1 0.3018 0.49315 4
 0 11 1 1.09971 0.60571 13
 0 11 1 -0.60912 0.67099 1
 0 -11 1 0.38966 0.50193 4
 0 -11 -2 -0.3133 0.59834 8
 0 -11 2 0.24063 0.48901 4
 0 -11 -2 0.75192 0.51251 4
 0 -11 2 0.59862 0.69235 8
 0 11 -2 0.83557 0.59414 13
 0 11 2 0.10672 0.55075 13
 0 11 -2 0.7299 0.61301 1
 0 -11 3 18.1445 1.50625 8
 0 11 -3 23.5444 1.61189 13
 0 11 3 22.6555 1.49011 13
 0 11 3 19.5585 1.53199 1
 0 -11 3 19.1327 1.32319 4
 0 11 -3 21.0048 1.12413 12
 0 -11 -3 18.1015 1.25644 4
 0 -11 -3 20.6061 1.44029 8
 0 11 -3 21.734 1.5783 1
 0 -11 -4 1.68338 0.77047 2
 0 11 -4 0.96784 0.60362 1
 0 11 -4 1.08594 0.45492 12
 0 -11 4 1.90871 0.75051 8
 0 -11 4 1.4614 0.5756 4
 0 -11 -4 1.37681 0.58514 4
 0 11 4 1.59812 0.60012 13
 0 -11 -4 1.5444 0.59961 8
 0 11 -4 1.50966 0.69428 13
 0 -11 4 1.59514 0.69516 2
 0 11 4 1.45298 0.6546 1
 0 11 5 38.1879 2.00492 13
 0 -11 -5 35.0992 1.84112 4
 0 -11 -5 39.3889 2.02243 8
 0 11 5 36.8101 2.16169 1
 0 -11 5 39.3073 2.26311 8
 0 -11 5 37.4834 2.26096 2
 0 -11 -5 39.562 2.26526 2
 0 -11 -5 37.6286 2.24353 15
 0 11 -5 35.5721 1.77132 12
 0 -11 5 35.5988 1.93047 4
 0 11 -5 40.981 2.22532 1
 0 -11 6 17.9323 1.32331 4
 0 -11 -6 17.2183 1.47333 15
 0 11 6 16.8784 1.52879 14
 0 11 -6 16.7977 1.44072 13
 0 -11 -6 17.5661 1.46672 2
 0 11 -6 16.5429 1.4225 1
 0 -11 -6 16.9841 1.20736 4
 0 11 6 17.2627 1.26999 13
 0 -11 -6 18.0228 1.2944 8
 0 -11 6 18.7147 1.53652 2
 0 -11 6 19.3949 1.54921 8
 0 11 6 17.1767 1.41235 1
 0 11 -6 17.1041 1.15882 12
 0 11 7 0.08832 0.5385 13
 0 11 -7 1.08538 0.68371 13
 0 -11 7 0.39705 0.69874 2
 0 11 7 0.71698 0.66502 1
 0 -11 -7 0.63782 0.67348 2
 0 -11 7 0.09861 0.54886 4
 0 -11 -7 -0.13688 0.57008 15
 0 11 7 0.74506 0.63157 14
 0 11 -7 0.71499 0.70805 1
 0 11 -7 0.80057 0.53099 12
 0 -11 -7 0.32909 0.54567 4
 0 -11 -7 1.17592 0.57635 8
 0 -11 7 0.13841 0.68029 8
 0 -11 8 0.20729 0.58828 4
 0 11 -8 0.11821 0.61714 1
 0 -11 8 0.2842 0.64247 8
 0 11 -8 0.5207 0.49263 12
 0 11 -8 0.9739 0.70961 13
 0 -11 -8 0.59604 0.53199 4
 0 11 8 0.1682 0.52545 13
 0 11 8 0.94976 0.66726 1
 0 11 8 0.15391 0.72676 14
 0 -11 -8 -0.12685 0.78608 2
 0 -11 -8 1.8135 0.78401 15
 0 -11 8 1.18556 0.75472 2
 0 11 9 16.3974 1.58021 14
 0 11 -9 15.7229 1.24276 12
 0 -11 -9 15.3823 1.44788 15
 0 11 9 17.5501 1.40144 1
 0 -11 -9 16.1379 1.45168 2
 0 11 -9 16.0387 1.37866 1
 0 -11 9 16.4848 1.48616 2
 0 11 -9 13.4028 1.4318 13
 0 -11 9 14.0575 1.29843 4
 0 -11 -9 16.4345 1.22438 4
 0 11 9 16.4802 1.17787 13
 0 11 -10 22.1954 1.80198 13
 0 -11 10 21.4421 1.65397 4
 0 11 -10 24.1289 1.59699 12
 0 -11 10 22.9464 1.76165 2
 0 11 10 27.393 2.05654 14
 0 11 -10 23.8382 1.66114 1
 0 -11 -10 25.563 1.57331 4
 0 -11 -10 26.5446 1.80076 2
 0 -11 -10 24.7545 1.84821 15
 0 11 10 24.1602 1.69263 1
 0 11 -11 6.13093 0.96408 12
 0 -11 -11 6.90094 0.86973 4
 0 -11 -11 6.70559 1.0181 2
 0 -11 -11 5.36236 1.05797 15
 0 11 -11 8.36816 1.17265 13
 0 11 11 6.83258 1.17853 14
 0 -11 11 6.27618 1.02955 2
 0 -11 11 4.28072 1.00902 8
 0 11 11 6.4696 1.01277 1
 0 -11 11 5.66839 0.99432 4
 0 11 -11 4.22571 0.8583 1
 0 -11 12 -0.15641 0.77859 8
 0 11 12 0.22836 0.66652 1
 0 11 -12 0.6124 0.74281 13
 0 11 -12 0.80296 0.68166 12
 0 11 12 -0.17673 0.85738 14
 0 -11 -12 0.73753 0.71751 2
 0 -11 -12 0.30016 0.63982 4
 0 -11 -12 1.22001 0.73012 15
 0 -11 12 1.64034 0.81891 2
 0 -11 12 1.13925 0.76526 4
 0 11 -12 0.44989 0.6625 1
 0 11 -13 1.21914 0.69235 12
 0 -11 13 1.23755 0.73574 2
 0 -11 13 0.80167 0.87452 8
 0 11 13 0.36564 0.87548 14
 0 -11 -13 1.46391 0.6537 4
 0 -11 -13 2.34168 0.91143 15
 0 11 13 0.45015 0.68652 1
 0 11 -13 -0.15636 0.92114 13
 0 -11 -14 0.31933 0.72209 15
 0 11 14 2.26415 1.06048 14
 0 -11 14 0.72672 0.72619 2
 0 11 -14 0.12919 0.71196 12
 0 11 -14 -0.31879 0.93885 13
 0 -11 14 1.31031 0.95606 8
 0 11 14 2.10125 0.73361 1
 0 -11 -15 2.77547 0.89388 15
 0 11 -15 3.82282 0.95239 12
 0 -11 15 2.00267 0.92295 8
 0 11 15 2.97136 1.11594 10
 0 11 15 3.31309 1.15053 14
 0 11 -15 1.62432 0.95148 13
 0 -11 -16 -0.8337 0.91842 15
 0 11 -16 0.49478 0.80001 13
 0 -11 16 -1.01796 1.02543 8
 0 11 16 1.00383 1.02379 14
 0 11 16 -0.19186 0.95481 10
 0 11 -16 -0.14385 0.83947 12
 0 11 -17 20.7087 1.87045 12
 0 11 -17 25.5294 1.84344 9
 0 11 17 22.7116 2.18608 14
 0 11 -17 23.5942 2.05703 13
 0 -11 17 24.7793 2.09468 8
 0 11 17 25.9621 2.22655 10
 0 -11 -17 26.8566 2.03756 15
 0 11 18 10.4329 1.56565 10
 0 -11 -18 7.4397 1.20734 15
 0 11 -18 7.77212 1.28777 13
 0 11 -18 9.19379 1.25442 9
 0 -11 18 8.87309 1.45272 8
 0 11 -18 7.28631 1.27929 12
 0 11 18 9.33571 1.55206 14
 0 11 19 26.5362 2.34001 10
 0 11 -19 22.1699 2.03573 12
 0 -11 -19 30.7367 2.19421 15
 0 11 -19 24.8533 2.14454 13
 0 11 19 29.587 2.47982 14
 0 -11 19 27.925 2.23293 8
 0 11 -19 26.1945 1.94942 9
 0 11 -20 -0.68326 1.09189 13
 0 11 -20 0.34422 1.03134 12
 0 11 20 -0.66776 1.18785 14
 0 11 -20 0.14407 0.89975 9
 0 -11 20 -0.35266 1.01956 8
 0 -11 -20 1.24434 0.86222 15
 0 11 -21 -0.45012 1.00174 9
 0 -11 21 0.35332 1.04946 8
 0 -12 0 2.20402 0.84163 2
 0 12 0 3.51781 0.81733 13
 0 -12 0 5.9711 0.96593 8
 0 -12 0 4.35906 0.74054 4
 0 12 0 3.11244 0.79802 1
 0 -12 -1 17.6873 1.48689 8
 0 12 -1 18.7064 1.5391 13
 0 -12 -1 19.5713 1.30696 4
 0 -12 -1 21.3736 1.66432 2
 0 12 1 17.7203 1.46949 13
 0 -12 1 20.8016 1.58527 8
 0 12 1 18.806 1.59325 1
 0 -12 1 17.7398 1.28699 4
 0 -12 1 19.3086 1.62957 2
 0 12 -1 15.6904 1.4786 1
 0 12 -2 2.38089 0.76124 13
 0 -12 -2 1.31206 0.74702 2
 0 -12 2 2.91265 0.79675 8
 0 -12 2 2.28324 0.66683 4
 0 -12 -2 2.6402 0.68175 4
 0 -12 -2 3.01674 0.78879 8
 0 12 2 2.25577 0.73923 13
 0 12 -2 2.43118 0.80572 1
 0 12 3 1.6108 0.67942 13
 0 12 -3 1.6268 0.756 13
 0 12 -3 3.36699 0.87536 1
 0 -12 3 3.25537 0.82488 2
 0 -12 -3 2.32217 0.82509 2
 0 12 3 -0.1348 0.75177 1
 0 -12 3 1.77358 0.75318 8
 0 -12 3 1.71792 0.68431 4
 0 -12 -3 1.67752 0.74324 8
 0 12 3 1.16655 0.74534 14
 0 -12 -3 1.56951 0.62216 4
 0 -12 4 1.86744 0.65135 4
 0 -12 4 1.96484 0.87138 8
 0 12 4 2.68858 0.82808 1
 0 -12 -4 3.65907 0.8142 8
 0 12 -4 1.23295 0.44026 12
 0 12 4 1.55769 0.7135 13
 0 -12 -4 2.74497 0.8676 2
 0 -12 4 0.44427 0.79233 2
 0 -12 -4 2.66186 0.69501 4
 0 12 -4 0.53716 0.77855 1
 0 12 -4 2.64169 0.81331 13
 0 -12 -5 13.6559 1.45781 2
 0 -12 -5 16.4042 1.31962 8
 0 12 -5 17.5202 1.47245 1
 0 12 5 15.7554 1.28951 13
 0 -12 -5 15.2192 1.48529 15
 0 12 -5 13.739 1.03406 12
 0 -12 5 15.8365 1.48751 2
 0 -12 5 17.1712 1.54425 8
 0 -12 5 13.4646 1.19961 4
 0 12 5 15.9395 1.45551 1
 0 -12 -6 0.09861 0.55411 8
 0 -12 -6 -0.57181 0.73759 2
 0 12 -6 -0.39894 0.66998 1
 0 12 6 0.10313 0.61263 13
 0 12 -6 0.30204 0.52474 12
 0 -12 6 -0.74054 0.84035 8
 0 12 6 0.1333 0.6205 1
 0 -12 6 0.20236 0.61152 4
 0 -12 6 -0.73863 0.87757 2
 0 -12 -6 0.14976 0.6561 15
 0 -12 7 4.01944 0.82271 4
 0 12 -7 5.26758 0.76937 12
 0 -12 7 3.53267 0.989 2
 0 -12 -7 5.97119 1.04375 2
 0 -12 7 5.6219 1.12025 8
 0 12 7 5.92497 0.83419 13
 0 12 -7 5.22567 0.96779 13
 0 12 -7 7.13581 1.02605 1
 0 12 7 5.21068 1.01345 14
 0 12 7 4.63885 0.98586 1
 0 -12 -7 5.32036 1.01348 15
 0 12 -8 2.85373 0.71321 12
 0 -12 8 2.17982 0.8955 8
 0 12 8 2.63434 0.69119 13
 0 -12 8 3.80701 0.96726 2
 0 12 -8 1.57227 0.80259 1
 0 12 8 3.02677 0.86386 1
 0 12 8 3.01808 0.93633 14
 0 -12 -8 2.82531 0.86472 2
 0 12 -8 3.51571 0.93509 13
 0 -12 -8 2.62637 0.82836 15
 0 -12 8 1.54488 0.72569 4
 0 -12 -9 9.74822 1.33114 15
 0 12 -9 11.2894 1.24162 1
 0 12 -9 12.3545 1.42902 13
 0 12 -9 11.1475 1.08918 12
 0 -12 9 12.745 1.39331 8
 0 12 9 12.1362 1.27313 1
 0 -12 9 12.6963 1.27236 4
 0 -12 9 10.4668 1.3105 2
 0 12 9 14.8681 1.59371 14
 0 -12 -9 13.1946 1.35272 2
 0 12 -10 6.03206 0.98241 1
 0 -12 -10 5.4337 1.02979 2
 0 12 10 4.39785 0.90803 1
 0 -12 -10 6.88919 1.2137 15
 0 -12 10 5.03915 1.04504 2
 0 12 -10 6.55473 1.1713 13
 0 -12 10 5.32096 0.94664 4
 0 12 -10 3.81349 0.8154 12
 0 12 10 6.78882 1.21219 14
 0 12 11 31.8782 2.06321 1
 0 12 -11 30.3809 1.91874 12
 0 -12 -11 32.8304 2.27449 15
 0 12 -11 30.5319 2.21866 13
 0 12 -11 33.3219 2.08024 1
 0 -12 11 28.3408 1.98776 4
 0 -12 -11 33.1457 2.15871 2
 0 -12 11 31.4249 2.11744 2
 0 12 11 30.5997 2.37946 14
 0 12 -12 11.6008 1.25899 12
 0 12 12 14.6732 1.3646 1
 0 -12 -12 14.0761 1.41774 2
 0 -12 12 14.3062 1.58142 8
 0 12 12 17.2996 1.78016 14
 0 -12 -12 12.8258 1.4807 15
 0 12 -12 12.1009 1.26241 1
 0 -12 12 7.53595 1.18478 4
 0 12 -12 11.4975 1.50424 13
 0 -12 12 13.9974 1.43699 2
 0 -12 13 1.3913 0.9087 8
 0 -12 13 1.92478 0.8865 2
 0 -12 -13 1.52888 0.89766 15
 0 12 13 1.17618 1.02402 14
 0 12 -13 1.11903 0.80193 12
 0 12 -13 1.52794 0.92647 13
 0 12 13 1.12072 0.815 1
 0 12 14 4.27726 0.94072 1
 0 12 -14 1.90263 1.02167 13
 0 12 -14 2.76155 0.86331 12
 0 -12 14 0.94029 0.84942 2
 0 -12 14 3.89864 1.13568 8
 0 -12 -14 3.2903 1.05856 15
 0 12 14 2.01831 1.06839 14
 0 -12 -15 6.34842 1.20962 15
 0 12 -15 7.48585 1.19105 12
 0 12 -15 6.14878 1.30416 13
 0 -12 15 4.86526 1.31419 8
 0 12 15 6.8458 1.42714 14
 0 12 -16 -1.24609 1.12067 13
 0 -12 -16 -0.71751 0.88159 15
 0 -12 16 0.9136 1.03689 8
 0 12 16 -0.21296 1.11163 14
 0 12 -16 -0.87468 0.89605 12
 0 12 -17 6.48296 1.35507 13
 0 -12 17 4.99956 1.26495 8
 0 -12 -17 4.73677 1.19439 15
 0 12 -17 5.34561 1.19587 12
 0 12 17 6.77011 1.45799 14
 0 -12 -18 -0.554 0.85961 15
 0 -12 18 1.12024 1.09935 8
 0 12 -18 -0.18166 1.09791 13
 0 12 18 0.89272 1.11063 14
 0 12 -18 -0.31921 0.90559 12
 0 -12 19 0.93839 1.1149 8
 0 12 -19 -0.54715 0.99423 13
 0 -13 0 -0.13664 0.74489 8
 0 13 0 0.44671 0.79463 1
 0 -13 0 -0.48756 0.85781 2
 0 13 0 0.13805 0.72867 13
 0 13 1 -0.94117 0.75553 13
 0 13 1 -0.59533 0.84449 1
 0 13 -1 -0.29763 0.80278 1
 0 -13 -1 0.16196 0.85491 2
 0 -13 -1 0.26457 0.75061 8
 0 13 -1 -0.14161 0.7639 13
 0 -13 1 -0.28193 0.79985 8
 0 -13 1 0.48899 0.83118 2
 0 -13 -2 29.5232 1.99359 8
 0 -13 -2 28.8727 2.13742 2
 0 -13 2 31.3828 2.11206 8
 0 13 -2 30.9247 2.0797 13
 0 13 -2 28.9724 2.08269 1
 0 13 2 33.1665 2.07365 13
 0 13 3 9.87641 1.16633 13
 0 13 3 9.49591 1.2926 1
 0 13 -3 10.9678 1.31734 1
 0 -13 3 11.2826 1.352 2
 0 -13 -3 9.95584 1.34087 2
 0 13 -3 10.7112 1.32201 13
 0 13 3 7.993 1.26207 14
 0 -13 3 10.9085 1.36357 8
 0 -13 -3 7.76252 1.08199 8
 0 13 4 48.8473 2.57579 13
 0 13 4 48.3704 2.71526 1
 0 13 4 47.4243 2.84676 14
 0 -13 -4 45.8822 2.49848 8
 0 13 -4 45.4844 2.72584 13
 0 -13 4 47.1203 2.77761 8
 0 13 -4 47.5559 2.74194 1
 0 -13 -4 51.2829 2.89027 2
 0 -13 4 46.7724 2.83812 2
 0 -13 -5 18.7526 1.69731 2
 0 13 -5 18.8406 1.70703 13
 0 13 5 17.8156 1.62088 1
 0 13 -5 19.545 1.71445 1
 0 13 5 19.136 1.53414 13
 0 -13 -5 19.5789 1.50516 8
 0 -13 5 20.5778 1.77183 2
 0 -13 5 15.7597 1.6244 8
 0 -13 6 1.46611 0.88851 2
 0 13 -6 1.02267 0.76308 1
 0 -13 6 1.61559 0.87198 8
 0 13 6 0.45494 0.64599 13
 0 -13 -6 0.47408 0.76704 2
 0 13 6 1.17196 0.79077 1
 0 13 7 4.07576 0.99857 1
 0 13 -7 3.33638 0.94825 1
 0 -13 7 3.14353 0.92771 8
 0 13 7 3.92071 0.82556 13
 0 -13 7 4.54252 1.11879 2
 0 -13 -7 3.51825 0.99319 15
 0 -13 -7 3.92692 1.01821 2
 0 13 -8 5.65343 1.13998 13
 0 13 8 3.73965 0.8229 13
 0 -13 -8 5.1469 1.09796 2
 0 13 8 3.8056 1.13871 14
 0 -13 8 2.9031 0.99907 2
 0 13 -8 3.62642 0.72432 12
 0 13 -8 4.17317 1.02675 1
 0 13 8 3.46886 0.99936 1
 0 -13 8 4.91432 1.0986 8
 0 -13 -8 4.75877 1.14164 15
 0 -13 -9 -0.30971 0.82642 2
 0 -13 9 0.17312 0.87226 8
 0 13 -9 -0.99751 0.79288 1
 0 -13 9 -0.47984 0.85361 2
 0 13 -9 -0.58647 0.60562 12
 0 -13 -9 -0.51758 0.87979 15
 0 13 9 0.55949 0.843 14
 0 13 9 1.00314 0.84383 1
 0 13 -9 -0.16984 0.79065 13
 0 13 10 -0.28402 0.82109 1
 0 -13 10 -0.47487 0.95667 2
 0 13 10 0.19207 0.94378 14
 0 13 -10 0.51983 0.88358 13
 0 -13 -10 -0.15359 0.85454 2
 0 -13 -10 -0.52598 0.93564 15
 0 13 -10 -0.10473 0.66949 12
 0 13 -10 0.98665 0.85187 1
 0 -13 11 0.93722 0.96781 2
 0 -13 -11 -0.17814 0.85267 15
 0 13 -11 -0.17667 0.91159 13
 0 13 11 -0.39515 0.9709 14
 0 13 -11 0.55628 0.82619 1
 0 -13 -11 0.45636 0.82063 2
 0 13 11 1.68488 0.8629 1
 0 13 -11 -0.11175 0.72514 12
 0 13 12 1.42128 0.90784 14
 0 13 -12 2.51875 1.08154 13
 0 -13 -12 2.40855 0.98053 2
 0 -13 12 3.31611 1.23302 8
 0 -13 -12 4.34601 1.15197 15
 0 13 -12 2.61171 0.79728 12
 0 13 -12 2.32612 0.93637 1
 0 -13 12 3.23086 0.95708 2
 0 13 12 4.01646 0.99656 1
 0 -13 -13 6.62438 1.33772 15
 0 13 13 5.63506 1.36469 14
 0 13 -13 6.41472 1.08828 12
 0 13 13 5.99293 1.04725 1
 0 -13 13 4.22498 1.07531 2
 0 -13 13 4.31612 1.28987 8
 0 13 -13 5.30803 1.21676 13
 0 13 14 4.53436 1.00938 1
 0 13 -14 2.52202 0.93727 12
 0 13 -14 2.78804 1.15408 13
 0 -13 14 4.57552 1.22105 8
 0 -13 14 1.32495 0.937 2
 0 13 14 0.2141 1.06816 14
 0 -13 -14 2.05533 1.01079 15
 0 13 -15 1.95489 0.97989 12
 0 -13 -15 3.22371 1.08926 15
 0 -13 15 3.09175 1.14067 8
 0 13 15 3.50737 1.27006 14
 0 13 -15 1.88306 1.04031 13
 0 13 -16 1.52488 1.10249 13
 0 13 -16 1.025 0.91494 12
 0 -13 -16 1.92132 1.0032 15
 0 13 16 0.89835 1.13188 14
 0 -13 16 -0.39101 1.10965 8
 0 13 -17 0.30601 0.91691 12
 0 -14 0 -0.29764 0.8363 8
 0 14 0 0.30043 0.84412 13
 0 -14 0 1.24753 0.98164 2
 0 14 0 0.32487 0.82836 1
 0 14 1 -0.29253 0.78076 13
 0 -14 -1 0.14412 0.81001 8
 0 -14 1 1.53382 0.87046 8
 0 14 1 0.97456 0.81853 1
 0 -14 1 0.7145 0.95341 2
 0 -14 -1 0.71032 0.85011 2
 0 14 -1 0.77084 0.80484 13
 0 14 -1 0.48697 0.8474 1
 0 -14 -2 17.6947 1.61039 8
 0 14 2 16.92 1.65136 13
 0 14 -2 16.8502 1.66144 1
 0 -14 -2 19.6332 1.84179 2
 0 14 -2 15.6264 1.59412 13
 0 14 2 14.6748 1.59536 14
 0 -14 2 18.4733 1.68401 8
 0 -14 3 8.27235 1.29322 8
 0 14 3 6.61399 1.0826 13
 0 14 3 6.95323 1.21052 14
 0 14 -3 7.75152 1.18994 13
 0 -14 3 5.37102 1.21341 2
 0 -14 -3 6.69042 1.27924 2
 0 14 3 6.3139 1.13712 1
 0 -14 -3 7.52533 1.1626 8
 0 14 -3 5.81738 1.15624 1
 0 -14 -4 14.5405 1.63588 2
 0 -14 4 13.8291 1.55606 8
 0 14 4 14.6701 1.45018 13
 0 -14 4 14.1379 1.60199 2
 0 14 4 10.1151 1.47502 14
 0 -14 -4 17.0675 1.51608 8
 0 14 4 17.0977 1.63327 1
 0 14 -4 12.5541 1.48802 13
 0 14 -4 13.1942 1.51222 1
 0 -14 5 0.34141 0.92084 8
 0 14 5 0.12874 0.75803 13
 0 14 5 -1.12399 0.91106 1
 0 -14 -5 0.69667 0.88812 2
 0 -14 5 -0.53595 1.04249 2
 0 14 -5 1.18157 0.88099 13
 0 14 -5 -0.48043 0.84528 1
 0 14 6 0.79841 0.84284 1
 0 -14 6 -0.87516 0.93407 8
 0 -14 -6 1.03841 0.94345 2
 0 14 6 -0.61893 0.70236 13
 0 14 -6 0.63666 0.84012 1
 0 -14 6 -0.17801 0.91848 2
 0 14 -6 0.17245 0.90005 13
 0 -14 7 5.31348 1.18245 2
 0 14 7 5.87039 1.18587 1
 0 14 -7 3.63414 1.04939 1
 0 -14 7 6.08506 1.22742 8
 0 14 7 3.43762 0.9005 13
 0 -14 -7 3.95413 1.10768 2
 0 14 8 -0.31506 0.94422 1
 0 14 -8 0.47027 0.87245 1
 0 -14 8 2.11084 1.01732 2
 0 -14 -8 0.85341 0.92097 2
 0 14 8 0.38913 0.99239 14
 0 -14 8 1.82972 1.07759 8
 0 -14 9 0.17427 0.86724 2
 0 -14 9 0.74774 0.97569 8
 0 14 9 0.19984 0.96933 14
 0 14 -9 -0.15502 0.82731 1
 0 14 9 0.77963 0.83213 1
 0 -14 -9 -0.33855 0.87341 2
 0 14 -9 0.1831 0.89974 13
 0 -14 10 -2.09392 1.12124 8
 0 14 -10 0.15321 0.89452 1
 0 -14 10 1.54991 0.99618 2
 0 14 10 1.38907 0.8929 1
 0 -14 -10 2.85108 1.03948 2
 0 -14 -10 1.33246 0.91153 15
 0 14 -10 1.86488 1.038 13
 0 14 10 2.45899 1.15183 14
 0 -14 -11 5.40151 1.23784 15
 0 14 -11 5.88187 1.29768 13
 0 14 11 6.51147 1.36556 14
 0 -14 -11 6.64344 1.26721 2
 0 14 -11 4.83225 1.11749 1
 0 -14 11 5.77902 1.27535 2
 0 14 11 7.46334 1.16449 1
 0 14 12 0.29995 0.83486 1
 0 -14 12 0.50117 0.98402 2
 0 -14 -12 1.17317 1.07727 15
 0 14 12 1.2912 1.04414 14
 0 14 -12 1.54167 1.00615 13
 0 14 13 0.22031 1.12429 14
 0 -14 -13 1.97951 1.09119 15
 0 14 13 1.47086 0.98981 1
 0 -14 13 1.1446 1.03023 2
 0 14 -13 2.34646 1.18262 13
 0 -14 13 1.60507 1.15013 8
 0 -14 14 5.89346 1.41412 8
 0 14 -14 4.5089 1.0836 12
 0 14 -14 6.13725 1.39568 13
 0 -14 -14 7.21223 1.35826 15
 0 14 14 5.60793 1.16715 1
 0 14 -15 -0.27839 0.92291 12
 0 14 -16 -1.60197 1.09422 12
 0 15 0 0.48544 0.90931 13
 0 -15 0 0.6414 0.9526 8
 0 15 0 0.52704 0.96767 1
 0 -15 0 -0.58076 1.03314 2
 0 -15 1 7.43504 1.32768 8
 0 15 1 8.60834 1.38094 1
 0 15 1 10.0799 1.31577 13
 0 15 -1 7.72348 1.34483 1
 0 15 -1 10.4529 1.3955 13
 0 -15 -1 11.9628 1.4301 8
 0 -15 1 6.01525 1.34075 2
 0 -15 -1 11.5809 1.61548 2
 0 15 1 6.53323 1.2896 14
 0 -15 2 2.89343 1.03195 8
 0 15 2 1.37743 0.94412 13
 0 15 -2 3.90779 1.11352 13
 0 -15 -2 4.35468 1.11141 8
 0 15 2 2.21027 1.05828 14
 0 15 -2 2.27832 1.01667 1
 0 -15 -2 2.30712 1.08346 2
 0 15 3 1.40084 1.02189 1
 0 15 3 0.59375 0.89724 13
 0 15 -3 -0.17467 0.92204 1
 0 -15 -3 -0.57404 0.96414 2
 0 -15 3 0.34957 1.04747 8
 0 -15 -3 0.14489 0.89052 8
 0 15 3 1.12471 0.97846 14
 0 15 -3 1.21707 0.98661 13
 0 -15 3 0.77731 1.14432 2
 0 15 -4 1.7391 1.05881 1
 0 15 4 3.24727 1.10161 14
 0 15 4 6.03414 1.12634 13
 0 15 -4 4.61647 1.25609 13
 0 -15 4 3.76353 1.15269 8
 0 -15 4 4.65722 1.30186 2
 0 15 4 4.53638 1.20361 1
 0 -15 -4 5.52006 1.27725 2
 0 -15 5 0.5513 1.05301 8
 0 -15 5 2.32206 1.14983 2
 0 15 -5 1.26903 1.01906 13
 0 15 5 0.97002 0.83796 13
 0 15 -5 0.17294 1.01866 1
 0 15 5 1.55738 1.01641 14
 0 15 5 0.69447 0.94684 1
 0 -15 -5 -0.18918 1.05292 2
 0 -15 6 -0.1927 1.1142 2
 0 15 6 -0.26613 0.80421 13
 0 -15 6 0.93907 1.05535 8
 0 15 6 0.17266 0.94125 1
 0 15 -6 0.51556 0.99365 1
 0 15 -6 -0.18498 0.96544 13
 0 -15 -6 -0.37584 1.01368 2
 0 15 -7 0.56547 1.03819 13
 0 -15 7 0.19174 1.03432 8
 0 15 -7 0.17045 0.85878 1
 0 -15 -7 -0.93216 1.05783 2
 0 15 7 0.34251 0.90394 1
 0 -15 7 1.3405 1.0108 2
 0 -15 8 -0.58746 1.23269 8
 0 -15 -8 -0.73964 0.97608 2
 0 -15 8 0.37981 1.02447 2
 0 15 8 1.86891 0.92627 1
 0 15 -8 1.1827 0.95873 1
 0 -15 -9 0.55025 0.95731 2
 0 15 9 -1.06012 1.16781 14
 0 15 9 1.17583 0.99787 1
 0 -15 9 -0.79957 1.11217 8
 0 15 -9 0.58562 1.08609 13
 0 15 -9 0.50127 0.95714 1
 0 -15 9 1.12856 1.06724 2
 0 -15 10 2.04189 1.02243 2
 0 15 10 0.66357 0.95923 1
 0 15 -10 -0.1984 1.07023 13
 0 -15 -10 -0.72622 1.23717 2
 0 -15 10 0.60943 1.15264 8
 0 15 -10 -0.49415 0.94357 1
 0 15 10 0.64984 1.06442 14
 0 -15 11 4.93635 1.25602 2
 0 15 -11 6.96839 1.26595 1
 0 -15 -11 4.12384 1.20769 2
 0 15 11 4.9031 1.14692 1
 0 -15 12 2.32991 1.12062 2
 0 15 12 1.28332 1.03458 1
 0 -15 13 1.92321 1.1592 2
 0 15 13 -1.25613 1.17858 1
 0 -16 0 -0.20837 1.02405 2
 0 -16 0 -1.37104 1.02714 8
 0 16 0 -1.50747 1.06933 1
 0 16 0 0.19181 0.91822 14
 0 16 0 0.34435 0.98644 13
 0 -16 1 4.17572 1.28402 2
 0 -16 1 0.70602 1.0679 8
 0 -16 -1 0.62312 1.0603 2
 0 16 1 0.38847 0.97985 14
 0 16 1 2.51518 1.10495 13
 0 16 -1 1.50525 0.93764 1
 0 16 -1 2.11961 1.0319 13
 0 -16 -1 1.49458 1.05461 8
 0 16 1 2.4488 1.12009 1
 0 16 -2 0.54259 0.95465 13
 0 -16 -2 0.16051 0.91944 8
 0 -16 2 -0.54441 1.15118 8
 0 16 -2 0.56311 1.05474 1
 0 -16 -2 -1.24155 1.2184 2
 0 16 2 -0.39422 0.94341 14
 0 16 2 0.16311 1.06606 13
 0 16 -3 2.03447 1.11981 13
 0 -16 3 2.97925 1.13684 8
 0 -16 -3 1.23551 1.17029 2
 0 -16 3 4.80244 1.29537 2
 0 16 3 3.00325 1.07198 13
 0 16 3 1.68828 1.07662 1
 0 16 3 1.00083 1.03494 14
 0 16 -3 1.496 1.07327 1
 0 -16 4 4.20482 1.25961 8
 0 -16 4 5.20731 1.44865 2
 0 16 4 3.05367 1.11134 14
 0 16 4 2.9888 1.14004 1
 0 16 -4 1.48887 1.09742 1
 0 16 4 1.52754 0.93287 13
 0 16 -4 -0.18876 1.08286 13
 0 -16 -4 0.20468 1.05774 2
 0 -16 5 2.2822 1.17883 2
 0 -16 5 1.17276 1.06733 8
 0 16 -5 2.22122 1.11094 1
 0 16 5 3.10235 1.17515 14
 0 16 -5 1.15505 0.98362 13
 0 -16 -5 3.45813 1.19937 2
 0 16 5 2.05909 0.97023 13
 0 16 5 1.48749 1.05682 1
 0 -16 -6 2.22045 1.23266 2
 0 16 -6 1.46925 0.99363 1
 0 16 6 4.61514 1.22631 1
 0 -16 6 1.99592 1.26845 8
 0 16 6 2.31438 1.20763 14
 0 -16 6 1.23837 1.17356 2
 0 16 -6 4.31659 1.28468 13
 0 -16 7 -0.61525 1.12964 2
 0 16 -7 0.72813 1.01287 1
 0 16 7 -1.46489 1.12536 1
 0 -16 -7 0.2004 1.18005 2
 0 -16 8 4.26346 1.39598 2
 0 16 8 4.52821 1.27042 1
 0 16 -8 1.61976 1.02574 1
 0 -16 -8 3.17652 1.16253 2
 0 17 0 -0.72441 1.22597 13
 0 -17 0 -0.54176 1.09159 8
 0 -17 -1 0.52631 1.02391 8
 0 17 1 0.70552 1.10171 13
 0 17 2 3.42643 1.1952 13
 0 17 3 0.49763 1.04426 13
 -1 0 27 0.21057 1.12373 11
 -1 0 27 0.40088 1.0927 10
 1 0 -26 -0.17578 0.99736 9
 1 0 -26 -0.14725 0.88239 12
 -1 0 26 -0.38902 1.02667 10
 -1 0 26 1.83538 1.29367 11
 1 0 -25 0.67667 0.9783 9
 -1 0 25 0.18773 1.03415 10
 -1 0 25 3.14687 1.1685 11
 1 0 -25 -0.42623 0.85157 12
 -1 0 24 -0.18897 1.08248 11
 1 0 -24 0.31684 0.95749 7
 -1 0 24 -0.1803 1.04253 10
 1 0 -24 -0.54581 0.8177 12
 1 0 -24 -0.48593 0.88303 9
 1 0 -23 0.30855 0.90023 9
 1 0 -23 -1.04412 0.82794 12
 1 0 -23 0.76384 0.84997 7
 -1 0 23 -0.68921 0.92945 10
 -1 0 23 1.26555 0.93282 11
 1 0 -22 87.4832 3.84364 12
 -1 0 22 84.6257 4.19026 11
 -1 0 22 85.4957 4.16935 10
 1 0 -22 86.1697 4.06041 7
 -1 0 21 -0.46561 0.88904 10
 1 0 -21 0.27985 0.80905 7
 -1 0 21 -0.16381 0.79455 11
 1 0 -21 0.23571 0.7001 12
 1 0 -20 2.3367 0.79185 12
 -1 0 20 2.78487 0.8893 10
 -1 0 20 2.94768 0.95661 11
 1 0 -20 2.26398 0.82215 7
 1 0 -19 -0.12634 0.66696 7
 -1 0 19 -0.29267 0.75511 11
 1 0 -19 -0.62882 0.61166 12
 -1 0 19 -0.27574 0.75167 10
 1 0 -18 1.07346 0.69686 7
 1 0 -18 1.08032 0.58953 12
 -1 0 18 1.80745 0.76771 10
 -1 0 18 0.68913 0.68674 11
 -1 0 17 0.64605 0.67438 11
 -1 0 17 -0.24029 0.59036 10
 1 0 -17 -0.78497 0.63627 7
 1 0 -17 0.82666 0.55513 12
 -1 0 16 12.6529 1.22853 11
 -1 0 16 13.7014 1.24339 10
 -1 0 16 11.4583 0.58888 8
 1 0 -16 11.973 1.03498 12
 1 0 -16 8.82145 1.02635 7
 1 0 -15 0.15864 0.47122 12
 -1 0 15 -0.23382 0.24962 8
 -1 0 15 -0.41125 0.57774 10
 -1 0 15 -0.33583 0.52112 11
 1 0 -15 0.09779 0.49869 7
 -1 0 14 18.6396 1.27132 10
 -1 0 14 15.5139 0.72207 8
 1 0 -14 13.159 1.11287 7
 1 0 -14 17.8002 1.13234 12
 -1 0 14 16.1624 1.26285 11
 1 0 -13 -0.25143 0.44237 7
 -1 0 13 -0.06685 0.20819 8
 -1 0 13 0.09522 0.42382 11
 1 0 -13 0.80711 0.40993 12
 1 0 -13 0.08722 0.21904 13
 -1 0 13 -0.25748 0.48227 10
 1 0 -12 0.08376 0.21101 13
 -1 0 12 0.06318 0.18969 8
 1 0 -12 0.53915 0.41988 7
 -1 0 12 -0.07767 0.44908 10
 -1 0 12 0.43401 0.43197 11
 1 0 -12 -0.24555 0.36787 12
 -1 0 11 -0.13901 0.40189 10
 1 0 -11 -0.07033 0.38338 7
 1 0 -11 -0.05956 0.20546 13
 1 0 -11 -0.16693 0.33054 12
 -1 0 11 -0.01973 0.18105 8
 -1 0 11 0.70486 0.45284 11
 -1 0 10 6.8479 0.69569 10
 -1 0 10 6.85081 0.3202 16
 1 0 -10 7.06838 0.40913 13
 1 0 -10 6.44407 0.65878 7
 -1 0 10 6.64424 0.39101 8
 1 0 -10 5.87124 0.30991 1
 1 0 -10 7.10519 0.62989 12
 1 0 -10 7.68763 0.33198 1
 1 0 -9 0.04457 0.31368 12
 -1 0 9 -0.07194 0.13639 16
 1 0 -9 0.03766 0.16527 1
 1 0 -9 0.16744 0.15203 2
 -1 0 9 -0.21568 0.38653 10
 1 0 -9 0.15521 0.19286 13
 1 0 -9 -0.11486 0.34117 7
 -1 0 9 0.06758 0.16282 8
 -1 0 8 133.894 4.17639 8
 1 0 -8 129.114 4.52691 7
 1 0 -8 128.225 4.1469 2
 -1 0 8 130.134 4.14936 16
 1 0 -8 127.72 4.17331 13
 1 0 -8 129.544 4.41073 12
 -1 0 8 134.667 4.51118 10
 -1 0 7 0.24201 0.17104 16
 1 0 -7 0.06817 0.28766 12
 -1 0 7 0.09999 0.15942 8
 -1 0 7 0.42893 0.3512 10
 1 0 -7 0.19782 0.1705 2
 1 0 -7 0.13595 0.35301 7
 1 0 -7 0.04361 0.18414 13
 1 0 -6 1.17323 0.20966 2
 1 0 -6 1.03054 0.20189 13
 1 0 -6 0.86728 0.36263 7
 -1 0 6 2.19226 0.37547 10
 -1 0 6 1.46301 0.20122 8
 1 0 -6 1.60636 0.31598 12
 1 0 -5 0.26959 0.34988 7
 1 0 -5 0.14667 0.26107 12
 1 0 -5 0.28807 0.19359 13
 1 0 -5 0.26886 0.20173 2
 -1 0 5 0.62126 0.29733 10
 1 0 -4 14.703 0.61583 2
 1 0 -4 14.5243 0.66953 12
 1 0 -4 14.0859 0.58265 13
 1 0 -4 14.2644 0.72723 7
 -1 0 4 14.1061 0.64736 10
 -1 0 3 0.03527 0.17889 6
 1 0 -3 -0.10991 0.19122 13
 1 0 -3 -0.08053 0.20591 12
 1 0 -3 0.16636 0.21019 2
 -1 0 3 -0.07172 0.18043 10
 1 0 -3 -0.18189 0.26954 7
 -1 0 2 6.81408 0.36581 9
 1 0 -2 6.31753 0.4125 7
 1 0 -2 6.84572 0.36647 12
 1 0 1 0.18215 0.20603 8
 -1 0 -1 -0.01474 0.18119 9
 -1 0 -2 422.286 13.1955 9
 -1 0 -3 0.11253 0.16133 7
 -1 0 -3 0.13845 0.27235 9
 1 0 3 0.01482 0.19888 2
 1 0 3 -0.14074 0.18294 14
 1 0 4 1330.71 41.6653 14
 1 0 4 1274.31 41.7412 13
 -1 0 -4 1374.93 41.7919 9
 1 0 4 1346.26 41.6428 2
 1 0 4 1309.45 41.7254 8
 1 0 4 1417.74 41.7951 11
 -1 0 -4 1390.19 41.6656 7
 1 0 5 0.02543 0.25386 8
 -1 0 -5 0.06707 0.28051 9
 1 0 5 -0.06811 0.31703 11
 1 0 5 0.35813 0.26548 13
 1 0 5 -0.27382 0.25581 14
 -1 0 -5 0.12753 0.20888 7
 -1 0 -5 -0.04212 0.19102 16
 1 0 5 -0.05645 0.16766 2
 1 0 6 567.575 17.5511 2
 1 0 6 543.142 17.6936 8
 1 0 6 586.72 17.846 11
 -1 0 -6 577.747 17.8265 9
 -1 0 -6 561.785 17.5477 16
 -1 0 -6 569.061 17.6941 7
 -1 0 -7 -0.02468 0.1625 16
 1 0 7 0.08655 0.13966 2
 1 0 7 0.09105 0.24588 8
 1 0 7 0.1408 0.33442 11
 -1 0 -7 0.58813 0.34696 9
 -1 0 -7 -0.03198 0.24652 7
 -1 0 -8 2.24667 0.34726 7
 1 0 8 1.96516 0.19728 1
 1 0 8 2.82609 0.46808 5
 -1 0 -8 2.06682 0.33699 13
 1 0 8 1.867 0.32028 8
 -1 0 -8 2.21789 0.20341 16
 1 0 8 2.20702 0.18731 2
 -1 0 -8 1.9014 0.41357 9
 1 0 8 2.04602 0.40498 11
 1 0 9 0.0265 0.11755 1
 -1 0 -9 0.0157 0.12737 16
 -1 0 -9 0.11564 0.34347 9
 -1 0 -9 -0.17219 0.30672 7
 1 0 9 -0.14097 0.24175 8
 1 0 9 -0.18796 0.35548 5
 1 0 9 -0.0304 0.11139 1
 -1 0 -9 -0.01508 0.12157 2
 -1 0 -9 0.13461 0.27771 13
 -1 0 -10 23.3475 1.17818 7
 -1 0 -10 25.2025 1.10454 13
 1 0 10 23.746 1.09558 8
 1 0 10 24.898 1.35861 5
 -1 0 -10 23.118 1.27794 9
 1 0 11 -0.15495 0.35547 5
 -1 0 -11 0.16342 0.35862 7
 -1 0 -11 0.30384 0.30624 13
 -1 0 -11 -0.14222 0.38359 9
 -1 0 -11 -0.06471 0.41365 12
 1 0 11 0.15952 0.27714 8
 1 0 11 0.15176 0.40934 11
 1 0 11 0.37354 0.40247 10
 1 0 12 1.3384 0.49377 11
 -1 0 -12 2.9798 0.5348 12
 1 0 12 2.21593 0.56199 5
 -1 0 -12 2.67894 0.40971 13
 1 0 12 3.17332 0.67318 10
 -1 0 -12 3.04516 0.56129 9
 1 0 12 2.3519 0.38689 8
 -1 0 -12 2.04968 0.47306 7
 1 0 13 -0.33443 0.50387 10
 -1 0 -13 0.15472 0.43892 12
 -1 0 -13 0.34101 0.44495 9
 -1 0 -13 -0.19825 0.39256 7
 1 0 13 -0.18642 0.49742 5
 1 0 13 0.48304 0.3296 8
 -1 0 -13 -0.29133 0.35722 13
 1 0 13 0.18323 0.50972 11
 1 0 14 1.93341 0.66562 10
 -1 0 -14 3.91226 0.47956 13
 -1 0 -14 3.85394 0.65624 12
 -1 0 -14 3.81582 0.62787 7
 1 0 14 2.99315 0.64488 11
 1 0 14 2.02887 0.58889 5
 1 0 14 2.90905 0.44402 8
 -1 0 -14 3.0563 0.61281 9
 -1 0 -15 0.36167 0.47725 12
 1 0 15 0.10808 0.51025 11
 1 0 15 -0.10984 0.58617 5
 -1 0 -15 -0.31162 0.49039 7
 1 0 15 -0.09362 0.33556 8
 1 0 15 -0.52114 0.65641 10
 -1 0 -15 0.19995 0.52179 9
 -1 0 -16 0.83819 0.50339 7
 -1 0 -16 1.29195 0.58787 9
 1 0 16 1.30201 0.63255 5
 1 0 16 1.16713 0.65023 11
 -1 0 -16 1.65181 0.59315 12
 1 0 16 1.09647 0.40016 8
 1 0 16 0.13958 0.74565 10
 1 0 17 -0.12704 0.64781 5
 -1 0 -17 0.83238 0.56128 12
 -1 0 -17 0.23071 0.60888 9
 1 0 17 -0.59568 0.72234 10
 -1 0 -17 -0.08951 0.50297 7
 1 0 17 0.62626 0.67565 11
 1 0 18 0.27166 0.69275 5
 -1 0 -18 0.47559 0.58945 7
 1 0 18 0.79139 0.8262 10
 1 0 18 2.14583 0.8175 11
 -1 0 -18 -0.44405 0.72568 12
 -1 0 -18 0.36947 0.53969 9
 1 0 19 -0.57031 0.80899 11
 -1 0 -19 0.39361 0.66904 9
 1 0 19 -0.28918 0.71955 5
 -1 0 -19 -0.11796 0.68205 12
 1 0 19 -0.16764 1.01319 10
 -1 0 -20 138.133 5.53024 12
 1 0 20 147.53 5.84194 11
 1 0 20 133.769 5.92244 10
 1 0 20 140.336 5.78774 5
 -1 0 -20 138.747 5.65728 9
 1 0 21 -2.27229 0.96434 5
 1 0 21 0.47845 0.90507 11
 -1 0 -21 -0.58837 0.79366 9
 1 0 21 -0.18606 0.99309 10
 -1 0 -21 1.3175 0.82301 12
 -1 0 -22 22.1595 1.78015 12
 1 0 22 21.8272 1.94625 11
 1 0 22 18.3357 1.98378 10
 1 0 22 19.7003 1.86344 5
 -1 0 -22 20.6008 1.80795 9
 -1 0 -23 0.32511 0.94879 9
 -1 0 -23 -1.01465 0.96798 12
 1 0 23 -0.87562 1.02212 11
 1 0 23 -0.72088 0.97238 5
 1 0 23 -0.61047 0.97415 10
 -1 0 -24 -0.15094 1.01474 12
 1 0 24 0.42268 1.0777 10
 1 0 24 0.18193 0.9918 11
 -1 0 -24 0.16996 1.00075 9
 1 0 24 0.5663 0.87873 5
 -1 0 -25 -0.78233 1.05188 12
 1 0 25 1.37962 1.02866 5
 1 0 25 0.4371 1.21597 10
 1 0 25 -0.56524 1.06905 11
 -1 0 -25 -0.35396 0.99447 9
 1 0 26 2.328 1.25054 11
 -1 0 -26 1.29049 0.98452 12
 1 -1 -27 1.95142 1.18471 9
 1 1 -27 -0.32089 1.01028 12
 -1 1 27 1.62166 1.21498 10
 -1 -1 27 0.81082 1.25613 11
 -1 -1 27 0.39788 1.24272 10
 -1 1 27 1.74504 1.24978 11
 -1 1 26 -0.42215 1.17438 11
 1 1 -26 0.71894 1.05831 9
 -1 -1 26 -0.78704 1.1164 11
 -1 1 26 -0.5899 1.14742 10
 1 1 -26 -0.15564 0.84846 12
 -1 -1 26 2.75158 1.20782 5
 1 -1 -26 1.37171 1.06231 9
 -1 -1 26 -1.1586 1.24366 10
 1 1 -25 2.32267 1.09321 7
 -1 1 25 0.75884 1.05657 10
 -1 1 25 1.01636 1.08582 11
 1 1 -25 1.21002 1.02797 9
 -1 -1 25 2.62714 1.04514 5
 1 -1 -25 1.48407 1.01447 9
 1 1 -25 1.35247 0.93224 12
 -1 -1 25 0.57 1.03684 11
 -1 -1 25 2.79515 1.09824 10
 -1 -1 24 -0.18281 0.99659 11
 1 -1 -24 0.15793 0.93817 9
 1 1 -24 0.14438 0.78708 12
 -1 1 24 -0.78041 1.0746 11
 1 1 -24 -0.80428 0.89498 7
 -1 -1 24 1.07193 0.93246 5
 -1 1 24 -0.5463 1.06263 10
 1 1 -24 -0.66205 0.94811 9
 1 -1 -24 -0.25657 0.78187 12
 -1 -1 24 0.53675 1.04405 10
 1 -1 -23 6.4723 1.20015 9
 1 -1 -23 6.04602 1.11349 7
 1 1 -23 4.65376 1.06738 7
 1 -1 -23 8.83008 1.1481 12
 1 1 -23 10.0853 1.2172 12
 -1 -1 23 11.3802 1.50104 11
 -1 1 23 7.31036 1.31901 10
 -1 -1 23 6.50777 1.27016 10
 -1 1 23 9.32711 1.41852 11
 -1 -1 23 6.10092 1.21417 5
 1 -1 -22 2.14158 0.89468 9
 1 1 -22 2.89635 0.86361 12
 -1 -1 22 1.83861 0.93287 11
 1 -1 -22 3.05105 0.95927 7
 1 -1 -22 1.98463 0.74987 12
 -1 -1 22 2.77484 1.09226 10
 -1 -1 22 4.16779 1.06533 5
 -1 1 22 1.15976 0.96078 10
 -1 1 22 2.48901 1.0306 11
 1 1 -22 2.08241 0.90954 7
 1 -1 -21 63.6251 2.96223 12
 1 -1 -21 63.1376 3.17075 7
 -1 -1 21 68.581 3.35009 5
 1 1 -21 62.3869 3.19823 7
 -1 1 21 62.8168 3.39578 11
 -1 1 21 61.7255 3.26165 10
 -1 -1 21 54.797 3.15602 10
 -1 -1 21 60.2359 3.26851 11
 1 1 -21 56.0074 2.94623 12
 -1 -1 20 1.31508 0.77171 10
 -1 -1 20 0.70967 0.70681 5
 1 1 -20 1.08131 0.76737 7
 -1 -1 20 0.15077 0.76927 11
 1 -1 -20 1.19143 0.82718 7
 1 -1 -20 0.3135 0.61587 12
 -1 1 20 2.07395 0.91818 10
 1 1 -20 0.59153 0.70942 12
 -1 1 20 1.11949 0.80618 11
 -1 -1 19 43.1186 2.46541 11
 1 1 -19 36.9121 2.28499 7
 1 -1 -19 42.6851 2.15811 12
 -1 -1 19 39.9989 2.42231 10
 1 1 -19 39.6606 2.19911 12
 -1 1 19 35.2182 2.33208 10
 -1 1 19 45.7325 2.58329 11
 -1 -1 19 38.8818 2.33635 5
 1 -1 -19 41.9407 2.32497 7
 -1 -1 18 0.12879 0.65676 10
 -1 1 18 -0.14194 0.65128 11
 1 1 -18 0.12101 0.59469 7
 -1 -1 18 -0.40175 0.7147 11
 -1 -1 18 -0.12428 0.6262 5
 1 -1 -18 -0.35576 0.62598 7
 1 1 -18 -0.52294 0.59348 12
 1 -1 -18 -0.27542 0.50054 12
 -1 1 18 -0.7812 0.67183 10
 -1 1 17 2.5484 0.76521 10
 -1 -1 17 0.96092 0.74555 10
 1 1 -17 1.27374 0.58381 12
 -1 1 17 1.19733 0.74892 11
 -1 -1 17 1.34989 0.34829 8
 1 -1 -17 1.62827 0.59343 12
 -1 -1 17 1.75636 0.71326 11
 1 -1 -17 0.66874 0.60927 7
 -1 -1 17 1.62011 0.63246 5
 1 1 -17 2.27717 0.64138 7
 -1 -1 16 112.964 4.69841 5
 1 1 -16 118.044 4.74122 7
 -1 -1 16 123.2 4.83151 10
 1 -1 -16 118.505 4.51184 12
 -1 1 16 132.289 4.903 10
 1 -1 -16 118.483 4.72853 7
 1 1 -16 123.645 4.64295 12
 -1 -1 16 120.092 4.1085 8
 -1 1 16 123.129 4.92141 11
 -1 -1 16 122.498 4.86263 11
 -1 -1 15 7.52034 0.90446 5
 1 1 -15 7.58598 0.89119 7
 1 -1 -15 8.08074 0.95468 7
 -1 -1 15 8.336 0.59452 8
 -1 1 15 8.90639 1.00118 11
 -1 -1 15 9.16495 0.99272 10
 -1 -1 15 10.7611 1.04074 11
 -1 1 15 8.31723 0.96417 10
 1 1 -15 7.65284 0.84584 12
 1 -1 -15 8.39159 0.83489 12
 1 1 -14 120.555 4.83503 7
 -1 1 14 134.681 5.03447 11
 -1 1 14 132.38 4.9166 10
 -1 -1 14 125.915 4.91378 11
 1 1 -14 127.316 4.74201 12
 1 -1 -14 129.106 4.8539 7
 -1 -1 14 129.973 4.90568 10
 -1 -1 14 131.583 4.86364 5
 1 1 -14 123.229 4.30697 13
 1 -1 -14 133.425 4.66369 12
 -1 -1 14 130.36 4.32455 8
 1 -1 -13 39.01 1.94313 7
 1 -1 -13 39.9325 1.78922 12
 1 1 -13 37.5021 1.51985 13
 -1 -1 13 34.966 1.87597 5
 -1 -1 13 42.0704 2.01391 10
 -1 1 13 39.5767 1.97107 10
 1 1 -13 39.0693 1.85028 12
 -1 -1 13 38.657 1.52459 8
 -1 -1 13 37.8608 1.96294 11
 1 1 -13 37.6196 1.94005 7
 1 -1 -12 0.50592 0.38082 12
 1 -1 -12 0.38556 0.41627 7
 -1 1 12 0.07896 0.46523 10
 -1 -1 12 0.62137 0.50422 10
 -1 -1 12 0.5752 0.26894 8
 -1 -1 12 0.74924 0.46806 11
 1 1 -12 0.35019 0.27827 13
 -1 -1 12 0.97627 0.43451 5
 1 1 -12 0.33291 0.37448 12
 1 1 -12 1.18632 0.5058 7
 -1 -1 11 37.1987 1.80128 11
 -1 1 11 36.5443 1.24123 16
 -1 -1 11 35.0109 1.76982 10
 -1 -1 11 34.9074 1.70657 5
 1 1 -11 36.3486 1.22415 1
 1 -1 -11 35.8427 1.60178 12
 1 1 -11 36.5535 1.77699 7
 -1 -1 11 36.3293 1.23199 16
 1 -1 -11 35.2078 1.74618 7
 1 -1 -11 36.5617 1.24305 2
 1 1 -11 35.0585 1.42302 13
 1 1 -11 34.2962 1.65914 12
 -1 -1 11 37.735 1.42947 8
 -1 1 11 37.2733 1.76975 10
 1 -1 -10 24.0176 1.30993 7
 -1 1 10 24.7456 1.33331 10
 -1 -1 10 24.5405 1.28722 5
 1 1 -10 23.6309 1.31048 7
 1 1 -10 26.1065 1.2774 12
 1 -1 -10 24.0521 0.90369 2
 -1 -1 10 24.5604 1.03966 8
 1 1 -10 23.3126 1.03631 13
 1 1 -10 24.3995 0.89047 1
 1 -1 -10 24.8751 1.17807 12
 -1 1 10 24.7881 0.9085 16
 1 -1 -9 19.1004 0.96965 12
 1 -1 -9 20.9531 1.1236 7
 -1 -1 9 18.1913 0.8515 8
 1 1 -9 18.2293 0.74223 1
 -1 -1 9 20.8446 1.13069 11
 -1 1 9 19.6525 1.10764 10
 1 1 -9 18.7906 1.0905 7
 1 -1 -9 19.2532 0.75539 2
 -1 -1 9 19.1795 1.05385 5
 1 1 -9 18.1671 0.8586 13
 -1 1 9 19.7804 0.75816 16
 1 1 -8 320.7 10.4132 13
 1 1 -8 315.576 10.6826 7
 -1 1 8 339.53 10.682 10
 -1 -1 8 329.425 10.4187 8
 1 1 -8 325.295 10.3238 1
 -1 1 8 333.48 10.329 16
 -1 -1 8 339.843 10.7181 11
 -1 -1 8 335.101 10.6348 5
 1 -1 -8 329.007 10.333 2
 1 -1 -8 334.476 10.5231 12
 1 -1 -8 336.352 10.7056 7
 -1 -1 7 0.04138 0.31747 4
 1 1 -7 0.42703 0.25337 13
 -1 1 7 0.70615 0.35814 10
 1 -1 -7 0.37533 0.37657 7
 1 1 -7 0.08778 0.21464 1
 1 -1 -7 0.24618 0.1801 2
 1 1 -7 0.07742 0.31665 12
 1 -1 -7 0.47182 0.28147 12
 1 1 -7 0.14136 0.36902 7
 -1 -1 7 0.47128 0.31527 5
 -1 -1 7 0.51775 0.24019 8
 -1 1 7 0.23777 0.19341 16
 1 1 -6 18.0108 0.76217 2
 -1 1 6 21.0402 0.96447 10
 -1 1 6 19.6589 0.77488 16
 1 1 -6 18.3937 0.80887 13
 1 -1 -6 19.1183 0.77163 2
 1 -1 -6 18.5195 0.97397 7
 -1 -1 6 18.6251 0.78201 3
 -1 -1 6 19.1305 0.81266 8
 -1 -1 6 19.341 0.91647 5
 1 1 -6 18.7517 0.97304 7
 1 -1 -6 19.2042 0.84514 12
 1 1 -6 20.9045 0.93133 12
 -1 -1 6 18.8953 0.93008 4
 1 1 -6 17.8514 0.77316 1
 -1 1 5 142.035 4.45178 16
 1 -1 -5 137.649 4.47184 12
 1 1 -5 134.768 4.44316 2
 -1 -1 5 138.705 4.57125 4
 1 1 -5 137.76 4.47771 13
 1 -1 -5 146.398 4.65805 7
 -1 -1 5 134.691 4.45835 3
 -1 -1 5 135.948 4.47138 8
 1 1 -5 139.026 4.63156 7
 1 -1 -5 140.673 4.45209 2
 -1 -1 5 140.697 4.54281 5
 -1 1 5 144.625 4.57689 10
 1 1 -5 133.26 4.45189 1
 -1 1 4 18.0352 0.79622 10
 1 -1 -4 17.6329 0.64384 13
 -1 -1 4 18.7546 0.8131 4
 -1 -1 4 17.53 0.75031 3
 1 -1 -4 18.3844 0.71933 12
 -1 1 4 17.3008 0.62954 8
 -1 1 4 18.5696 0.741 16
 1 1 -4 16.8558 0.83405 7
 -1 1 4 16.4205 0.63097 13
 1 1 -4 16.6862 0.7332 2
 1 -1 -4 17.6107 0.73683 2
 1 1 -4 17.5922 0.75538 13
 1 1 -4 16.4234 0.73698 1
 -1 -1 4 17.926 0.7596 5
 1 -1 -4 18.2223 0.88224 7
 1 1 -3 117.265 3.82619 2
 -1 1 3 121.453 3.84392 10
 1 1 -3 116.623 3.89088 7
 1 1 -3 115.572 3.82932 13
 1 -1 -3 117.266 3.76587 12
 -1 1 3 125.913 3.91 11
 1 -1 -3 118.251 3.74843 8
 1 -1 -3 118.501 3.7563 13
 1 -1 -3 117.674 3.82882 2
 -1 -1 3 116.223 3.78697 5
 -1 -1 3 119.543 3.84832 4
 1 1 -3 116.904 3.84057 1
 1 1 -2 114.007 3.70467 2
 -1 -1 2 114.692 3.68526 4
 1 -1 -2 112.328 3.7035 2
 1 -1 -2 113.398 3.65883 13
 -1 -1 2 109.881 3.60068 5
 1 1 -2 113.372 3.71767 1
 1 -1 -2 120.112 3.59428 4
 -1 -1 2 112.849 3.68603 9
 1 1 -2 111.255 3.69731 13
 1 -1 -2 115.964 3.65092 8
 1 -1 -2 114.841 3.62604 12
 1 1 -1 15.925 0.68311 2
 1 -1 -1 15.5957 0.66852 13
 1 1 -1 15.7999 0.70348 1
 1 -1 -1 16.9814 0.6946 2
 -1 -1 1 15.814 0.64353 9
 1 -1 -1 15.5669 0.64882 8
 -1 -1 1 14.7395 0.66858 6
 -1 -1 1 16.3424 0.64691 4
 1 1 0 43.8983 1.38367 7
 -1 -1 0 43.077 1.45003 4
 -1 -1 0 43.2288 1.40308 10
 1 1 0 41.6059 1.48206 2
 1 -1 0 42.0175 1.48599 2
 -1 -1 0 42.6144 1.38375 7
 1 1 0 40.9326 1.49625 1
 -1 -1 0 41.1775 1.47912 6
 1 -1 0 39.6388 1.46667 8
 -1 -1 0 42.7495 1.44811 9
 1 -1 0 39.6808 1.37416 14
 1 1 1 7.78966 0.34987 5
 -1 -1 -1 8.45927 0.45683 3
 -1 -1 -1 7.56386 0.42468 4
 -1 -1 -1 7.90403 0.42728 9
 -1 1 -1 6.9519 0.4345 16
 1 -1 1 7.72079 0.45471 8
 -1 1 -2 114.997 3.72535 11
 -1 -1 -2 120.464 3.81828 9
 1 -1 2 113.389 3.83877 8
 -1 -1 -2 116.276 3.81464 3
 -1 -1 -2 117.758 3.75651 15
 1 1 2 123.153 3.77633 5
 -1 -1 -2 115.556 3.82341 4
 -1 1 -2 116.483 3.79454 16
 -1 -1 -3 35.9934 1.20536 7
 -1 1 -3 37.8035 1.33406 7
 1 -1 3 35.6114 1.28529 11
 -1 -1 -3 37.3668 1.32576 3
 1 1 3 34.296 1.3075 14
 1 -1 3 33.2364 1.29411 2
 1 1 3 38.0554 1.31049 2
 -1 -1 -3 36.9395 1.38723 4
 1 1 3 36.5031 1.32591 1
 -1 1 -3 36.7746 1.31078 16
 1 1 3 36.9271 1.34576 5
 -1 -1 -3 36.0672 1.2782 15
 1 1 3 36.0886 1.34969 13
 -1 -1 -3 36.5977 1.36565 9
 -1 -1 -4 3.44275 0.31214 15
 1 1 4 3.41401 0.29236 2
 1 1 4 3.67038 0.39416 5
 1 1 4 3.9525 0.38411 13
 1 1 4 3.98613 0.32219 1
 -1 1 -4 3.42811 0.30965 16
 -1 -1 -4 2.74428 0.30395 3
 -1 -1 -4 3.89122 0.27135 7
 1 1 4 4.16287 0.34561 8
 1 1 4 2.60706 0.32971 14
 1 -1 4 3.99329 0.30668 2
 1 -1 4 3.27618 0.38499 8
 1 -1 4 3.84754 0.33987 11
 -1 -1 -4 3.13023 0.37198 9
 -1 1 -4 3.07206 0.33009 7
 -1 1 -5 2.08486 0.25419 16
 1 1 5 1.6279 0.32529 14
 1 1 5 2.23955 0.29923 8
 1 1 5 1.67331 0.24335 1
 1 -1 5 2.42478 0.35631 8
 1 -1 5 1.66896 0.31896 11
 -1 1 -5 1.92325 0.35009 9
 -1 -1 -5 2.60604 0.36821 9
 -1 1 -5 2.29407 0.33885 7
 1 1 5 2.33803 0.2466 2
 -1 1 -5 2.26908 0.33071 13
 1 1 5 1.58757 0.3033 13
 -1 -1 -5 1.89616 0.26537 7
 -1 -1 -5 1.47918 0.25014 3
 1 -1 5 1.64781 0.22673 2
 1 1 5 1.8819 0.35873 5
 -1 1 -6 323.856 10.4423 9
 1 1 6 314.695 10.278 8
 -1 1 -6 327.828 10.3704 7
 -1 -1 -6 328.126 10.278 7
 1 1 6 336.059 10.4673 5
 1 -1 6 319.487 10.2011 2
 1 1 6 326.124 10.3128 13
 1 -1 6 331.353 10.3945 11
 -1 1 -6 315.476 10.3527 13
 1 -1 6 315.51 10.3645 8
 1 1 6 320.683 10.368 14
 -1 1 -6 326.256 10.1985 16
 1 1 6 334.572 10.2144 1
 -1 -1 -6 346.701 10.4459 9
 1 -1 7 279.972 8.81123 2
 -1 1 -7 283.909 9.12993 9
 -1 -1 -7 280.246 8.94938 7
 1 1 7 271.27 8.91601 8
 -1 -1 -7 291.85 9.12302 9
 -1 1 -7 272.754 8.80579 16
 -1 1 -7 282.268 9.0386 7
 1 1 7 280.093 9.05082 14
 1 1 7 294.446 9.21773 11
 1 -1 7 282.525 9.07623 11
 1 1 7 282.91 8.94952 13
 1 -1 7 275.681 9.01555 8
 1 1 7 282.79 8.81893 1
 1 1 7 293.525 9.15672 5
 -1 1 -7 281.313 9.00881 13
 1 -1 8 87.5332 3.15048 8
 1 1 8 86.1863 3.04855 8
 1 1 8 87.1997 3.2058 14
 1 -1 8 88.4686 3.23634 11
 1 1 8 90.5101 2.9149 1
 -1 1 -8 87.7422 2.90876 16
 1 1 8 96.8556 3.33346 5
 -1 1 -8 88.5499 3.14067 13
 -1 -1 -8 91.7917 3.12191 7
 1 1 8 99.7028 3.4028 11
 -1 -1 -8 86.8799 3.25721 9
 -1 1 -8 90.3668 3.2822 9
 1 1 8 89.6044 3.07379 13
 -1 1 -8 87.2783 3.18782 7
 1 -1 8 90.0776 2.91221 2
 -1 1 -9 73.086 2.73388 9
 1 -1 9 70.5861 2.27938 2
 -1 -1 -9 69.1864 2.55933 7
 1 1 9 68.923 2.45104 8
 -1 1 -9 70.3552 2.55728 13
 -1 1 -9 65.6224 2.60868 7
 1 1 9 75.8588 2.78807 5
 -1 -1 -9 72.3089 2.71376 9
 1 1 9 69.6891 2.28109 1
 1 1 9 66.7688 2.64822 14
 -1 1 -9 68.8263 2.27621 16
 1 -1 9 65.6524 2.55218 8
 1 -1 9 72.0006 2.70309 11
 1 -1 10 -0.21559 0.14009 3
 1 1 10 0.05704 0.12452 1
 -1 1 -10 0.26703 0.34653 7
 1 -1 10 -0.05245 0.13016 1
 1 1 10 -0.14972 0.38174 11
 1 -1 10 -0.12319 0.11401 2
 -1 -1 -10 -0.31433 0.40791 9
 -1 -1 -10 0.22905 0.27452 7
 -1 1 -10 -0.32909 0.42706 9
 -1 -1 -10 -0.09955 0.14939 2
 -1 -1 -10 -0.08346 0.13732 16
 -1 1 -10 -0.12744 0.30999 13
 1 1 10 -0.03219 0.23629 8
 1 1 10 -0.06877 0.35068 5
 1 -1 10 -0.17754 0.30647 8
 -1 -1 -10 -0.13898 0.14404 16
 -1 1 -10 0.31219 0.38372 12
 -1 -1 -11 -0.32387 0.28605 13
 1 -1 11 -0.31747 0.37469 5
 -1 -1 -11 -0.13901 0.38282 9
 1 -1 11 -0.09407 0.29606 8
 -1 1 -11 0.29081 0.40044 9
 -1 1 -11 0.17722 0.37186 7
 -1 -1 -11 0.05157 0.29542 7
 1 1 11 0.18718 0.3682 10
 -1 1 -11 -0.35916 0.34067 13
 1 1 11 0.49484 0.46343 11
 1 1 11 -0.1697 0.25194 8
 1 1 11 0.07641 0.38495 5
 -1 1 -11 0.27486 0.40097 12
 1 -1 12 24.3217 1.45983 5
 -1 -1 -12 24.84 1.27161 7
 1 1 12 23.4195 1.43334 5
 1 1 12 27.276 1.54003 11
 1 1 12 24.9603 1.57639 10
 -1 -1 -12 24.8711 1.09553 13
 -1 1 -12 22.7477 1.30673 7
 -1 -1 -12 23.2636 1.33627 12
 -1 1 -12 25.849 1.43369 9
 1 -1 12 24.1409 1.20103 8
 -1 -1 -12 26.1852 1.43414 9
 1 -1 12 24.5878 1.41828 11
 -1 1 -12 25.4794 1.21573 13
 1 1 12 23.2428 1.08521 8
 -1 1 -12 26.6161 1.42837 12
 -1 1 -13 5.01285 0.67853 7
 1 -1 13 5.46415 0.73271 11
 -1 -1 -13 5.8368 0.73147 9
 1 1 13 6.19833 0.82744 11
 1 1 13 4.89098 0.7439 5
 1 1 13 6.11544 0.83047 10
 -1 -1 -13 5.75188 0.61257 7
 1 -1 13 6.75846 0.7983 5
 1 1 13 5.41932 0.48883 8
 -1 -1 -13 5.83541 0.50814 13
 -1 -1 -13 6.35163 0.71869 12
 -1 1 -13 6.52638 0.77978 9
 -1 1 -13 5.85506 0.61331 13
 1 -1 13 6.13058 0.59071 8
 -1 1 -13 4.98208 0.69692 12
 1 1 14 35.5562 2.10784 10
 1 1 14 36.3768 1.50582 8
 1 1 14 40.3095 2.10791 11
 -1 1 -14 36.861 1.92264 12
 -1 -1 -14 34.7018 1.89895 9
 1 -1 14 31.8378 1.92352 5
 -1 -1 -14 37.4503 1.7598 7
 -1 1 -14 40.7481 1.6614 13
 1 -1 14 35.1484 1.63066 8
 -1 1 -14 35.8414 1.82555 7
 1 1 14 38.1966 2.01909 5
 -1 -1 -14 33.9348 1.81007 12
 -1 1 -14 37.6922 1.97152 9
 1 -1 14 37.714 1.97917 11
 -1 -1 -15 11.8195 1.05795 12
 1 1 15 12.9048 0.7812 8
 1 1 15 16.0064 1.2799 5
 -1 -1 -15 13.9188 1.14028 9
 1 -1 15 11.6662 1.10514 11
 -1 1 -15 13.26 1.13331 9
 1 -1 15 12.9116 1.29052 10
 -1 1 -15 14.5405 0.90651 13
 1 1 15 14.8761 1.27244 11
 1 -1 15 13.4734 0.89601 8
 1 -1 15 12.3545 1.16899 5
 1 1 15 12.4558 1.29263 10
 -1 1 -15 14.4743 1.08784 7
 -1 1 -15 13.8134 1.14239 12
 -1 -1 -15 13.23 1.01895 7
 -1 1 -16 49.5143 2.50473 9
 -1 1 -16 44.8079 2.28222 7
 1 1 16 51.9061 2.59517 5
 1 -1 16 46.7666 2.70475 10
 1 -1 16 50.2107 2.11006 8
 1 -1 16 53.0836 2.56051 11
 1 -1 16 51.6232 2.61701 5
 1 1 16 53.7822 2.69968 11
 1 1 16 45.2038 2.67698 10
 -1 1 -16 47.9504 2.44163 12
 -1 -1 -16 51.3834 2.40329 12
 -1 -1 -16 51.2981 2.30357 7
 -1 -1 -16 52.8457 2.523 9
 -1 -1 -17 6.2188 0.88864 12
 -1 1 -17 10.458 1.07982 9
 1 1 17 6.93405 1.02755 5
 1 1 17 9.01087 1.13072 11
 1 -1 17 8.84686 0.75145 8
 1 -1 17 8.52927 1.21893 10
 1 1 17 8.16693 1.193 10
 -1 1 -17 10.7177 1.08745 12
 1 -1 17 7.57785 1.03571 5
 -1 -1 -17 9.84791 1.07268 9
 -1 -1 -17 10.4253 0.95544 7
 1 -1 17 11.3291 1.13848 11
 -1 1 -17 7.05371 0.89145 7
 -1 -1 -18 6.74492 0.92199 12
 -1 -1 -18 8.4579 1.03185 9
 -1 1 -18 7.28286 1.03796 9
 -1 1 -18 7.81054 0.98462 12
 1 1 18 5.53604 1.00591 5
 -1 1 -18 8.1082 0.95964 7
 1 1 18 7.59692 1.19043 10
 1 -1 18 7.84773 1.06935 11
 1 -1 18 8.78217 1.13495 5
 1 -1 18 7.3274 1.178 10
 1 1 18 6.64446 1.09688 11
 1 1 19 1.35104 0.82689 11
 1 -1 19 0.1686 0.84949 10
 -1 1 -19 0.73917 0.62186 7
 -1 -1 -19 -0.51497 0.71638 9
 1 -1 19 0.29208 0.68954 5
 -1 -1 -19 0.11207 0.62985 12
 1 -1 19 0.81089 0.77424 11
 -1 1 -19 0.12375 0.62358 12
 1 1 19 -0.16779 0.84541 10
 -1 1 -19 0.93465 0.69697 9
 1 1 19 0.57668 0.71752 5
 -1 -1 -20 14.0096 1.31804 12
 1 1 20 15.9633 1.61135 5
 1 1 20 16.3726 1.6124 11
 -1 1 -20 13.5865 1.38247 9
 1 -1 20 15.1732 1.50097 5
 1 -1 20 13.8949 1.4292 11
 -1 1 -20 11.9184 1.31364 12
 1 1 20 13.461 1.59519 10
 1 -1 20 11.5251 1.50259 10
 -1 -1 -20 11.6086 1.36844 9
 -1 1 -21 28.2822 2.09971 9
 1 1 21 38.4514 2.45185 11
 1 -1 21 31.5738 2.26791 5
 1 1 21 34.8805 2.35523 5
 -1 1 -21 32.1756 2.1303 12
 1 1 21 30.7353 2.41204 10
 1 -1 21 28.1344 2.35392 10
 1 -1 21 34.8039 2.25736 11
 -1 -1 -21 32.7007 2.06625 12
 -1 -1 -21 32.0468 2.18574 9
 1 -1 22 -0.79505 0.90227 11
 -1 1 -22 1.01543 0.831 12
 1 1 22 -0.51421 0.9441 5
 1 1 22 1.05491 1.01664 11
 1 1 22 -0.39019 0.99489 10
 -1 -1 -22 0.13178 0.74053 12
 -1 1 -22 -0.15745 0.88478 9
 1 -1 22 1.3769 0.9085 5
 -1 -1 -22 1.52224 0.90433 9
 1 -1 22 0.5853 1.01833 10
 -1 1 -23 -0.1651 0.94581 9
 1 1 23 0.72221 0.94245 5
 1 -1 23 0.49985 0.93634 11
 1 -1 23 1.08393 0.97459 5
 -1 1 -23 -0.60701 0.86938 12
 -1 -1 -23 0.96517 0.83343 12
 1 1 23 0.20376 0.96205 10
 1 1 23 2.38534 1.05115 11
 1 -1 23 0.61055 1.09791 10
 -1 -1 -23 -0.15975 0.90652 9
 -1 -1 -24 0.6685 0.97529 9
 1 1 24 -0.37877 1.06425 5
 1 -1 24 0.42295 1.1286 10
 1 1 24 0.21192 1.01433 10
 1 1 24 0.57331 1.06331 11
 1 -1 24 -0.17298 0.92319 11
 -1 -1 -24 1.14847 0.95186 12
 -1 1 -24 1.10602 0.955 12
 1 -1 24 0.94506 0.97529 5
 -1 1 -24 -0.34502 0.93064 9
 -1 -1 -25 -0.1488 1.00051 12
 1 -1 25 -0.65592 1.19202 10
 1 -1 25 -1.78642 1.19284 11
 1 1 25 -0.99082 1.10269 5
 -1 -1 -25 -0.17408 0.97832 9
 1 1 25 -1.3171 1.18427 10
 1 -1 25 -0.78797 1.13916 5
 1 1 25 -0.59337 1.19553 11
 -1 1 -25 0.16372 0.9111 12
 -1 1 -25 0.359 0.95809 9
 -1 1 -26 0.33753 1.07931 12
 1 -1 26 2.38931 1.1574 11
 1 2 -27 2.19188 1.13642 12
 -1 -2 27 2.92011 1.31128 11
 -1 2 27 3.70554 1.35768 10
 -1 -2 27 2.57284 1.19891 10
 1 -2 -27 2.23874 1.13662 9
 1 -2 -26 -0.66621 0.91754 9
 -1 2 26 1.59778 1.19695 10
 -1 -2 26 2.08226 1.09468 11
 1 2 -26 0.91486 1.06787 9
 1 2 -26 -0.8185 0.92004 12
 -1 -2 26 0.76892 1.11164 10
 -1 -2 26 0.77889 1.10501 5
 -1 2 26 1.52692 1.28452 11
 -1 2 26 0.95028 1.06811 5
 -1 -2 25 0.92902 1.09423 10
 1 2 -25 1.4084 0.96988 9
 -1 -2 25 -0.37275 0.96185 5
 -1 2 25 0.3851 1.13395 10
 -1 2 25 1.10189 1.01172 5
 1 -2 -25 0.32045 0.88274 9
 1 2 -25 1.26498 0.88875 12
 1 2 -25 -0.17006 1.01924 7
 -1 2 25 0.20998 0.99152 11
 -1 -2 25 2.56514 1.12617 11
 -1 2 24 2.82607 1.05597 5
 1 2 -24 3.04043 1.01488 12
 -1 2 24 4.25183 1.21407 10
 1 2 -24 4.76317 1.18337 7
 -1 -2 24 3.17873 1.11795 11
 1 -2 -24 5.06293 1.10619 9
 -1 -2 24 4.44588 1.20142 5
 -1 -2 24 4.29272 1.2083 10
 -1 2 24 3.42255 1.17012 11
 -1 -2 23 0.33902 0.89479 11
 -1 2 23 0.16845 0.81711 5
 1 2 -23 0.72812 0.8727 12
 1 -2 -23 1.1703 0.8842 9
 -1 -2 23 0.33805 0.83061 5
 1 2 -23 0.47409 0.86155 7
 -1 2 23 -0.3536 0.98372 10
 -1 -2 23 1.54347 1.07957 10
 1 -2 -23 0.15062 0.87899 7
 -1 2 23 -0.57742 1.07092 11
 -1 2 22 -0.55001 0.86553 11
 -1 -2 22 -0.3269 0.89102 10
 1 -2 -22 0.10901 0.66988 12
 -1 2 22 -0.33647 0.82666 10
 1 -2 -22 0.14499 0.83053 7
 -1 -2 22 0.32399 0.9013 11
 1 -2 -22 -0.27768 0.74894 9
 -1 -2 22 0.80032 0.82587 5
 -1 2 22 0.64359 0.7596 5
 1 2 -22 -0.30358 0.78319 7
 -1 -2 21 -0.15118 0.84114 5
 -1 -2 21 0.46314 0.90085 11
 -1 2 21 -0.15955 0.93102 10
 1 -2 -21 0.72285 0.69422 12
 1 2 -21 -0.43583 0.74081 7
 1 -2 -21 0.52475 0.70766 9
 1 -2 -21 -0.13895 0.76532 7
 -1 -2 21 -0.31034 0.8972 10
 -1 2 21 -0.30438 0.77607 5
 1 2 -21 0.39627 0.78468 12
 -1 2 21 -0.87044 0.89822 11
 1 2 -20 0.25023 0.66068 12
 -1 -2 20 1.02463 0.84658 11
 -1 2 20 0.30129 0.78651 10
 1 -2 -20 0.98741 0.69383 9
 -1 2 20 1.64822 0.8702 11
 -1 -2 20 1.56769 0.7356 5
 1 -2 -20 1.32427 0.78693 7
 -1 -2 20 0.88054 0.8566 10
 1 -2 -20 0.58442 0.60863 12
 -1 2 20 -0.4329 0.72729 5
 1 2 -20 -0.27697 0.77841 7
 1 2 -19 24.3 1.80752 7
 -1 -2 19 25.0176 1.80755 5
 1 -2 -19 28.6833 1.61443 12
 -1 2 19 26.9088 1.99546 11
 1 2 -19 24.4204 1.70722 12
 -1 2 19 26.2878 1.82657 5
 1 -2 -19 24.4034 1.77308 7
 -1 -2 19 23.2186 1.85015 10
 -1 -2 19 23.2471 1.80994 11
 -1 2 19 23.6667 1.83562 10
 -1 2 18 -0.76624 0.68152 5
 1 2 -18 -0.24861 0.67054 7
 -1 2 18 0.29287 0.6311 11
 -1 -2 18 0.2593 0.6919 10
 -1 2 18 0.13276 0.63539 10
 -1 -2 18 -0.12509 0.57392 5
 1 -2 -18 0.25636 0.54209 12
 -1 -2 18 -0.15254 0.35336 8
 1 2 -18 0.22218 0.61808 12
 1 -2 -18 0.23802 0.66215 7
 -1 -2 18 -0.78118 0.72439 11
 1 2 -17 0.82003 0.63346 7
 1 2 -17 1.87404 0.65171 12
 -1 -2 17 0.84739 0.67496 10
 -1 -2 17 0.97567 0.58537 11
 -1 2 17 1.92358 0.72656 11
 1 -2 -17 1.57049 0.63801 7
 -1 2 17 1.48607 0.71739 10
 1 -2 -17 2.06631 0.5782 12
 -1 -2 17 1.16504 0.61651 5
 -1 -2 17 1.25585 0.39574 8
 -1 2 17 2.14247 0.65705 5
 1 -2 -16 11.2755 1.08928 7
 -1 2 16 11.9361 1.14945 5
 1 2 -16 12.4666 1.10284 12
 1 -2 -16 12.9563 1.01189 12
 -1 -2 16 11.2381 1.08411 5
 -1 -2 16 12.1704 1.1726 11
 -1 -2 16 12.3574 1.19939 10
 -1 2 16 14.0492 1.23322 10
 1 2 -16 12.3182 1.1412 7
 -1 -2 16 11.9983 0.80933 8
 -1 -2 15 0.89788 0.5266 5
 -1 2 15 0.61321 0.53343 5
 -1 -2 15 0.31074 0.55875 10
 -1 -2 15 -0.2398 0.37927 8
 1 2 -15 0.45386 0.47913 12
 1 2 -15 0.30899 0.51257 7
 -1 -2 15 -0.10531 0.58591 11
 1 2 -15 0.04671 0.34675 13
 1 -2 -15 -0.09876 0.56036 7
 -1 2 15 -0.31961 0.5868 10
 1 -2 -15 0.4071 0.44348 12
 1 2 -14 66.5235 2.55324 13
 -1 2 14 70.2067 3.01097 5
 -1 -2 14 66.9999 2.55752 8
 -1 -2 14 72.7899 3.04764 11
 -1 2 14 67.8802 3.01264 10
 -1 -2 14 63.5917 2.9192 5
 1 2 -14 65.1742 2.98168 7
 1 -2 -14 67.9629 2.96574 7
 1 2 -14 67.4379 2.90108 12
 1 -2 -14 74.3246 2.75744 12
 -1 -2 13 14.0673 1.08611 5
 1 -2 -13 15.099 0.96821 12
 -1 2 13 18.1603 1.24728 10
 -1 2 13 18.3736 1.20227 5
 1 2 -13 12.1415 1.07576 7
 1 -2 -13 15.3044 1.12613 7
 1 2 -13 15.9956 0.8936 13
 -1 -2 13 14.3747 0.86004 8
 -1 -2 13 17.1593 1.19612 11
 1 2 -13 15.7499 1.09176 12
 1 -2 -12 0.13017 0.18106 2
 -1 2 12 0.6294 0.41988 5
 1 -2 -12 0.30615 0.33594 12
 1 2 -12 -0.16528 0.41638 7
 1 2 -12 0.12574 0.18844 1
 1 2 -12 0.14357 0.3747 12
 -1 -2 12 0.91293 0.4233 5
 -1 2 12 0.08193 0.43726 10
 1 -2 -12 -0.07972 0.46099 7
 -1 -2 12 -0.08066 0.4443 11
 1 2 -12 0.29611 0.34272 13
 -1 2 12 -0.09413 0.41242 11
 -1 -2 12 0.21363 0.28728 8
 1 2 -11 50.4225 1.79379 1
 -1 2 11 53.9583 2.29943 5
 -1 2 11 53.9617 1.82899 16
 -1 -2 11 50.9873 2.0058 8
 -1 -2 11 50.1004 2.22967 5
 1 -2 -11 52.8616 2.29993 7
 1 -2 -11 53.3213 2.06283 12
 -1 2 11 50.9728 2.28338 10
 1 2 -11 48.6437 1.99475 13
 -1 2 11 48.8704 2.30808 14
 1 -2 -11 54.2396 1.82639 2
 1 2 -11 54.3869 2.33283 7
 1 -2 -10 40.9742 1.48037 2
 -1 -2 10 40.2322 1.48889 3
 -1 -2 10 38.5203 1.61236 8
 -1 2 10 41.5044 1.48756 16
 1 2 -10 41.0726 1.46396 1
 -1 2 10 38.9957 1.81119 5
 1 2 -10 38.8839 1.86972 7
 1 -2 -10 41.0851 1.64914 12
 -1 -2 10 41.5114 1.83586 5
 1 2 -10 39.1127 1.62386 13
 1 -2 -10 39.4159 1.85874 7
 -1 2 10 40.7078 1.86577 10
 -1 2 9 51.8944 2.06928 5
 -1 2 9 51.8885 2.09809 10
 1 2 -9 46.0285 1.7143 1
 -1 -2 9 48.0838 2.04131 4
 -1 2 9 51.7405 1.75334 16
 1 2 -9 47.1431 1.86245 13
 1 -2 -9 47.6622 1.84184 12
 -1 -2 9 46.253 1.73895 3
 1 2 -9 46.3671 2.07247 7
 -1 -2 9 48.7167 1.86471 8
 1 -2 -9 52.6076 2.124 7
 -1 -2 9 49.3998 2.07302 11
 1 -2 -9 48.4451 1.73562 2
 -1 -2 9 47.1038 2.00101 5
 -1 -2 8 620.963 19.764 8
 1 -2 -8 636.972 19.6608 2
 -1 2 8 655.098 19.6657 16
 -1 2 8 634.093 19.9345 5
 1 2 -8 610.061 19.988 7
 -1 -2 8 622.519 19.93 4
 1 -2 -8 647.885 20.0188 7
 -1 -2 8 612.147 19.6634 3
 1 -2 -8 640.237 19.7202 12
 1 2 -8 621.54 19.6404 1
 1 2 -8 618.362 19.7686 13
 -1 2 8 643.58 19.9667 10
 1 -2 -7 779.564 23.453 7
 -1 2 7 753.387 23.1496 16
 1 2 -7 719.628 23.1342 1
 -1 2 7 746.259 23.3829 10
 1 2 -7 753.877 23.4291 7
 -1 -2 7 722.978 23.2256 8
 -1 -2 7 721.547 23.1542 3
 -1 -2 7 738.197 23.3621 4
 -1 2 7 797.67 23.3851 5
 1 -2 -7 756.032 23.1576 12
 1 2 -7 734.383 23.2307 13
 1 -2 -7 743.003 23.1513 2
 -1 2 6 1.15082 0.27022 16
 -1 2 6 1.35345 0.35155 5
 1 -2 -6 1.00079 0.2339 12
 1 -2 -6 0.97241 0.23427 2
 -1 -2 6 1.05066 0.32012 8
 -1 2 6 1.24517 0.41274 11
 -1 -2 6 1.06433 0.3418 4
 -1 2 6 1.32212 0.37815 10
 -1 -2 6 1.1736 0.28083 3
 1 2 -6 1.41205 0.38614 7
 1 2 -6 1.617 0.28769 1
 1 2 -6 1.62786 0.33977 13
 1 2 -5 313.329 10.0242 13
 -1 -2 5 303.533 9.98378 3
 1 2 -5 306.336 9.97261 1
 -1 2 5 312.942 9.97567 16
 -1 2 5 314.688 10.098 10
 -1 2 5 329.295 10.1535 11
 1 -2 -5 316.235 9.80806 8
 -1 -2 5 298.183 10.0165 8
 1 -2 -5 324.582 9.88332 12
 -1 2 5 314.007 9.81084 13
 1 2 -5 311.008 10.1339 7
 -1 -2 5 318.387 10.0741 4
 1 -2 -5 313.332 9.97722 2
 -1 2 5 323.366 9.80399 13
 -1 2 5 322.439 10.0766 5
 -1 2 5 314.978 9.79852 8
 1 -2 -4 218.777 7.06468 2
 -1 2 4 222.063 7.06896 16
 -1 -2 4 215.822 7.10138 4
 -1 2 4 222.655 6.92093 13
 1 2 -4 212.062 7.08497 13
 -1 2 4 225.956 7.12169 5
 -1 2 4 219.547 7.13676 10
 1 2 -4 217.661 7.06657 1
 -1 -2 4 215.163 7.07155 3
 1 2 -4 219.293 7.16217 7
 1 -2 -4 224.954 6.93097 8
 1 -2 -4 221.849 6.92259 12
 -1 2 4 232.521 7.17525 11
 1 2 -3 7.1943 0.49368 13
 -1 -2 3 6.33762 0.46996 4
 -1 2 3 6.9089 0.38186 13
 1 -2 -3 7.26876 0.32088 12
 1 2 -3 6.41315 0.48156 1
 1 -2 -3 6.90949 0.48439 2
 -1 2 3 6.72831 0.49223 10
 -1 2 3 7.11979 0.31991 12
 -1 2 3 7.27051 0.50556 11
 1 2 -3 6.65292 0.47079 12
 1 -2 -3 7.44674 0.39675 8
 -1 -2 2 514.615 16.0714 4
 1 2 -2 508.4 16.1047 1
 -1 2 2 512.073 16.0168 13
 -1 2 2 544.043 16.0691 11
 1 -2 -2 507.412 15.9226 12
 1 -2 -2 510.5 15.9168 9
 1 -2 -2 525.393 16.1073 2
 -1 -2 2 522.448 16.0463 9
 1 -2 -2 523.211 16.0251 8
 1 -2 -2 505.891 15.919 4
 -1 2 2 517.573 15.921 12
 -1 -2 1 198.691 6.25221 4
 -1 2 1 195.799 6.09715 9
 1 -2 -1 189.221 6.09891 9
 1 2 -1 202.779 6.30747 1
 -1 2 1 204.456 6.18498 11
 1 -2 -1 197.717 6.24008 8
 1 -2 -1 199.589 6.29558 2
 -1 -2 1 192.085 6.2035 9
 1 2 0 37.0509 1.29619 10
 -1 -2 0 35.765 1.27891 9
 -1 -2 0 32.9987 1.17904 5
 1 -2 0 33.7678 1.26718 15
 -1 -2 0 36.6866 1.32061 4
 1 -2 0 35.9382 1.34375 8
 1 2 0 39.1967 1.27354 7
 1 -2 0 35.7633 1.35852 2
 1 2 0 36.7018 1.37523 1
 -1 2 0 35.3237 1.19572 9
 1 2 1 269.991 8.43179 12
 -1 -2 -1 276.278 8.49252 6
 -1 -2 -1 273.559 8.43682 9
 1 -2 1 266.112 8.51213 8
 1 -2 1 268.038 8.39726 15
 -1 2 -1 259.273 8.38782 9
 -1 -2 -1 277.573 8.53262 3
 -1 2 -1 269.314 8.50918 16
 1 2 1 261.025 8.37251 5
 -1 -2 -1 269.476 8.48162 4
 -1 2 -2 9.35791 0.50899 9
 -1 -2 -2 10.4511 0.54089 15
 1 2 2 11.0445 0.54243 12
 -1 2 -2 9.37025 0.56989 16
 1 -2 2 9.55131 0.59961 8
 -1 -2 -2 9.98441 0.57319 3
 -1 -2 -2 10.2066 0.53908 9
 -1 -2 -2 9.91024 0.57521 4
 1 2 2 9.43259 0.56026 13
 1 -2 2 9.99973 0.45955 15
 -1 -2 -2 10.7724 0.56919 6
 1 2 2 10.9467 0.5142 5
 -1 -2 -3 350.586 10.8248 9
 -1 -2 -3 353.359 10.8772 4
 -1 2 -3 339.21 10.8133 9
 1 2 3 343.362 10.8125 13
 -1 -2 -3 352.629 10.821 15
 1 -2 3 329.097 10.6625 11
 -1 2 -3 336.71 10.8744 13
 1 2 3 358.653 10.8412 1
 -1 -2 -3 353.628 10.845 3
 -1 -2 -3 343.917 10.8058 6
 1 -2 3 337.325 10.8188 2
 1 2 3 360.171 10.8126 5
 -1 2 -3 340.864 10.6642 11
 -1 2 -3 333.223 10.813 16
 1 -2 4 2.61192 0.26351 11
 -1 -2 -4 3.58581 0.35688 15
 1 2 4 3.03944 0.33594 13
 -1 -2 -4 2.44766 0.31904 3
 1 2 4 2.9595 0.33252 1
 -1 2 -4 3.48378 0.40527 13
 1 -2 4 2.56483 0.32504 2
 1 2 4 3.0574 0.38585 14
 1 2 4 2.22049 0.34323 5
 -1 2 -4 2.85517 0.36873 9
 -1 -2 -4 2.93129 0.33316 6
 -1 2 -4 3.01585 0.40064 7
 -1 -2 -4 2.6338 0.34646 9
 -1 -2 -4 3.47009 0.39501 4
 -1 2 -4 2.81375 0.33998 16
 1 2 5 0.71442 0.24018 1
 -1 2 -5 0.28245 0.28636 7
 -1 -2 -5 0.40324 0.248 6
 -1 -2 -5 0.49257 0.29606 9
 -1 -2 -5 0.25936 0.25117 3
 1 -2 5 0.73747 0.33988 8
 1 -2 5 0.31526 0.21885 2
 1 2 5 0.24497 0.28384 14
 -1 -2 -5 0.46137 0.27731 15
 1 -2 5 0.60928 0.23531 11
 -1 2 -5 0.28903 0.24605 16
 -1 -2 -5 0.50355 0.31262 4
 -1 2 -5 0.42886 0.31091 13
 1 2 5 0.58065 0.29596 5
 1 2 5 0.43765 0.25095 13
 -1 -2 -5 0.66046 0.24333 7
 -1 2 -6 188.402 6.11314 7
 1 -2 6 172.684 6.07596 8
 -1 -2 -6 193.068 6.09249 9
 -1 -2 -6 190.032 6.15078 4
 1 2 6 192.334 5.9426 1
 -1 2 -6 183.786 6.08128 13
 1 2 6 184.529 5.96183 13
 -1 -2 -6 184.583 5.95066 7
 -1 -2 -6 184.926 5.95195 3
 1 -2 6 179.443 5.92912 2
 1 2 6 187.893 6.11269 5
 -1 -2 -6 189.226 6.02502 15
 1 2 6 182.144 6.09942 14
 -1 2 -6 178.697 5.92909 16
 1 -2 6 180.746 5.98287 11
 1 -2 7 315.979 10.4405 8
 1 2 7 335.46 10.5095 5
 1 -2 7 311.923 10.2371 2
 1 -2 7 328.42 10.3786 11
 -1 2 -7 327.195 10.4743 7
 1 2 7 319.186 10.2867 13
 -1 2 -7 312.216 10.2388 16
 -1 -2 -7 333.31 10.2706 3
 -1 -2 -7 329.158 10.3176 7
 -1 -2 -7 324.26 10.3735 15
 1 2 7 330.44 10.4706 14
 1 2 7 331.975 10.246 1
 -1 -2 -7 333.68 10.4606 9
 -1 2 -7 326.075 10.4328 13
 1 -2 8 349.587 11.3767 8
 -1 2 -8 366.485 11.4396 7
 -1 -2 -8 362.057 11.2806 7
 -1 2 -8 339.106 11.1373 16
 1 -2 8 343.43 11.3431 11
 1 -2 8 347.688 11.1379 2
 1 2 8 361.135 11.1417 1
 1 2 8 351.599 11.4706 5
 -1 -2 -8 372.009 11.4415 9
 1 2 8 352.558 11.2109 13
 -1 2 -8 349.278 11.3633 13
 1 2 8 359.583 11.4398 14
 -1 -2 -8 362.057 11.1679 3
 1 -2 9 12.8486 0.85696 8
 1 -2 9 13.921 0.64656 2
 -1 -2 -9 13.2595 0.88797 9
 -1 2 -9 14.8603 0.87458 13
 1 2 9 12.4629 0.91077 5
 -1 -2 -9 14.198 0.67766 3
 -1 -2 -9 14.7985 0.82183 7
 1 -2 9 13.6345 0.85164 11
 1 2 9 14.5568 0.65031 1
 1 2 9 14.5404 0.73116 13
 1 2 9 14.901 0.93936 14
 -1 2 -9 13.9082 0.89699 7
 -1 2 -9 14.594 0.66138 16
 -1 -2 -10 17.1008 0.94058 7
 1 -2 10 18.3521 1.00814 8
 1 2 10 20.362 1.24244 11
 1 2 10 17.7106 0.72722 1
 -1 2 -10 15.6107 1.01089 7
 -1 2 -10 16.8715 0.97931 13
 1 -2 10 14.8622 0.97079 11
 -1 -2 -10 17.4811 1.05196 9
 1 -2 10 16.7231 0.7217 2
 1 2 10 18.5241 1.08372 14
 1 2 10 18.4827 1.1167 5
 1 2 10 16.8782 0.82927 13
 -1 2 -10 17.2782 0.73245 16
 1 -2 11 1.57911 0.21235 2
 -1 2 -11 0.58034 0.37663 13
 1 2 11 1.44439 0.48827 5
 -1 -2 -11 1.41706 0.39104 7
 1 2 11 1.71425 0.21661 1
 -1 2 -11 1.16536 0.45012 12
 -1 2 -11 1.70164 0.48268 7
 1 2 11 1.69887 0.49975 11
 1 2 11 1.22362 0.48797 10
 -1 -2 -11 1.70066 0.43744 9
 1 2 11 3.03049 0.55205 14
 1 -2 11 1.54348 0.43201 8
 -1 -2 -12 17.8572 1.15757 9
 1 2 12 18.6119 1.34934 10
 1 -2 12 18.3367 1.05652 8
 1 2 12 16.8644 1.16109 14
 -1 2 -12 17.9266 1.14728 7
 -1 2 -12 16.9921 1.16939 12
 -1 -2 -12 17.8901 0.83002 13
 1 2 12 19.3069 1.23342 5
 1 -2 12 18.2003 1.13649 11
 1 -2 12 16.6577 0.64762 2
 1 2 12 16.9869 0.65366 1
 -1 -2 -12 16.6348 1.00194 7
 -1 2 -12 16.4533 1.01197 13
 1 2 12 19.3627 1.32863 11
 -1 -2 -13 32.9339 1.62338 12
 -1 2 -13 29.9042 1.70195 9
 1 -2 13 28.6459 1.73736 5
 1 2 13 31.4452 1.75974 5
 1 2 13 33.7365 1.90014 11
 1 2 13 32.1122 1.91475 10
 1 -2 13 35.4632 1.73674 11
 -1 2 -13 31.8394 1.68516 7
 1 -2 13 30.1765 1.52667 8
 -1 -2 -13 31.9912 1.70756 9
 -1 2 -13 31.9638 1.72722 12
 -1 2 -13 32.0224 1.52409 13
 -1 -2 -13 32.5967 1.55955 7
 1 2 14 53.6735 2.76183 10
 1 2 14 60.8755 2.7915 11
 -1 2 -14 53.7023 2.54293 12
 -1 -2 -14 56.4029 2.55989 9
 -1 2 -14 55.7555 2.29949 13
 1 2 14 59.3316 2.66299 5
 1 -2 14 56.4133 2.52116 11
 -1 2 -14 51.3992 2.53628 9
 -1 -2 -14 60.2414 2.38526 7
 -1 2 -14 52.1928 2.45614 7
 -1 -2 -14 55.9549 2.43414 12
 1 -2 14 54.7948 2.31871 8
 1 -2 14 50.1667 2.59684 5
 1 -2 15 2.84878 0.70982 5
 -1 -2 -15 3.66165 0.59898 7
 1 -2 15 4.64733 0.61604 8
 1 2 15 3.51981 0.83508 10
 1 -2 15 2.8511 0.66635 11
 -1 2 -15 3.27587 0.67819 7
 -1 -2 -15 4.12566 0.76005 9
 1 2 15 4.35154 0.77907 5
 -1 2 -15 4.20602 0.72718 12
 -1 2 -15 3.76734 0.58253 13
 1 2 15 4.52632 0.85257 11
 -1 -2 -15 4.20454 0.66824 12
 -1 2 -15 3.22089 0.70332 9
 1 -2 16 1.64778 0.63153 11
 1 -2 16 2.69351 0.56503 8
 -1 -2 -16 2.58179 0.693 9
 -1 2 -16 2.74495 0.678 7
 -1 2 -16 1.45276 0.67898 9
 1 2 16 2.61932 0.80124 11
 1 -2 16 1.58862 0.65584 5
 -1 -2 -16 2.75797 0.55547 7
 -1 2 -16 2.46962 0.71028 12
 -1 -2 -16 2.08951 0.59733 12
 1 2 16 1.8195 0.78954 10
 1 2 16 2.47202 0.72082 5
 1 2 17 62.7009 3.04403 5
 -1 -2 -17 64.5081 2.96217 9
 -1 2 -17 55.6619 2.79837 7
 1 -2 17 61.4795 2.58082 8
 1 2 17 56.5993 3.12838 10
 -1 2 -17 65.8038 3.04142 9
 -1 2 -17 59.9931 2.93767 12
 1 -2 17 61.9285 2.93212 11
 1 2 17 60.842 3.12087 11
 -1 -2 -17 66.635 2.84995 12
 1 -2 17 60.755 3.05213 5
 -1 -2 -18 4.97792 0.91282 9
 -1 2 -18 3.72448 0.79981 7
 -1 2 -18 5.61016 0.93341 9
 1 2 18 4.92222 1.03785 10
 -1 2 -18 3.41864 0.84138 12
 1 2 18 3.12035 0.90188 5
 1 -2 18 5.60126 1.09046 10
 1 -2 18 3.55854 0.61436 8
 1 -2 18 3.61992 0.93798 5
 1 -2 18 5.7124 0.9117 11
 -1 -2 -18 3.09045 0.69966 12
 1 2 18 3.87025 0.92334 11
 -1 -2 -19 3.65924 0.8464 9
 -1 2 -19 2.24006 0.7625 7
 -1 2 -19 2.44246 0.89701 9
 -1 -2 -19 2.75868 0.78298 12
 1 2 19 2.90363 0.88862 5
 1 -2 19 3.25704 0.90601 5
 -1 2 -19 4.27357 0.88035 12
 1 -2 19 2.20471 1.01954 10
 1 -2 19 0.89041 0.74001 11
 1 2 19 3.63593 0.99066 11
 1 2 19 1.85339 0.88319 10
 1 -2 20 -0.15687 0.69845 5
 -1 -2 -20 0.13391 0.71482 9
 -1 2 -20 1.0957 0.76979 12
 1 2 20 1.66566 0.83936 11
 1 -2 20 -0.13532 0.78982 11
 1 -2 20 1.25387 0.96639 10
 -1 2 -20 0.70554 0.73458 7
 1 2 20 -0.1541 0.80445 5
 -1 -2 -20 0.89912 0.67947 12
 -1 2 -20 0.86231 0.75029 9
 1 2 20 0.71221 0.88621 10
 -1 -2 -21 -0.99154 0.83408 9
 -1 2 -21 -0.15169 0.80954 9
 1 2 21 0.18745 0.95587 10
 1 -2 21 -0.85696 0.83348 11
 1 2 21 -0.98202 0.87347 5
 1 2 21 -0.1755 0.89494 11
 -1 2 -21 -0.14427 0.72691 12
 1 -2 21 -0.16556 0.88356 5
 1 -2 21 0.75214 0.91208 10
 -1 -2 -21 0.59314 0.72306 12
 1 2 22 2.16334 1.20042 10
 -1 -2 -22 1.34362 0.85766 9
 -1 2 -22 1.363 0.93296 12
 -1 2 -22 2.07679 0.90877 9
 1 2 22 1.65297 1.04413 11
 1 -2 22 3.15172 0.98309 11
 -1 -2 -22 1.37216 0.83539 12
 1 2 22 3.29658 1.05064 5
 1 -2 22 2.16348 1.19048 10
 1 -2 22 3.48251 1.03644 5
 1 2 23 0.57554 0.98991 11
 -1 2 -23 0.94902 0.88883 12
 1 -2 23 -0.15716 0.94183 11
 1 2 23 0.41062 1.07161 10
 1 2 23 0.18028 0.97252 5
 -1 -2 -23 0.62679 0.86312 9
 -1 2 -23 0.83677 0.85344 9
 1 -2 23 -0.20441 1.1027 10
 -1 -2 -23 -0.39143 0.83411 12
 1 -2 23 0.36492 0.95236 5
 -1 -2 -24 3.93468 1.11422 9
 1 -2 24 2.28321 1.13474 5
 1 2 24 3.99348 1.28032 11
 -1 2 -24 1.57225 1.05165 9
 1 2 24 2.77261 1.22583 10
 1 -2 24 3.58616 1.12995 11
 1 2 24 3.76344 1.23398 5
 -1 2 -24 3.45669 1.08053 12
 1 -2 24 5.09152 1.41996 10
 1 2 25 -0.38805 1.06869 5
 1 -2 25 0.19789 1.02108 5
 -1 -2 -25 0.68256 0.94944 9
 -1 2 -25 1.45286 1.0501 9
 -1 -2 -25 0.93924 1.04517 4
 1 2 25 0.44145 1.17794 10
 -1 2 -25 -0.51144 0.96734 12
 1 -2 25 -0.21915 1.16953 10
 1 -3 -27 20.1194 1.95186 9
 -1 -3 27 19.3396 2.00754 11
 1 -3 -26 6.11198 1.31391 9
 1 3 -26 3.15314 1.19985 9
 1 3 -26 1.97742 1.14589 7
 -1 -3 26 5.26205 1.28984 11
 -1 3 26 5.70641 1.43867 10
 -1 3 26 4.16462 1.19687 5
 -1 -3 26 2.88589 1.21625 10
 1 3 -26 3.59584 1.1408 12
 -1 -3 26 2.71665 1.09614 5
 -1 3 26 2.46743 1.22795 11
 -1 -3 25 2.23513 1.10837 10
 -1 3 25 1.95096 1.15863 11
 1 3 -25 1.65558 0.91416 12
 -1 3 25 4.71739 1.28632 10
 -1 -3 25 3.91126 1.12752 5
 -1 3 25 2.01205 1.03986 5
 -1 -3 25 1.58414 1.07473 11
 1 3 -25 1.07243 1.045 9
 1 3 -25 1.39936 1.12843 7
 1 -3 -25 1.70238 0.97632 9
 -1 3 24 1.40277 0.95642 5
 -1 -3 24 -0.71865 1.03931 10
 -1 -3 24 0.17797 0.9907 5
 -1 3 24 -0.18899 1.11326 10
 1 -3 -24 2.67045 0.9702 9
 -1 -3 24 1.52955 1.03631 11
 1 3 -24 3.66709 1.05757 12
 1 3 -24 0.33838 0.91323 7
 -1 3 24 1.66312 1.07312 11
 1 -3 -23 0.70707 0.80472 9
 -1 3 23 1.39041 1.03852 11
 -1 -3 23 3.22152 1.00024 5
 1 3 -23 2.75148 0.93367 12
 -1 -3 23 2.58317 1.13535 10
 1 3 -23 3.25628 0.95205 7
 -1 -3 23 2.12854 1.01627 11
 -1 3 23 1.26442 0.98659 10
 -1 3 23 1.34423 0.91803 5
 1 -3 -22 2.68484 0.91812 9
 1 3 -22 2.19281 1.02673 7
 -1 -3 22 2.09522 0.94376 5
 -1 3 22 2.06536 1.01647 10
 1 -3 -22 3.63161 0.95952 7
 -1 3 22 2.83999 1.07713 11
 1 3 -22 3.35827 0.97124 12
 -1 3 22 2.0764 0.89213 5
 -1 -3 22 1.64467 1.00547 10
 -1 -3 22 2.97603 1.01933 11
 -1 3 21 5.93489 1.14747 11
 -1 3 21 7.13853 1.14912 5
 1 -3 -21 7.74572 1.08769 9
 -1 -3 21 4.53538 1.17592 10
 1 -3 -21 5.85786 1.03481 7
 -1 3 21 7.34264 1.21209 10
 1 3 -21 5.38291 1.06886 7
 -1 -3 21 7.62829 1.19752 11
 1 3 -21 5.28157 1.01968 12
 -1 -3 21 4.73108 1.03603 5
 -1 3 20 2.46852 0.85402 10
 1 -3 -20 2.43425 0.68205 12
 1 3 -20 2.27771 0.8275 7
 -1 -3 20 3.56382 0.96723 10
 -1 -3 20 2.8432 0.86339 11
 1 -3 -20 1.91254 0.73349 9
 -1 -3 20 2.44589 0.85143 5
 -1 3 20 3.29598 0.90606 5
 1 3 -20 3.69134 0.87204 12
 -1 3 20 2.89498 0.98831 11
 1 -3 -20 3.4682 0.86968 7
 1 -3 -19 3.3598 0.77955 9
 -1 3 19 2.69483 0.84063 5
 -1 -3 19 3.22704 0.90315 11
 1 -3 -19 3.94016 0.88876 7
 1 -3 -19 3.38083 0.67563 12
 -1 3 19 2.09014 0.81605 11
 1 3 -19 3.492 0.7973 12
 -1 3 19 3.34238 0.83828 10
 1 3 -19 3.3866 0.90981 7
 -1 -3 19 4.3327 1.00675 10
 -1 -3 19 2.43312 0.84997 5
 1 3 -18 8.74069 1.13188 7
 1 3 -18 9.50955 1.09332 12
 1 -3 -18 9.19554 1.05289 9
 1 -3 -18 13.1603 1.01052 12
 -1 -3 18 9.23911 1.14212 5
 -1 -3 18 7.99001 1.17917 10
 -1 -3 18 9.53697 0.80477 8
 -1 3 18 8.86513 1.16677 10
 -1 -3 18 9.87254 1.18899 11
 -1 3 18 10.7808 1.16165 5
 1 -3 -18 12.912 1.1991 7
 1 -3 -17 0.07319 0.45713 12
 1 -3 -17 0.80036 0.52459 7
 -1 -3 17 -0.47474 0.71731 11
 -1 3 17 0.76556 0.65834 10
 1 3 -17 0.22081 0.61428 12
 -1 -3 17 0.18756 0.40267 8
 -1 -3 17 -0.35394 0.56468 5
 1 3 -17 0.24317 0.6832 7
 -1 3 17 -0.11846 0.61829 5
 1 3 -16 0.11892 0.44881 13
 1 -3 -16 0.32402 0.53079 7
 -1 3 16 0.77168 0.56886 5
 -1 -3 16 0.306 0.43614 8
 1 -3 -16 0.0675 0.44759 12
 1 3 -16 0.6209 0.55828 12
 1 3 -16 0.57322 0.60518 7
 -1 3 16 -0.11894 0.61376 10
 -1 -3 16 0.21923 0.5387 5
 -1 -3 16 0.11049 0.60861 11
 -1 -3 15 2.8568 0.64619 11
 -1 3 15 1.84048 0.5955 5
 1 -3 -15 2.1071 0.5071 12
 1 3 -15 3.18602 0.65297 12
 1 3 -15 2.49894 0.50598 13
 -1 -3 15 2.55597 0.50661 8
 1 -3 -15 3.67022 0.67969 7
 -1 -3 15 1.01469 0.53439 5
 -1 3 15 2.10737 0.68649 11
 -1 3 15 1.87795 0.68261 10
 1 3 -15 2.47861 0.70286 7
 -1 -3 14 67.7952 3.05587 5
 1 -3 -14 76.2728 2.80903 12
 -1 3 14 71.8897 3.18113 10
 1 3 -14 74.1638 3.09818 12
 -1 3 14 76.1783 3.32245 11
 -1 -3 14 74.7046 3.12916 11
 1 3 -14 74.9804 2.81398 13
 -1 -3 14 68.5554 2.4439 2
 1 -3 -14 73.3806 3.13343 7
 1 3 -14 64.4354 3.09842 7
 -1 3 14 77.2097 3.13981 5
 -1 -3 14 73.8073 2.79796 8
 1 3 -13 9.75883 0.88858 12
 -1 3 13 8.23136 0.83192 5
 -1 -3 13 9.92829 0.94134 11
 -1 3 13 7.69979 0.89506 14
 1 -3 -13 10.0012 0.73663 12
 -1 -3 13 9.09738 0.55474 3
 1 3 -13 9.98266 0.77524 13
 -1 -3 13 10.234 0.7661 8
 1 -3 -13 11.1074 0.9528 7
 1 3 -13 7.07523 0.86913 7
 -1 3 13 9.52509 0.94187 10
 -1 -3 13 9.9556 0.93143 5
 -1 3 13 9.59994 0.97086 11
 1 3 -12 0.41539 0.26014 1
 -1 3 12 0.09116 0.44224 14
 1 3 -12 -0.05292 0.3655 13
 -1 3 12 0.09815 0.35399 11
 1 3 -12 0.17533 0.43634 7
 1 -3 -12 0.54805 0.33912 12
 -1 -3 12 0.39067 0.38403 5
 1 -3 -12 0.08396 0.39094 7
 1 3 -12 0.07708 0.3485 12
 -1 -3 12 0.71154 0.43553 11
 1 -3 -12 0.32515 0.23733 2
 -1 3 12 -0.07952 0.34847 5
 -1 3 12 0.52028 0.46783 10
 -1 -3 12 1.02021 0.38961 8
 -1 -3 12 0.12108 0.23713 3
 -1 -3 11 17.4782 1.01946 8
 -1 3 11 17.8535 1.23122 14
 -1 3 11 20.8302 1.264 10
 1 3 -11 19.8021 0.87742 1
 -1 -3 11 16.9677 0.87158 3
 -1 3 11 20.2144 0.90093 16
 1 3 -11 19.0774 1.14994 12
 1 3 -11 17.1858 1.01519 13
 1 -3 -11 20.6514 0.90547 2
 1 3 -11 18.6072 1.23236 7
 1 -3 -11 18.6533 0.95537 12
 1 -3 -11 20.2047 1.22301 7
 -1 3 11 19.8402 1.1831 5
 1 3 -10 3.47827 0.491 13
 1 3 -10 3.59876 0.56789 7
 1 -3 -10 3.33981 0.38642 12
 -1 3 10 2.32512 0.52349 10
 -1 -3 10 2.46913 0.41877 8
 -1 3 10 3.00555 0.36352 16
 1 3 -10 3.46964 0.36077 1
 1 -3 -10 3.00473 0.54337 7
 1 -3 -10 2.71896 0.33723 2
 -1 3 10 3.08978 0.48378 5
 -1 -3 10 3.83257 0.55495 4
 -1 -3 10 3.54217 0.38323 3
 1 3 -9 73.6271 2.90659 7
 -1 3 9 72.5017 2.80539 5
 -1 -3 9 73.1728 2.69705 8
 -1 3 9 67.0779 2.82312 10
 -1 3 9 76.2761 2.5831 16
 1 3 -9 67.4812 2.67208 13
 -1 -3 9 69.4998 2.56238 3
 1 -3 -9 75.6264 2.9029 7
 -1 -3 9 68.7884 2.81155 4
 1 -3 -9 74.3547 2.54202 12
 1 -3 -9 73.6373 2.56569 2
 1 3 -9 72.0491 2.54123 1
 -1 -3 8 540.614 17.2135 3
 -1 -3 8 525.961 17.2953 8
 1 3 -8 549.401 17.1838 1
 1 -3 -8 546.578 17.2018 2
 1 3 -8 529.38 17.4838 7
 -1 3 8 551.446 17.4732 10
 1 3 -8 537.427 17.3105 13
 -1 -3 8 540.421 17.4174 4
 -1 3 8 571.528 17.2167 16
 1 -3 -8 552.404 17.5044 7
 1 -3 -8 561.998 17.1195 12
 -1 3 8 540.401 17.4016 5
 1 3 -7 464.061 14.4925 7
 1 -3 -7 454.829 14.2465 2
 -1 3 7 465.031 14.2496 16
 -1 3 7 443.549 13.9663 13
 -1 3 7 457.887 14.3954 5
 -1 -3 7 436.68 14.2433 3
 1 3 -7 446.083 14.2231 1
 -1 3 7 446.163 13.9738 13
 1 3 -7 454.887 14.3414 13
 -1 -3 7 439.801 14.3214 8
 1 -3 -7 467.128 14.1036 12
 -1 -3 7 442.182 14.4053 4
 1 -3 -7 456.77 13.9719 8
 -1 3 7 459.087 14.4613 10
 1 3 -6 201.68 6.56902 13
 1 -3 -6 196.435 6.48481 2
 1 -3 -6 199.728 6.26958 8
 -1 3 6 204.833 6.59201 5
 1 3 -6 197.724 6.66569 7
 1 3 -6 192.419 6.47073 1
 1 -3 -6 199.145 6.29452 12
 -1 -3 6 190.423 6.53832 8
 -1 3 6 204.028 6.26518 13
 -1 -3 6 201.749 6.60093 4
 -1 3 6 197.918 6.49004 16
 -1 3 6 198.498 6.6443 10
 -1 3 6 198.094 6.67731 11
 1 -3 -5 22.1403 0.85483 8
 1 3 -5 22.7302 1.02124 1
 1 -3 -5 22.0206 0.79647 12
 -1 3 5 24.3239 1.14553 11
 1 3 -5 22.7436 1.12476 7
 -1 -3 5 22.7665 1.06754 4
 1 3 -5 23.2708 1.0835 13
 -1 3 5 22.0002 1.10153 10
 1 -3 -5 22.955 1.03248 2
 -1 3 5 22.0877 0.98814 1
 -1 3 5 20.77 1.00707 16
 -1 3 5 22.4734 0.85039 13
 -1 3 4 31.1718 1.29775 1
 -1 3 4 31.2901 1.37412 10
 1 -3 -4 31.1486 1.1809 8
 1 3 -4 30.2394 1.31069 1
 -1 3 4 33.9059 1.19175 13
 1 -3 -4 31.12 1.32548 2
 1 -3 -4 33.1791 1.20577 4
 -1 3 4 32.7546 1.33093 16
 -1 3 4 28.758 1.35422 14
 1 3 -4 30.7648 1.33825 13
 -1 -3 4 33.4228 1.34735 4
 -1 3 4 35.174 1.3894 11
 1 -3 -3 0.85313 0.34214 2
 1 -3 -3 0.29827 0.19099 4
 -1 -3 3 0.76057 0.32455 8
 -1 3 3 0.49539 0.29782 11
 1 -3 -3 0.51739 0.14121 9
 -1 3 3 0.7346 0.2466 13
 1 3 -3 0.40172 0.29729 1
 1 -3 -3 0.34376 0.23782 8
 -1 -3 3 0.8056 0.28685 4
 1 3 -2 12.6742 0.66535 12
 -1 -3 2 12.4284 0.68928 4
 1 -3 -2 14.2557 0.76991 2
 -1 -3 2 13.8164 0.64507 9
 1 -3 -2 12.9871 0.53345 4
 1 -3 -2 14.3649 0.67473 8
 -1 -3 2 12.3188 0.72245 8
 -1 3 2 14.6352 0.67968 11
 -1 3 2 14.0913 0.66938 13
 1 3 -2 12.1025 0.72779 1
 1 -3 -1 20.4977 0.73255 4
 1 -3 -1 21.1112 0.97401 2
 1 -3 -1 20.421 0.90845 8
 -1 3 1 20.7104 0.94583 1
 -1 3 1 18.4496 0.88005 13
 -1 -3 1 19.0931 0.82565 9
 -1 3 1 20.2669 0.8217 11
 1 3 -1 21.69 0.92216 7
 1 3 -1 20.8011 0.8656 12
 -1 -3 1 19.73 0.8931 4
 1 3 -1 21.0426 0.96867 1
 -1 3 0 920.245 28.4889 9
 -1 3 0 910.073 28.726 1
 1 3 0 913.563 28.6119 12
 -1 3 0 891.093 28.5251 11
 1 -3 0 957.384 28.5243 4
 1 -3 0 921.454 28.6708 15
 1 -3 0 933.816 28.7202 8
 1 -3 0 932.495 28.765 2
 -1 -3 0 924.964 28.5978 9
 -1 -3 0 909.527 28.6872 4
 1 3 0 942.182 28.7605 1
 -1 3 -1 4.34214 0.43981 1
 -1 -3 -1 4.51117 0.43364 15
 -1 3 -1 4.66964 0.30529 9
 1 -3 1 4.4487 0.45379 8
 1 -3 1 4.66422 0.39069 15
 -1 -3 -1 5.7143 0.37317 9
 1 -3 1 5.00103 0.32724 4
 -1 3 -1 4.66201 0.46623 16
 -1 -3 -1 5.21817 0.4268 4
 1 3 1 5.50335 0.46994 10
 1 3 1 5.33408 0.36269 12
 1 -3 2 115.99 3.90959 8
 1 3 2 115.967 3.84463 13
 -1 -3 -2 116.354 3.85674 4
 -1 -3 -2 119.462 3.76459 9
 1 -3 2 110.649 3.75994 15
 -1 3 -2 111.598 3.8562 1
 -1 3 -2 109.839 3.72724 9
 1 3 2 120.152 3.91016 10
 -1 -3 -2 120.074 3.88261 15
 -1 3 -2 112.33 3.87483 16
 1 3 2 116.199 3.74678 12
 1 -3 2 112.439 3.74111 4
 -1 3 -3 73.4508 2.58553 9
 -1 -3 -3 78.801 2.60149 9
 1 -3 3 72.895 2.59374 4
 1 -3 3 74.5066 2.68511 2
 1 -3 3 75.8729 2.73204 8
 -1 3 -3 72.816 2.6448 1
 -1 3 -3 73.9414 2.67919 16
 1 3 3 79.7289 2.69641 1
 -1 -3 -3 76.3522 2.68325 4
 1 3 3 75.9663 2.60623 5
 -1 -3 -3 78.3186 2.68565 15
 1 3 3 79.1413 2.65251 13
 -1 3 -4 65.3079 2.35598 16
 1 3 4 64.4613 2.3081 13
 -1 3 -4 67.4625 2.42878 13
 1 3 4 65.332 2.35308 1
 1 -3 4 60.0813 2.3342 2
 -1 3 -4 62.7008 2.32412 1
 1 -3 4 63.8795 2.13596 11
 -1 -3 -4 67.508 2.30662 6
 -1 -3 -4 66.7507 2.30635 9
 1 3 4 67.3451 2.33749 5
 -1 -3 -4 66.7621 2.39693 4
 -1 -3 -4 68.0407 2.37995 15
 1 3 4 67.7226 2.43526 14
 -1 3 -5 225.948 7.28961 13
 -1 -3 -5 223.508 7.17948 9
 1 3 5 226.037 7.18332 1
 -1 -3 -5 222.599 7.2784 4
 1 -3 5 221.105 7.02743 11
 -1 -3 -5 221.017 7.12122 6
 1 -3 5 210.259 7.17134 2
 -1 -3 -5 221.288 7.22459 15
 1 3 5 229.511 7.31366 14
 1 3 5 223.929 7.22212 5
 -1 3 -5 221.386 7.18394 16
 1 3 5 221.807 7.13863 13
 -1 3 -6 331.224 10.8186 13
 1 -3 6 326.942 10.8349 8
 1 3 6 354.491 10.8723 14
 -1 -3 -6 345.719 10.7237 3
 1 -3 6 319.759 10.6832 2
 1 -3 6 325.773 10.5989 11
 1 3 6 333.818 10.6504 13
 -1 -3 -6 337.018 10.7682 15
 -1 -3 -6 341.996 10.6373 6
 -1 3 -6 333.797 10.6924 16
 -1 -3 -6 337.508 10.7384 9
 1 3 6 341.444 10.6867 1
 -1 -3 -6 343.031 10.8505 4
 -1 3 -6 328.779 10.8511 7
 1 3 6 347.669 10.8092 5
 -1 -3 -7 29.0061 1.29422 15
 -1 -3 -7 28.0091 1.23263 7
 1 3 7 32.2559 1.22005 1
 -1 -3 -7 27.6301 1.35356 4
 -1 -3 -7 28.7775 1.28869 9
 1 -3 7 28.7873 1.20088 2
 1 -3 7 27.7983 1.34886 8
 -1 -3 -7 28.6292 1.15798 6
 -1 3 -7 27.273 1.36343 7
 -1 3 -7 27.3699 1.32878 13
 1 3 7 28.1342 1.37073 14
 1 3 7 26.357 1.15811 13
 1 -3 7 27.4129 1.18338 11
 -1 -3 -7 28.4545 1.22343 3
 -1 3 -7 27.7272 1.20041 16
 1 3 7 31.4623 1.38196 5
 -1 3 -8 -0.23029 0.42494 7
 1 -3 8 -0.10887 0.35579 8
 -1 -3 -8 0.19406 0.34143 9
 -1 -3 -8 -0.11681 0.31244 7
 1 -3 8 0.19179 0.28791 11
 -1 3 -8 -0.10515 0.36063 13
 -1 3 -8 0.28729 0.27284 16
 -1 -3 -8 -0.05487 0.2635 6
 1 3 8 0.09309 0.23418 1
 1 3 8 -0.05824 0.34902 14
 -1 -3 -8 -0.06837 0.2821 3
 -1 -3 -8 0.04707 0.30539 15
 1 3 8 0.11251 0.35133 5
 -1 -3 -8 0.29531 0.35696 4
 1 3 8 -0.12242 0.2432 13
 1 -3 8 0.12796 0.24274 2
 -1 -3 -9 15.5359 1.00748 4
 1 -3 9 13.9895 0.7516 2
 1 3 9 14.2718 0.97341 14
 -1 -3 -9 16.6748 0.97256 9
 -1 3 -9 14.6621 0.92955 13
 1 -3 9 15.306 0.8852 11
 -1 -3 -9 15.7758 0.90979 15
 1 3 9 16.0555 0.76346 1
 1 3 9 14.5662 0.76081 13
 1 3 9 15.2385 0.9918 5
 -1 -3 -9 16.0592 0.88413 7
 -1 3 -9 16.8305 1.0424 7
 1 -3 9 15.9528 0.96785 8
 -1 -3 -9 15.7815 0.75779 6
 -1 3 -9 16.3795 0.78948 16
 -1 -3 -9 15.2567 0.79391 3
 -1 -3 -10 33.9348 1.58736 9
 -1 -3 -10 32.4026 1.52802 15
 1 3 10 34.1007 1.66761 14
 -1 -3 -10 33.7563 1.32035 6
 1 3 10 34.029 1.78028 10
 1 3 10 32.1044 1.33472 13
 1 -3 10 32.8027 1.58663 8
 -1 -3 -10 34.5885 1.50309 7
 -1 3 -10 33.7789 1.58182 13
 -1 -3 -10 34.0258 1.36829 3
 -1 3 -10 34.164 1.67403 7
 -1 -3 -10 35.5006 1.68999 4
 1 3 10 32.688 1.6642 5
 1 -3 10 31.5706 1.50451 11
 1 -3 10 34.1634 1.33938 2
 1 3 10 34.9499 1.33669 1
 -1 3 -11 0.46214 0.33214 12
 1 3 11 0.48876 0.26464 13
 1 3 11 0.37784 0.42478 14
 -1 3 -11 0.73076 0.43805 7
 -1 -3 -11 0.29074 0.34257 15
 -1 -3 -11 0.65924 0.27363 6
 1 3 11 0.19251 0.38635 10
 1 -3 11 -0.064 0.36677 8
 1 3 11 -0.02651 0.24266 1
 1 3 11 0.85414 0.44072 5
 -1 -3 -11 0.93359 0.45151 9
 -1 -3 -11 0.58198 0.29244 3
 -1 -3 -11 0.36729 0.37855 7
 -1 3 -11 0.73527 0.40353 13
 1 -3 11 0.27809 0.23391 2
 1 3 12 54.6336 1.82624 1
 -1 3 -12 47.833 2.29195 12
 -1 -3 -12 51.6634 2.17279 15
 -1 -3 -12 52.2058 2.13392 7
 1 -3 12 47.6065 1.81387 2
 1 3 12 49.8103 2.47254 10
 -1 3 -12 50.2151 2.18162 13
 -1 -3 -12 50.7357 2.25071 9
 1 3 12 53.5051 2.372 14
 -1 -3 -12 50.1148 1.84603 6
 1 3 12 53.4564 2.37351 5
 -1 3 -12 49.8929 2.31536 7
 1 -3 12 50.2281 2.2037 8
 -1 3 -13 4.9809 0.73894 7
 -1 -3 -13 3.57083 0.61285 15
 1 -3 13 4.80382 0.35586 2
 1 3 13 4.80679 0.35409 1
 -1 -3 -13 4.32313 0.61372 12
 -1 -3 -13 5.03757 0.69577 9
 1 3 13 4.29546 0.70428 5
 1 3 13 3.41224 0.7194 10
 -1 -3 -13 5.31562 0.64091 7
 1 3 13 6.43513 0.87333 11
 -1 3 -13 5.47535 0.69022 13
 1 -3 13 4.62922 0.65038 8
 -1 3 -13 3.99141 0.68131 12
 1 -3 13 4.65101 0.64478 11
 1 3 13 5.14515 0.76557 14
 1 3 14 5.00205 0.79165 5
 1 3 14 4.69032 0.75583 14
 -1 3 -14 3.87851 0.70723 7
 -1 -3 -14 6.24589 0.72368 15
 1 -3 14 5.1188 0.71915 11
 -1 -3 -14 5.38641 0.70947 9
 1 3 14 4.85216 0.82621 11
 -1 3 -14 7.06999 0.73774 13
 -1 -3 -14 5.90331 0.68785 12
 1 -3 14 4.23884 0.63276 8
 1 3 14 5.89745 0.87998 10
 -1 3 -14 5.77009 0.7829 12
 -1 -3 -14 5.42411 0.66715 7
 1 3 15 2.46995 0.70875 14
 -1 -3 -15 2.04695 0.54632 7
 1 -3 15 1.89024 0.55211 8
 -1 -3 -15 2.0525 0.54857 12
 1 3 15 2.85889 0.74002 11
 -1 3 -15 1.63257 0.62629 7
 -1 3 -15 1.28889 0.53525 13
 1 -3 15 0.81883 0.66671 5
 -1 3 -15 2.31176 0.64354 12
 1 -3 15 2.48494 0.60803 11
 1 3 15 2.51017 0.72296 10
 -1 -3 -15 1.97261 0.63892 9
 -1 -3 -15 2.67074 0.57541 15
 1 3 15 2.21073 0.68221 5
 -1 -3 -16 33.396 1.89383 9
 1 3 16 34 2.13372 11
 1 3 16 34.6743 2.03414 5
 -1 3 -16 33.4366 1.6937 13
 -1 -3 -16 31.1009 1.68881 15
 -1 3 -16 29.8098 1.88925 12
 -1 3 -16 28.5123 1.81425 7
 -1 -3 -16 34.0442 1.71649 7
 1 -3 16 30.7629 1.68847 8
 1 -3 16 31.8658 2.00265 5
 1 -3 16 33.633 1.84317 11
 1 3 16 32.7141 2.13909 10
 -1 -3 -16 35.3028 1.78101 12
 1 3 17 0.29554 0.69771 11
 1 3 17 1.20998 0.78046 10
 1 -3 17 0.72804 0.60147 11
 -1 3 -17 -0.47998 0.66102 12
 1 3 17 -0.51513 0.71661 5
 -1 -3 -17 0.32574 0.61023 9
 1 -3 17 0.93838 0.70767 5
 1 -3 17 0.07968 0.58153 8
 -1 3 -17 1.07623 0.65604 7
 -1 -3 -17 0.24602 0.49154 15
 -1 -3 -17 0.96623 0.58249 12
 -1 3 -18 0.45322 0.64907 7
 1 -3 18 -0.56987 0.73511 5
 -1 3 -18 -0.12755 0.64264 12
 -1 -3 -18 -0.11606 0.63928 9
 1 3 18 0.82611 0.71043 5
 1 -3 18 0.64906 0.53031 8
 1 3 18 0.15632 0.75826 11
 -1 -3 -18 -0.1878 0.55785 12
 1 3 18 1.28629 0.8101 10
 1 -3 18 0.22325 0.65141 11
 1 3 19 2.97811 0.98379 11
 1 -3 19 1.549 0.69029 11
 1 -3 19 1.6401 0.59991 8
 -1 -3 -19 1.09914 0.67769 12
 -1 3 -19 1.0815 0.76085 12
 1 3 19 0.58137 0.7598 5
 -1 3 -19 1.31202 0.76938 7
 1 3 19 2.72825 0.95911 10
 -1 -3 -19 1.2367 0.76121 9
 1 -3 19 0.75453 0.77071 5
 -1 3 -20 22.8038 1.77265 7
 1 -3 20 21.676 2.04236 10
 -1 3 -20 22.9829 1.81328 12
 1 3 20 30.5299 2.09119 5
 -1 -3 -20 25.2784 1.91909 4
 -1 -3 -20 26.36 1.70086 12
 1 3 20 23.9355 2.04568 10
 1 -3 20 25.9858 1.8414 11
 -1 -3 -20 23.7491 1.77621 9
 1 3 20 27.3438 2.12142 11
 1 -3 20 21.5393 1.95099 5
 -1 -3 -21 -0.4165 0.8462 9
 -1 -3 -21 -0.1117 0.7458 12
 1 -3 21 -0.50483 0.89805 5
 1 -3 21 0.2683 0.78284 11
 1 3 21 -0.64708 0.83471 5
 -1 3 -21 1.05159 0.87665 12
 1 -3 21 -0.94916 1.05621 10
 -1 -3 -21 -0.15701 0.78136 4
 1 3 21 -0.56828 0.99987 10
 1 3 21 -0.54949 0.93403 11
 1 3 22 3.57328 1.26941 10
 1 3 22 3.9165 1.09197 5
 -1 3 -22 5.4916 1.20285 9
 1 -3 22 7.32191 1.1518 11
 1 -3 22 3.35921 1.07144 5
 -1 -3 -22 3.80006 1.06021 4
 -1 -3 -22 8.62588 1.2386 9
 1 -3 22 3.17956 1.19127 10
 1 3 22 7.09536 1.30779 11
 -1 3 -22 6.7739 1.16054 12
 1 3 23 1.59596 0.9769 5
 1 3 23 0.20711 1.10541 10
 -1 -3 -23 0.51941 0.91406 4
 -1 -3 -23 0.30694 0.86258 9
 -1 3 -23 0.98649 0.86804 12
 1 -3 23 1.23737 1.10073 10
 1 -3 23 0.55508 0.95486 5
 1 3 23 -0.60035 1.12465 11
 -1 3 -23 0.84504 0.93108 9
 -1 -3 -24 5.60374 1.21143 9
 1 -3 24 3.84812 1.33329 10
 -1 3 -24 5.98428 1.2497 12
 -1 -3 -24 4.15284 1.13795 4
 1 -3 24 6.17126 1.35734 5
 -1 3 -24 5.8176 1.27293 9
 1 3 24 2.75921 1.15892 5
 1 3 24 6.45916 1.53232 10
 -1 3 -25 -0.17688 0.98415 12
 1 -3 25 -0.22053 1.16404 10
 -1 -3 -25 0.16639 0.99711 9
 1 3 25 0.22262 1.1216 10
 1 -3 25 0.20007 1.22949 5
 -1 -3 -25 0.9383 1.11481 4
 1 3 25 -0.19008 0.9693 5
 -1 3 -25 1.09927 1.06912 9
 1 4 -26 -0.1784 1.08737 12
 1 4 -26 0.1848 1.09783 7
 1 -4 -26 0.17627 0.90954 4
 -1 -4 26 -1.1688 1.17735 5
 -1 4 26 -0.62468 1.30046 10
 1 -4 -26 0.92831 0.99649 9
 -1 4 26 -1.15144 1.31916 11
 -1 4 25 10.2476 1.64894 11
 -1 4 25 8.38727 1.46112 5
 1 -4 -25 10.1325 1.39996 9
 -1 -4 25 8.42671 1.43257 5
 -1 4 25 9.06829 1.5939 10
 1 4 -25 9.04339 1.49791 9
 -1 -4 25 6.74176 1.44021 10
 1 4 -25 9.67413 1.43305 12
 1 -4 -25 10.005 1.38216 4
 -1 -4 25 7.56818 1.37126 11
 1 4 -25 10.0849 1.53152 7
 -1 4 24 2.57144 1.24213 11
 -1 -4 24 3.8031 1.21231 10
 1 -4 -24 1.85646 0.9375 9
 1 4 -24 3.66255 1.10726 12
 -1 -4 24 2.93612 1.05424 11
 1 4 -24 2.62511 1.07025 7
 -1 -4 24 2.51253 1.12427 5
 -1 4 24 4.38458 1.09885 5
 -1 4 24 1.7439 1.16444 10
 -1 4 23 18.7732 1.73804 5
 1 -4 -23 14.9663 1.47852 9
 1 4 -23 15.3679 1.65146 7
 -1 -4 23 15.7695 1.71166 5
 -1 -4 23 16.0392 1.61571 11
 -1 4 23 22.4736 1.99379 10
 1 4 -23 13.9018 1.56044 12
 -1 -4 23 14.6195 1.75197 10
 -1 4 23 13.1555 1.75756 11
 -1 4 22 0.9793 1.03408 11
 -1 -4 22 -0.49946 1.03174 10
 1 -4 -22 0.38774 0.71949 9
 -1 4 22 1.92087 0.85457 5
 -1 -4 22 0.75551 0.90577 11
 1 4 -22 1.37568 0.91626 12
 -1 4 22 1.9482 1.04311 10
 -1 -4 22 0.32619 0.86119 5
 1 4 -22 0.32476 0.93046 7
 -1 4 21 2.02128 0.99244 10
 1 4 -21 1.16585 0.83554 12
 -1 -4 21 -0.31741 0.88371 10
 1 4 -21 1.87132 0.88553 7
 1 -4 -21 1.95499 0.77593 9
 -1 -4 21 1.01074 0.84332 11
 -1 4 21 0.91101 0.81107 5
 -1 -4 21 0.46372 0.83457 5
 1 -4 -21 1.69069 0.79248 7
 -1 -4 20 11.8346 1.3196 11
 1 4 -20 12.4935 1.42446 7
 -1 4 20 11.9717 1.44344 10
 1 -4 -20 10.6816 1.22633 7
 1 -4 -20 11.0463 1.18264 9
 -1 4 20 10.3316 1.2712 5
 1 4 -20 8.30738 1.18046 12
 -1 -4 20 10.8179 1.35822 10
 -1 -4 20 11.386 1.32194 5
 -1 -4 19 -0.41206 0.74876 5
 -1 -4 19 -0.91299 0.84002 11
 1 4 -19 0.26235 0.61929 12
 -1 4 19 1.21662 0.78161 5
 -1 -4 19 -0.15456 0.52659 8
 1 4 -19 -0.42428 0.77097 7
 1 -4 -19 -0.21579 0.63531 9
 1 -4 -19 0.38824 0.61939 7
 -1 4 19 0.7526 0.74904 10
 -1 -4 18 6.0262 0.76452 8
 -1 -4 18 5.41856 0.93644 11
 -1 -4 18 3.09123 0.82452 5
 1 4 -18 3.90201 0.97036 7
 -1 4 18 4.53442 0.96435 10
 -1 4 18 3.30088 0.81311 5
 1 -4 -18 6.30981 0.92032 7
 1 4 -18 5.69727 0.94166 12
 1 -4 -18 5.73727 0.85515 9
 -1 4 17 0.29502 0.64634 11
 -1 -4 17 0.24087 0.62151 5
 -1 -4 17 0.23047 0.62174 11
 -1 -4 17 0.44978 0.51096 8
 -1 4 17 -0.26608 0.71775 10
 1 4 -17 1.28325 0.66203 12
 -1 4 17 1.0697 0.59159 5
 1 -4 -17 0.11806 0.55749 7
 1 4 -17 0.63595 0.65636 7
 1 -4 -17 0.18676 0.54005 9
 -1 4 16 2.62422 0.7568 11
 -1 -4 16 1.90877 0.70539 5
 -1 -4 16 3.07101 0.61096 8
 1 4 -16 2.64849 0.75573 7
 -1 4 16 1.99804 0.65806 5
 1 4 -16 1.99881 0.56129 13
 -1 -4 16 2.56958 0.75267 11
 1 -4 -16 2.58062 0.67669 7
 -1 4 16 2.95789 0.80044 14
 -1 4 16 1.36989 0.70395 10
 1 -4 -16 2.8182 0.5314 12
 1 -4 -16 2.50144 0.63403 9
 1 4 -16 3.39644 0.73549 12
 -1 4 15 65.1651 3.21031 14
 -1 4 15 69.7724 3.10748 5
 1 4 -15 65.7894 3.1573 7
 -1 -4 15 67.1816 2.46318 2
 -1 4 15 74.7742 3.26741 10
 1 -4 -15 72.4846 2.72731 12
 -1 -4 15 75.2706 2.89645 8
 1 4 -15 74.671 3.16242 12
 -1 4 15 66.4613 3.24927 11
 1 4 -15 66.3743 2.81681 13
 1 -4 -15 71.3452 2.93858 9
 -1 -4 15 69.7035 3.10292 11
 1 -4 -15 75.8972 3.18545 7
 -1 -4 15 70.2904 2.48987 3
 -1 -4 15 67.0773 3.10837 5
 -1 4 14 16.7604 1.34417 14
 -1 4 14 16.2061 1.3153 11
 -1 -4 14 16.0822 1.2377 5
 1 -4 -14 15.9742 0.94774 12
 -1 -4 14 16.0953 1.06823 8
 1 4 -14 14.7605 1.27882 7
 -1 4 14 15.9397 1.19951 5
 -1 4 14 15.187 1.27161 10
 -1 -4 14 13.7826 1.13838 11
 -1 -4 14 15.7697 0.8367 3
 1 4 -14 18.0128 1.1141 13
 1 4 -14 14.7267 1.15199 12
 1 -4 -14 18.0687 1.28208 7
 -1 -4 13 3.13865 0.62464 11
 1 4 -13 2.47465 0.38828 1
 1 4 -13 2.66924 0.55319 12
 1 4 -13 2.24678 0.52411 13
 -1 -4 13 2.72837 0.39634 3
 1 -4 -13 2.74854 0.58371 7
 1 4 -13 2.91185 0.67098 7
 1 -4 -13 2.94454 0.45583 12
 -1 4 13 3.81388 0.6451 5
 -1 4 13 2.45029 0.61916 11
 -1 4 13 3.24831 0.65977 14
 1 -4 -13 2.51844 0.37534 2
 -1 -4 13 2.74735 0.53389 8
 -1 4 13 2.51962 0.61488 10
 1 -4 -12 -0.04008 0.28907 12
 -1 -4 12 -0.08682 0.40412 4
 -1 -4 12 0.08327 0.30202 3
 -1 -4 12 -0.25898 0.42622 8
 -1 -4 12 -0.23415 0.40737 11
 1 -4 -12 0.26941 0.43557 7
 -1 4 12 -0.0974 0.4847 14
 -1 4 12 0.2807 0.4714 10
 1 4 -12 -0.37585 0.50143 7
 1 4 -12 -0.0825 0.34958 12
 -1 4 12 -0.10281 0.42035 11
 1 -4 -12 -0.16238 0.28391 2
 1 4 -12 -0.44761 0.41793 13
 -1 4 12 0.16404 0.41825 5
 1 4 -12 0.47052 0.30004 1
 1 -4 -11 1.15135 0.29075 12
 -1 -4 11 0.96023 0.455 4
 -1 4 11 0.90258 0.43301 14
 -1 4 11 0.66256 0.47196 11
 -1 4 11 1.66207 0.42138 5
 -1 -4 11 0.93602 0.38463 8
 1 4 -11 0.91446 0.41214 12
 -1 4 11 0.86764 0.50255 10
 1 4 -11 0.52591 0.42618 7
 1 -4 -11 1.35475 0.46253 7
 -1 -4 11 0.68808 0.31338 3
 -1 4 11 0.97142 0.33365 16
 1 -4 -11 1.00464 0.30154 2
 1 4 -11 1.13838 0.32569 1
 1 4 -11 0.61856 0.39949 13
 -1 -4 10 19.3124 1.19936 4
 1 4 -10 18.8172 1.16225 12
 1 -4 -10 19.3033 1.22634 7
 1 4 -10 17.3504 1.2204 7
 1 4 -10 20.7408 1.15528 13
 -1 4 10 19.1197 1.23569 10
 -1 4 10 18.6044 1.26468 11
 1 -4 -10 22.9903 0.9342 12
 1 4 -10 20.2365 0.9984 1
 -1 4 10 20.7166 1.28802 14
 -1 -4 10 18.5376 1.12464 8
 1 -4 -10 21.8602 1.02627 2
 -1 -4 10 20.1492 1.02362 3
 -1 4 10 19.8867 1.17856 5
 -1 4 10 18.9522 1.00024 16
 1 4 -9 98.5825 3.63543 13
 -1 -4 9 95.5239 3.70686 4
 1 -4 -9 97.8579 3.49236 2
 1 4 -9 97.1887 3.78442 7
 1 4 -9 97.1984 3.46926 1
 -1 4 9 94.5256 3.75895 10
 -1 4 9 107.004 3.53881 16
 -1 -4 9 96.5651 3.62743 8
 -1 4 9 97.3629 3.68845 5
 -1 4 9 100.347 3.83812 11
 1 -4 -9 103.82 3.3285 12
 -1 -4 8 11.0884 0.821 8
 1 4 -8 13.1982 0.76896 1
 -1 4 8 12.8809 0.74009 1
 1 -4 -8 13.3407 0.588 12
 1 -4 -8 12.5585 0.52872 8
 1 4 -8 12.0598 0.84663 13
 -1 4 8 11.3257 0.75024 16
 -1 4 8 13.4862 0.95102 11
 -1 4 8 13.2382 0.86776 5
 -1 4 8 12.1566 0.52104 13
 1 -4 -8 10.4785 0.74317 2
 1 4 -8 12.6692 0.92041 7
 -1 -4 8 13.4039 0.88881 4
 1 -4 -7 68.8242 2.20301 12
 -1 -4 7 64.9828 2.58406 4
 -1 4 7 67.4843 2.45441 1
 -1 4 7 67.2327 2.58934 5
 1 -4 -7 67.0372 2.49618 2
 -1 -4 7 63.2175 2.54831 8
 1 4 -7 64.428 2.46352 1
 1 4 -7 62.9672 2.54537 13
 -1 4 7 67.7118 2.23197 13
 -1 4 7 70.7255 2.69534 11
 1 4 -7 61.6057 2.62759 7
 -1 4 7 69.4019 2.50926 16
 1 -4 -7 65.5812 2.23359 8
 1 -4 -7 64.5486 2.43136 4
 -1 4 6 185.826 5.83453 13
 1 -4 -6 178.664 5.83178 8
 -1 -4 6 176.17 6.11841 8
 1 4 -6 181.491 6.21842 7
 -1 4 6 186.315 6.03975 1
 1 4 -6 183.628 6.0547 1
 1 4 -6 180.493 6.13062 13
 1 -4 -6 180.85 6.0695 2
 -1 4 6 189.409 6.08653 16
 1 -4 -6 181.933 5.70562 12
 1 -4 -6 179.301 5.95749 4
 -1 -4 6 178.906 6.11722 4
 -1 4 6 190.548 6.20925 11
 -1 4 5 5.43147 0.39511 13
 1 -4 -5 5.91798 0.55257 2
 1 4 -5 5.27872 0.4941 12
 1 -4 -5 6.16007 0.43013 8
 1 4 -5 5.05084 0.5073 1
 1 -4 -5 4.90793 0.41371 4
 -1 4 5 6.4508 0.54619 16
 -1 4 5 4.18153 0.52708 11
 -1 4 5 5.98081 0.50812 1
 -1 -4 5 4.65362 0.51619 4
 -1 4 4 1.0597 0.35924 11
 1 -4 -4 1.09426 0.24693 4
 1 -4 -4 1.39748 0.30241 8
 -1 4 4 0.937 0.32705 1
 -1 -4 4 1.64227 0.34805 4
 1 -4 -4 1.23752 0.37765 2
 -1 4 4 1.19906 0.25897 13
 1 4 -4 0.93717 0.36871 1
 -1 4 4 0.88221 0.33098 16
 1 4 -4 0.64143 0.27736 12
 -1 4 3 22.6726 1.04873 11
 -1 -4 3 22.8183 1.11131 8
 1 -4 -3 23.1815 1.00711 8
 1 4 -3 21.119 1.0199 12
 1 -4 -3 23.8355 0.90555 4
 -1 4 3 22.7993 0.98883 13
 1 4 -3 22.9697 1.1122 1
 -1 -4 3 21.6566 1.04353 4
 1 -4 -3 22.3755 1.1114 2
 -1 -4 2 0.88304 0.30049 4
 -1 4 2 1.08915 0.30592 13
 1 4 -2 1.26068 0.29066 12
 -1 4 2 1.50845 0.33135 11
 1 -4 -2 1.46028 0.39271 2
 1 -4 -2 1.66928 0.33103 8
 1 4 -2 0.89973 0.3604 1
 -1 -4 2 1.02648 0.27138 9
 -1 4 2 1.16339 0.13823 12
 1 -4 -2 1.00518 0.18001 4
 -1 -4 2 1.43052 0.36617 8
 -1 4 2 1.4934 0.13578 12
 -1 4 1 509.001 15.4971 11
 -1 4 1 510.61 15.6764 1
 -1 -4 1 488.385 15.4821 9
 1 4 -1 490.244 15.5188 12
 1 -4 -1 499.916 15.6208 8
 1 4 -1 504.441 15.7059 1
 -1 -4 1 477.005 15.5964 4
 1 -4 -1 499.4 15.4123 4
 -1 -4 1 496.795 15.6661 8
 -1 4 1 494.358 15.3708 12
 1 -4 -1 465.49 15.6057 15
 -1 4 1 506.255 15.6146 13
 1 -4 -1 497.62 15.7018 2
 -1 -4 0 20.2203 0.98786 8
 1 4 0 19.419 1.02118 1
 -1 4 0 19.4958 0.69883 9
 1 -4 0 21.4085 1.03978 2
 1 -4 0 20.315 0.79633 4
 1 -4 0 18.6016 0.93701 15
 -1 -4 0 19.6662 0.94049 4
 1 4 0 20.3343 0.85258 12
 -1 -4 0 19.4639 0.83151 9
 -1 4 0 21.0355 1.01214 1
 -1 4 0 19.975 0.79331 12
 1 -4 0 18.8433 0.97367 8
 1 -4 1 180.669 5.67844 4
 -1 4 -1 171.352 5.59937 9
 -1 4 -1 177.133 5.69378 12
 1 -4 1 176.65 5.88859 8
 -1 -4 -1 178.627 5.82346 4
 1 4 1 177.191 5.68929 12
 1 4 1 183.273 5.87327 10
 -1 -4 -1 174.472 5.68213 9
 -1 4 -1 177.307 5.87315 1
 1 4 1 181.922 5.86289 13
 1 -4 1 180.47 5.81089 15
 -1 -4 -2 22.5533 0.9511 9
 1 4 2 22.9806 1.08129 13
 -1 -4 -2 23.2709 1.07584 4
 1 -4 2 23.6274 1.14771 8
 -1 4 -2 23.6595 1.00337 12
 1 -4 2 22.1486 1.03363 15
 1 4 2 24.8802 0.95976 12
 -1 4 -2 23.3493 1.14147 16
 -1 4 -2 22.3876 0.92085 9
 1 -4 2 23.3432 0.98123 4
 1 4 2 26.1737 1.16461 10
 -1 4 -2 24.6297 1.12034 1
 -1 4 -3 52.4121 2.04568 1
 1 -4 3 53.4773 2.0828 2
 1 4 3 53.5194 2.00531 13
 -1 4 -3 53.463 2.08725 16
 1 -4 3 55.6513 2.12997 8
 -1 4 -3 52.5054 1.97473 12
 1 4 3 57.2295 2.14206 10
 -1 -4 -3 54.344 2.08187 15
 1 -4 3 51.8198 1.94286 4
 -1 -4 -3 52.4025 1.90709 9
 1 4 3 53.3608 2.06785 1
 -1 -4 -3 52.0592 2.02848 4
 1 4 3 53.7795 1.88325 12
 -1 -4 -4 17.8903 0.83087 9
 -1 4 -4 15.6983 0.87973 12
 -1 -4 -4 18.818 0.94074 4
 1 -4 4 15.1177 0.85858 4
 -1 4 -4 18.1585 0.92163 1
 -1 -4 -4 18.077 0.93911 15
 1 -4 4 17.5944 0.94926 2
 1 4 4 18.5168 0.87868 13
 1 4 4 18.3926 0.95367 1
 1 4 4 17.9365 0.89158 5
 1 -4 4 17.5424 0.65065 11
 -1 4 -4 17.8501 0.95171 16
 1 -4 4 15.6879 0.95251 8
 1 -4 5 316.497 10.275 11
 1 4 5 355.284 10.7267 14
 -1 4 -5 326.762 10.5371 1
 1 -4 5 324.196 10.5344 4
 -1 -4 -5 338.332 10.6109 4
 1 4 5 329.582 10.479 13
 1 4 5 338.42 10.5453 5
 1 4 5 335.276 10.5625 1
 -1 -4 -5 340.07 10.6241 15
 -1 4 -5 322.622 10.5709 12
 -1 4 -5 322.638 10.5617 16
 1 -4 5 319.437 10.5669 2
 -1 -4 -5 332.747 10.4642 9
 -1 -4 -6 430.29 13.6813 15
 1 -4 6 411.938 13.3763 11
 1 4 6 441.343 13.6054 1
 -1 4 -6 416.616 13.5664 1
 -1 -4 -6 428.704 13.6861 4
 1 4 6 450.778 13.8095 14
 1 -4 6 417.548 13.6016 2
 -1 4 -6 417.418 13.6046 16
 -1 -4 -6 429.223 13.5475 9
 1 4 6 446.491 13.6484 5
 1 4 6 434.242 13.519 13
 -1 4 -7 4.16881 0.47483 16
 -1 4 -7 3.007 0.41141 1
 1 -4 7 2.98994 0.41624 2
 -1 -4 -7 2.76867 0.45929 4
 -1 4 -7 2.68395 0.47805 13
 1 4 7 3.71848 0.43353 1
 1 4 7 2.70759 0.43624 5
 1 4 7 3.88441 0.53741 14
 -1 -4 -7 3.23389 0.46706 15
 1 -4 7 2.57312 0.3325 11
 1 -4 7 3.09639 0.49896 8
 1 4 7 3.50905 0.37678 13
 -1 -4 -7 3.12751 0.41727 9
 -1 4 -8 0.04238 0.31457 16
 -1 -4 -8 0.18729 0.36762 4
 1 -4 8 0.10324 0.25974 11
 1 -4 8 -0.04264 0.26203 2
 -1 -4 -8 0.36594 0.35993 7
 -1 -4 -8 -0.05612 0.30913 15
 -1 -4 -8 0.42971 0.31208 9
 1 4 8 0.40511 0.4011 14
 1 4 8 -0.0406 0.27668 1
 -1 4 -8 -0.06663 0.37073 7
 1 4 8 0.22899 0.36036 5
 1 -4 8 -0.06396 0.37998 8
 -1 4 -8 0.30691 0.3803 13
 1 4 8 0.0342 0.25104 13
 1 -4 9 7.88209 0.58327 2
 -1 4 -9 7.86532 0.72744 13
 -1 -4 -9 6.61005 0.66927 15
 1 4 9 7.92613 0.54174 13
 -1 -4 -9 7.87407 0.6096 3
 1 4 9 8.05069 0.57277 1
 -1 -4 -9 8.14429 0.71731 4
 1 4 9 5.8895 0.69233 14
 1 4 9 5.90095 0.62801 5
 1 -4 9 6.25407 0.69607 8
 -1 -4 -9 6.76555 0.62259 7
 -1 4 -9 7.08584 0.74487 7
 -1 -4 -9 7.79949 0.66142 9
 -1 4 -9 7.48395 0.60961 16
 1 -4 9 7.22016 0.57517 11
 1 -4 10 44.6891 1.81799 2
 -1 -4 -10 47.3838 1.86939 3
 1 4 10 45.606 1.804 1
 1 -4 10 48.5608 2.11551 8
 1 4 10 52.6785 2.35494 11
 1 4 10 46.9764 2.0919 5
 -1 -4 -10 48.3674 2.01843 9
 -1 -4 -10 47.1488 2.12283 4
 1 -4 10 46.079 1.88616 11
 1 4 10 41.8614 2.16794 10
 -1 4 -10 44.5742 2.0515 13
 1 4 10 45.8423 1.7559 13
 1 4 10 47.0838 2.16105 14
 -1 -4 -10 47.3023 2.03653 15
 -1 -4 -10 47.9133 1.96065 7
 -1 4 -10 44.0876 2.12614 7
 1 4 11 10.5456 0.65223 1
 1 4 11 10.7184 0.99636 10
 1 -4 11 10.365 0.66797 2
 -1 -4 -11 13.3745 0.912 9
 1 4 11 11.8659 0.99594 14
 1 -4 11 10.7782 0.89758 8
 1 -4 11 10.7213 0.77708 11
 -1 -4 -11 10.8134 0.71775 3
 -1 -4 -11 10.6303 0.81411 7
 -1 -4 -11 11.3734 0.93523 4
 -1 4 -11 9.76041 0.86162 13
 1 4 11 10.8916 0.92705 5
 1 4 11 9.97518 0.61748 13
 -1 4 -11 10.326 0.94682 7
 -1 -4 -11 11.6959 0.86886 15
 1 4 11 11.8618 1.07528 11
 -1 4 -12 17.8528 1.17931 13
 1 4 12 15.3148 1.21299 14
 -1 -4 -12 15.8399 1.09739 15
 1 -4 12 17.1698 1.16385 8
 -1 -4 -12 15.1773 1.08868 9
 1 4 12 17.6781 0.83062 13
 -1 4 -12 16.5938 1.1727 12
 1 4 12 16.4622 1.17924 5
 -1 -4 -12 17.4418 1.06791 7
 1 4 12 15.1933 1.2688 10
 1 4 12 18.069 0.87237 1
 -1 4 -12 18.7643 1.2633 7
 1 -4 12 17.1602 0.87318 2
 -1 -4 -12 16.6576 1.19771 4
 -1 -4 -12 17.6594 0.91835 3
 1 -4 13 16.3051 1.14006 8
 -1 -4 -13 14.747 1.09054 9
 -1 -4 -13 14.6387 0.97264 12
 -1 4 -13 13.6621 1.17662 7
 -1 4 -13 16.7832 1.20923 12
 1 4 13 15.733 1.21931 14
 -1 -4 -13 16.0999 1.05558 7
 -1 -4 -13 14.9244 1.06745 15
 1 -4 13 14.752 0.79819 2
 1 4 13 17.5388 0.81489 1
 1 4 13 15.8793 1.1952 5
 -1 4 -13 15.7984 1.11916 13
 -1 -4 -13 15.0601 1.17576 4
 1 4 13 14.6439 1.26721 10
 -1 -4 -14 21.6561 1.4429 4
 -1 4 -14 15.6923 1.32939 7
 -1 -4 -14 18.4652 1.2397 15
 -1 4 -14 18.4732 1.35903 12
 1 -4 14 17.0809 1.2778 8
 1 4 14 21.7873 1.46322 5
 -1 4 -14 18.8072 1.27366 13
 -1 -4 -14 19.1689 1.30841 9
 -1 -4 -14 21.7218 1.22398 12
 -1 -4 -14 21.7304 1.25772 7
 1 4 14 21.7892 0.92072 1
 1 4 14 20.4211 1.547 10
 1 -4 14 21.9263 1.29607 11
 1 -4 14 20.4232 0.9256 2
 1 4 14 20.9549 1.4451 14
 -1 4 -15 12.7971 1.16422 9
 -1 4 -15 11.2141 0.9817 13
 1 4 15 12.3049 1.24629 10
 1 4 15 13.1561 1.3333 11
 -1 -4 -15 11.4575 1.12822 4
 1 4 15 10.7301 1.11873 5
 -1 -4 -15 12.1277 1.01982 15
 -1 4 -15 15.1848 1.23491 12
 1 -4 15 11.3905 1.04745 8
 -1 4 -15 10.5501 1.13429 7
 1 -4 15 10.5567 0.98806 11
 -1 -4 -15 14.0925 1.12817 9
 -1 -4 -15 11.7426 0.974 7
 -1 -4 -15 13.0689 0.97323 12
 1 4 15 12.5675 1.17781 14
 1 4 16 1.64962 0.65084 5
 -1 -4 -16 1.68609 0.664 9
 -1 4 -16 1.5 0.66277 9
 -1 4 -16 1.17551 0.6224 12
 1 -4 16 1.34432 0.59203 11
 -1 4 -16 2.09462 0.69025 7
 1 4 16 1.64395 0.72916 14
 -1 4 -16 1.68043 0.56311 13
 1 4 16 2.02412 0.77312 10
 1 4 16 2.33363 0.75414 11
 -1 -4 -16 1.06101 0.61725 4
 -1 -4 -16 1.91489 0.58327 12
 1 -4 16 0.9788 0.5666 8
 -1 -4 -16 1.8149 0.59095 15
 -1 -4 -17 0.54143 0.51267 15
 1 -4 17 1.93603 0.64232 11
 1 4 17 1.13691 0.62917 5
 1 4 17 0.7701 0.71743 10
 -1 4 -17 0.62597 0.59161 12
 -1 4 -17 0.61679 0.64436 9
 -1 4 -17 0.58003 0.64595 7
 1 4 17 0.3097 0.65665 11
 -1 -4 -17 0.62896 0.64956 4
 -1 -4 -17 0.65741 0.50979 12
 -1 4 -17 1.71618 0.63749 13
 1 -4 17 0.91176 0.69604 8
 -1 -4 -17 0.85114 0.63807 9
 -1 -4 -18 1.13745 0.63355 9
 1 -4 18 0.2787 0.60352 8
 1 4 18 2.45406 0.95515 10
 1 4 18 1.48414 0.75127 5
 -1 4 -18 0.39394 0.66226 9
 -1 -4 -18 1.40562 0.61899 12
 1 -4 18 1.14315 0.60715 11
 -1 4 -18 0.60823 0.70399 7
 -1 -4 -18 0.2676 0.67476 4
 -1 4 -18 2.12669 0.79016 12
 1 4 18 0.81986 0.81653 11
 -1 -4 -19 -0.36326 0.70658 9
 1 4 19 -0.571 0.74504 5
 -1 4 -19 0.13949 0.75245 9
 -1 4 -19 0.50884 0.74231 7
 1 -4 19 -0.33295 0.68204 11
 1 -4 19 -0.18808 0.60568 8
 1 4 19 -0.51905 0.861 11
 -1 4 -19 0.42196 0.66403 12
 1 4 19 -0.3465 0.87286 10
 -1 -4 -19 1.41887 0.81276 4
 -1 -4 -20 7.57482 1.03299 9
 -1 4 -20 4.27432 1.00906 9
 -1 -4 -20 6.44809 1.07891 4
 1 -4 20 6.25513 0.98811 11
 1 4 20 5.44705 1.13923 5
 -1 4 -20 5.48884 1.1417 12
 1 4 20 7.65006 1.27199 11
 -1 4 -20 5.97766 1.05731 7
 1 4 20 7.49123 1.30787 10
 -1 4 -21 16.1345 1.57152 7
 1 4 21 11.1415 1.60091 10
 -1 4 -21 15.8366 1.6142 9
 1 -4 21 13.8293 1.80212 10
 -1 -4 -21 15.6255 1.58109 4
 -1 4 -21 15.4363 1.62972 12
 1 4 21 17.4962 1.62145 5
 1 4 21 18.1547 1.86776 11
 -1 -4 -21 17.6134 1.57212 9
 1 -4 22 45.2199 3.11783 10
 1 4 22 41.861 3.02735 10
 1 4 22 47.3364 2.85961 5
 -1 -4 -22 52.3504 2.9827 4
 -1 4 -22 51.4173 2.96378 12
 -1 -4 -22 51.1841 2.82759 9
 -1 4 -23 22.6407 2.00453 12
 1 4 23 29.478 2.27207 5
 -1 -4 -23 29.4029 2.12685 9
 1 4 23 28.7617 2.47933 10
 1 -4 23 25.5157 2.46006 10
 -1 -4 -23 30.6385 2.31401 4
 1 4 24 1.27235 0.97087 5
 -1 -4 -24 1.08972 0.96536 9
 1 -4 24 0.64928 1.19275 10
 1 4 24 0.4365 1.13985 10
 -1 -4 -24 1.62306 1.05314 4
 -1 4 -24 2.65097 1.02269 12
 1 -4 25 2.22795 1.34974 10
 -1 -4 -25 2.42067 1.11811 9
 1 4 25 4.50515 1.26538 5
 1 5 -26 2.28548 1.18204 7
 1 -5 -26 2.25594 0.9776 4
 -1 5 25 -0.20678 1.06691 10
 -1 -5 25 -0.18899 1.07235 5
 -1 5 25 1.09848 1.01864 5
 -1 5 25 0.68695 1.26123 11
 1 -5 -25 0.16744 0.89357 4
 1 5 -25 0.3586 0.91432 12
 1 5 -25 -0.18637 1.02654 7
 -1 -5 24 68.2979 3.7511 5
 -1 -5 24 58.3638 3.65461 10
 -1 5 24 67.8598 3.88218 10
 1 5 -24 59.7568 3.6386 7
 1 5 -24 67.169 3.65605 12
 -1 5 24 76.0151 4.10745 11
 1 -5 -24 74.3163 3.65662 4
 -1 5 24 74.4791 3.79301 5
 -1 -5 23 84.3074 4.05656 11
 1 5 -23 83.4443 4.25909 7
 -1 5 23 84.1779 4.3651 10
 1 -5 -23 89.4744 4.07453 4
 -1 -5 23 80.6478 4.1911 5
 -1 -5 23 88.0377 4.36531 10
 1 5 -23 83.5227 4.12902 12
 -1 5 23 88.3599 4.24608 5
 1 5 -22 13.1844 1.58669 7
 1 5 -22 15.3008 1.57381 12
 1 -5 -22 14.0526 1.47695 4
 -1 5 22 10.7779 1.44481 5
 1 -5 -22 15.8359 1.42208 9
 -1 5 22 13.3642 1.67336 10
 -1 -5 22 14.913 1.55748 5
 -1 -5 22 12.6042 1.43603 11
 -1 -5 22 9.1342 1.47796 10
 -1 -5 21 16.8466 1.5458 11
 1 -5 -21 13.5716 1.29991 9
 1 5 -21 13.4748 1.50664 7
 1 -5 -21 12.4862 1.34236 4
 -1 -5 21 14.6275 1.57438 5
 1 5 -21 13.5413 1.48395 12
 -1 5 21 14.3662 1.4557 5
 -1 5 21 13.7895 1.56361 10
 -1 -5 21 12.4129 1.53929 10
 1 -5 -20 20.7844 1.50543 9
 -1 -5 20 16.1227 1.33329 8
 -1 5 20 18.1062 1.84783 11
 1 5 -20 18.0692 1.72147 7
 -1 5 20 19.3726 1.79864 10
 -1 -5 20 17.5406 1.55779 11
 1 -5 -20 20.9624 1.64815 7
 1 5 -20 20.8569 1.73181 12
 1 -5 -20 18.6014 1.60312 4
 -1 5 20 21.8606 1.6932 5
 -1 -5 20 21.2785 1.77372 5
 1 5 -19 -0.1487 0.81059 7
 1 -5 -19 0.12319 0.68541 4
 -1 -5 19 -0.75821 0.82594 11
 -1 5 19 -0.86562 0.79429 11
 -1 -5 19 0.54171 0.55027 8
 -1 5 19 0.82044 0.70553 5
 1 -5 -19 0.30933 0.58504 9
 -1 5 19 0.94131 0.84627 10
 -1 -5 19 -0.14039 0.69864 5
 1 -5 -19 0.26537 0.56222 7
 1 5 -19 -0.27483 0.63045 12
 1 -5 -18 0.34631 0.6025 4
 -1 5 18 -0.59307 0.70962 10
 1 5 -18 -1.56195 0.80567 7
 -1 -5 18 0.52882 0.69002 5
 1 5 -18 -0.13 0.63053 12
 1 -5 -18 0.25524 0.58552 7
 -1 5 18 0.32631 0.73747 11
 -1 5 18 0.38644 0.66463 5
 -1 -5 18 0.11948 0.63762 11
 1 -5 -18 0.09613 0.581 9
 -1 -5 18 0.62356 0.56942 8
 -1 5 17 0.12105 0.5715 5
 -1 5 17 -0.30708 0.694 11
 -1 -5 17 0.17489 0.54611 8
 -1 -5 17 0.44745 0.63469 11
 1 -5 -17 0.21559 0.52969 4
 -1 -5 17 -0.12411 0.72424 5
 1 -5 -17 0.12228 0.50911 7
 -1 5 17 -0.14404 0.74317 14
 1 5 -17 -0.40558 0.68113 7
 1 5 -17 -0.2453 0.64015 12
 -1 5 17 -0.42006 0.6968 10
 1 -5 -17 -0.44547 0.58651 9
 1 5 -17 0.51089 0.52327 13
 1 5 -16 0.92342 0.62268 12
 -1 5 16 1.72887 0.7347 11
 -1 -5 16 0.34758 0.56936 5
 1 5 -16 0.41815 0.50549 13
 -1 -5 16 0.17065 0.51133 8
 1 5 -16 -0.3844 0.69854 7
 1 -5 -16 0.49341 0.50953 9
 -1 5 16 -0.27165 0.64126 14
 1 -5 -16 0.23347 0.53563 7
 -1 5 16 0.56749 0.6378 5
 1 -5 -16 0.20046 0.46662 4
 -1 -5 16 -0.41721 0.59185 11
 -1 5 16 -0.39515 0.70295 10
 -1 5 15 6.06614 0.89246 11
 -1 -5 15 6.07233 0.7558 8
 -1 5 15 7.01097 0.89048 5
 1 5 -15 5.8306 0.99531 7
 -1 -5 15 6.03345 0.85356 5
 -1 -5 15 5.13585 0.53293 2
 1 -5 -15 7.79762 0.88563 7
 1 5 -15 5.73824 0.82742 12
 1 -5 -15 6.41455 0.73908 9
 1 5 -15 5.31824 0.73287 13
 -1 -5 15 4.6652 0.75852 11
 1 -5 -15 5.0131 0.70782 4
 -1 5 15 5.23773 0.86535 14
 -1 5 15 5.56544 0.8936 10
 -1 -5 15 6.05424 0.57647 3
 -1 -5 14 0.80939 0.52914 8
 1 5 -14 -0.15963 0.4986 13
 1 -5 -14 0.51355 0.42609 4
 1 -5 -14 0.96108 0.42547 9
 -1 -5 14 -0.18052 0.52682 11
 -1 5 14 0.8931 0.55223 5
 1 -5 -14 0.42438 0.47237 7
 -1 5 14 0.88033 0.72725 11
 1 5 -14 0.81047 0.52888 12
 -1 -5 14 0.04926 0.31748 3
 -1 5 14 -0.34779 0.57702 10
 1 5 -14 0.45945 0.60639 7
 -1 5 14 0.59991 0.56655 14
 -1 5 13 5.92625 0.76396 5
 1 5 -13 5.70427 0.57046 1
 1 -5 -13 6.34893 0.57328 2
 1 -5 -13 5.94887 0.61535 9
 1 5 -13 6.04955 0.77187 12
 1 5 -13 6.14077 0.73505 13
 1 5 -13 5.41765 0.82809 7
 -1 -5 13 5.95105 0.74979 11
 1 -5 -13 5.81396 0.6751 4
 -1 -5 13 5.26749 0.70869 8
 -1 -5 13 5.83418 0.59027 3
 -1 5 13 3.94016 0.75173 14
 -1 5 13 5.54985 0.81816 10
 -1 5 13 5.37836 0.83169 11
 1 -5 -13 6.8018 0.82219 7
 -1 -5 12 0.69978 0.42826 11
 -1 -5 12 0.15958 0.3269 3
 1 -5 -12 0.05546 0.32946 9
 1 -5 -12 0.20245 0.24189 12
 -1 -5 12 0.4617 0.46524 4
 1 -5 -12 -0.38675 0.50465 7
 1 -5 -12 -0.10389 0.30859 2
 -1 5 12 0.10549 0.44701 14
 1 5 -12 -0.23297 0.36846 1
 1 5 -12 -0.20437 0.48241 7
 -1 -5 12 0.76183 0.46433 8
 1 -5 -12 -0.14347 0.34796 4
 -1 5 12 0.43174 0.39031 5
 -1 5 12 -0.10204 0.5141 10
 1 5 -12 0.52772 0.4633 13
 -1 5 12 -0.10834 0.51146 11
 -1 5 11 0.69979 0.45896 11
 1 -5 -11 0.45708 0.24056 12
 1 -5 -11 0.39053 0.34394 4
 1 5 -11 0.76703 0.49497 7
 -1 5 11 0.4929 0.48468 14
 -1 5 11 0.80355 0.41493 5
 1 -5 -11 0.54356 0.40356 7
 1 -5 -11 0.58829 0.34107 9
 1 5 -11 0.24051 0.34103 1
 -1 -5 11 0.66255 0.47086 8
 1 5 -11 0.36563 0.43089 13
 -1 -5 11 0.34233 0.48118 4
 1 -5 -11 0.79493 0.3542 2
 -1 5 11 0.66885 0.49897 10
 -1 5 10 1.19408 0.52692 11
 -1 5 10 0.71301 0.47129 10
 1 5 -10 0.69079 0.34842 1
 -1 -5 10 0.92303 0.48466 8
 -1 -5 10 1.50156 0.42271 4
 1 5 -10 0.99158 0.45021 13
 1 -5 -10 1.11451 0.38445 4
 1 -5 -10 1.15354 0.34564 9
 -1 5 10 0.92191 0.43617 14
 -1 5 10 0.87119 0.16004 13
 1 -5 -10 0.72233 0.23864 12
 -1 5 10 1.57142 0.46074 5
 1 -5 -10 0.4847 0.35569 2
 1 5 -10 1.25588 0.44732 7
 1 -5 -9 7.59119 0.57364 9
 1 5 -9 8.97352 0.83721 7
 1 5 -9 8.49323 0.76301 13
 -1 -5 9 7.77747 0.76716 4
 1 -5 -9 8.51806 0.4461 12
 1 -5 -9 8.42799 0.68668 2
 1 5 -9 6.64887 0.71459 12
 1 5 -9 7.50584 0.66619 1
 -1 5 9 8.70676 0.44532 13
 -1 -5 9 8.54751 0.76944 8
 -1 5 9 9.63137 0.84846 14
 1 -5 -9 8.44249 0.44469 8
 -1 5 9 6.2984 0.77321 11
 -1 5 9 8.40411 0.65281 1
 1 -5 -9 8.45042 0.66748 4
 -1 5 9 9.8065 0.86316 10
 1 -5 -8 0.32611 0.29566 4
 -1 5 8 0.55404 0.32692 1
 -1 5 8 0.15272 0.39407 11
 -1 5 8 0.26899 0.20738 13
 -1 -5 8 -0.26327 0.40787 8
 1 5 -8 0.35836 0.36929 1
 1 -5 -8 0.26793 0.16229 12
 1 -5 -8 0.21278 0.25552 9
 1 5 -8 -0.06616 0.38615 13
 1 -5 -8 0.81935 0.38211 2
 -1 -5 8 0.53488 0.40759 4
 1 -5 -8 0.06742 0.23408 8
 1 5 -8 0.50743 0.36344 12
 1 5 -8 1.01574 0.42156 7
 1 -5 -7 2.32777 0.35714 4
 -1 5 7 1.96805 0.29847 13
 1 -5 -7 1.60429 0.29493 9
 -1 -5 7 2.81596 0.49125 4
 -1 5 7 2.9831 0.43754 1
 -1 -5 7 1.45573 0.41032 8
 1 -5 -7 2.62495 0.44619 2
 1 5 -7 2.48391 0.45963 12
 -1 5 7 2.75888 0.54158 11
 1 5 -7 1.86195 0.43798 1
 1 -5 -7 2.48413 0.31678 8
 1 5 -7 2.04297 0.47084 13
 1 5 -7 3.04988 0.56975 7
 -1 5 6 4.18397 0.37634 13
 -1 5 6 4.51439 0.57922 11
 1 -5 -6 4.16675 0.31461 9
 -1 -5 6 3.71079 0.49875 4
 1 -5 -6 4.68433 0.42926 4
 -1 5 6 4.05328 0.5105 1
 1 5 -6 4.78836 0.59715 7
 1 -5 -6 3.68632 0.38581 8
 1 5 -6 3.85775 0.50808 1
 1 -5 -6 3.45143 0.49812 2
 -1 5 5 52.346 2.15334 1
 -1 -5 5 51.6849 2.16227 4
 1 -5 -5 54.4319 1.99189 4
 1 -5 -5 53.6704 2.00574 8
 -1 5 5 55.835 2.22973 11
 1 5 -5 54.8668 2.13888 12
 -1 5 5 57.341 2.02254 13
 1 5 -5 55.2481 2.18835 1
 1 -5 -5 53.1804 2.20051 2
 1 -5 -5 54.3086 1.80343 9
 -1 -5 4 31.2598 1.4705 4
 1 5 -4 33.97 1.54074 1
 1 -5 -4 33.3725 1.39689 8
 -1 5 4 34.0045 1.5163 1
 1 -5 -4 33.7505 1.54966 2
 -1 -5 4 35.8918 1.57937 8
 1 -5 -4 34.8862 1.32142 4
 1 5 -4 32.4445 1.43122 12
 -1 5 4 34.1961 1.40013 13
 -1 5 4 33.9769 1.52008 11
 -1 5 3 56.0941 2.06534 13
 1 5 -3 53.9289 2.05099 12
 -1 -5 3 50.1494 2.08853 4
 1 -5 -3 54.5312 2.06639 8
 -1 -5 3 56.9815 2.20659 8
 -1 5 3 55.4537 2.1066 11
 1 -5 -3 56.4713 2.2313 2
 1 -5 -3 53.2228 1.91851 4
 1 5 -3 53.1421 2.18305 1
 1 5 -2 15.5787 0.97229 1
 -1 5 2 18.2776 0.88865 11
 -1 5 2 17.4802 0.61489 12
 -1 -5 2 15.5408 0.89609 4
 -1 5 2 15.7729 0.88462 13
 1 -5 -2 16.9795 0.75 4
 -1 -5 2 17.527 0.99296 8
 1 -5 -2 16.3224 0.98726 2
 1 5 -2 18.068 0.85969 12
 1 -5 -2 16.2045 0.91526 8
 -1 5 1 15.1947 0.83032 13
 1 -5 -1 13.2469 0.81051 15
 -1 5 1 14.0691 0.86381 1
 -1 5 1 14.6059 0.58348 12
 1 5 -1 13.7351 0.86106 1
 1 5 -1 13.3395 0.70657 12
 -1 -5 1 13.7039 0.68119 9
 -1 -5 1 12.3443 0.82513 8
 1 -5 -1 13.3753 0.65098 4
 1 -5 -1 14.1986 0.90527 2
 1 -5 -1 13.8365 0.8355 8
 -1 -5 1 13.4257 0.7916 4
 -1 -5 0 104.979 3.81196 4
 1 -5 0 112.111 3.85787 15
 -1 5 0 110.505 3.6091 12
 -1 -5 0 111.552 3.89565 8
 1 -5 0 110.899 3.64543 4
 1 -5 0 114.189 3.98796 2
 -1 5 0 113.645 3.8857 13
 -1 -5 0 108.968 3.64769 9
 1 5 0 110.853 3.68068 12
 -1 5 0 109.612 3.47638 9
 1 5 0 110.766 3.93469 1
 1 -5 0 113.294 3.8996 8
 -1 5 0 108.771 3.89943 1
 -1 -5 -1 62.3046 2.31326 8
 -1 5 -1 58.2924 1.99441 9
 1 -5 1 62.3203 2.13201 4
 1 5 1 59.0026 2.10241 12
 -1 5 -1 64.1327 2.37645 1
 -1 -5 -1 60.1385 2.26209 4
 1 -5 1 58.7358 2.34362 8
 -1 5 -1 59.8392 2.10866 12
 1 -5 1 60.2868 2.27815 15
 -1 -5 -1 57.1541 2.0822 9
 1 5 1 62.2624 2.33048 13
 -1 -5 -2 -0.17155 0.31297 4
 1 5 2 0.09172 0.31665 13
 -1 -5 -2 0.16858 0.21857 9
 1 -5 2 0.11873 0.25693 4
 -1 5 -2 0.2446 0.23452 12
 1 -5 2 0.47557 0.37267 15
 1 -5 2 0.32565 0.36739 8
 -1 -5 -2 0.40076 0.31144 8
 1 5 2 0.07128 0.21965 12
 -1 5 -2 -0.15183 0.36063 1
 1 5 2 0.05268 0.33165 10
 -1 5 -3 7.31775 0.62708 1
 1 5 3 6.50267 0.42854 12
 -1 5 -3 5.52153 0.49716 12
 -1 5 -3 6.14175 0.60896 16
 1 5 3 7.7185 0.67079 10
 -1 -5 -3 6.52721 0.46305 9
 -1 -5 -3 7.32884 0.59567 4
 1 -5 3 7.77547 0.53865 4
 -1 -5 -3 7.86851 0.59828 8
 1 -5 3 6.107 0.60785 2
 1 5 3 6.0697 0.59899 1
 1 -5 3 7.8095 0.66273 8
 1 5 3 6.43211 0.56002 13
 -1 -5 -4 1.72059 0.38657 4
 1 5 4 1.62902 0.40766 1
 -1 -5 -4 2.02697 0.40099 15
 -1 5 -4 2.0857 0.34968 12
 1 5 4 2.45615 0.38848 13
 1 -5 4 1.88158 0.44967 8
 -1 5 -4 2.265 0.41989 1
 1 -5 4 2.11898 0.37302 4
 -1 5 -4 1.80678 0.43516 16
 -1 -5 -4 2.07621 0.3267 9
 1 -5 4 1.71942 0.42308 2
 1 -5 5 3.92659 0.27766 11
 -1 5 -5 4.917 0.56035 16
 1 -5 5 3.80851 0.47006 4
 -1 -5 -5 3.42465 0.39275 9
 1 5 5 3.61084 0.56701 14
 -1 5 -5 4.21329 0.49827 1
 -1 -5 -5 4.12316 0.4965 4
 1 -5 5 4.25941 0.52542 2
 -1 -5 -5 2.72759 0.45667 15
 1 5 5 3.76428 0.49816 1
 1 5 5 5.12813 0.47857 13
 1 5 6 -0.04979 0.31344 5
 1 5 6 0.27769 0.34115 14
 -1 5 -6 -0.05443 0.35056 16
 1 5 6 -0.20759 0.30009 1
 1 -5 6 0.2528 0.33758 4
 1 5 6 0.04118 0.28438 13
 -1 5 -6 0.09983 0.32149 1
 1 -5 6 0.32831 0.18982 11
 1 -5 6 0.55077 0.36517 2
 -1 -5 -6 -0.11129 0.32175 4
 -1 -5 -6 0.22036 0.28168 9
 -1 -5 -6 -0.06025 0.2682 15
 1 5 7 32.1497 1.4772 5
 -1 5 -7 30.1462 1.40815 1
 -1 5 -7 29.9227 1.53278 13
 1 5 7 33.4441 1.62464 14
 -1 -5 -7 32.1518 1.50947 4
 1 5 7 31.7978 1.44238 1
 1 -5 7 27.3707 1.41797 2
 -1 5 -7 30.5311 1.48298 12
 -1 -5 -7 29.9933 1.33871 9
 1 5 7 29.5229 1.32292 13
 -1 -5 -7 30.5632 1.49311 15
 1 -5 7 31.7269 1.58752 8
 1 -5 7 31.1423 1.19965 11
 -1 5 -7 30.2575 1.46777 16
 1 -5 8 -0.10841 0.32759 2
 -1 5 -8 0.16103 0.39166 16
 -1 5 -8 -0.24551 0.3562 1
 1 5 8 -0.18113 0.34584 5
 1 5 8 0.23396 0.44673 14
 1 5 8 -0.25342 0.32644 1
 -1 -5 -8 0.06575 0.34704 4
 -1 -5 -8 -0.06586 0.34373 15
 1 5 8 0.27745 0.27543 13
 1 -5 8 -0.06189 0.25304 11
 1 -5 8 -0.22283 0.46019 8
 -1 5 -8 0.78958 0.40765 12
 -1 -5 -8 -0.13956 0.32943 9
 -1 5 -8 0.28436 0.40722 13
 -1 5 -9 34.3327 1.69515 12
 1 5 9 34.0945 1.5132 1
 -1 -5 -9 34.1589 1.66496 15
 1 -5 9 31.4735 1.69202 8
 1 -5 9 31.7835 1.51978 2
 1 -5 9 32.4002 1.39054 11
 -1 -5 -9 37.2655 1.71093 4
 1 5 9 34.3811 1.76435 14
 1 5 9 35.6382 1.65529 5
 1 5 9 35.2816 1.42479 13
 -1 -5 -9 33.0118 1.52286 9
 -1 5 -9 30.7959 1.65952 13
 -1 -5 -10 5.22938 0.6423 15
 -1 5 -10 4.8943 0.65543 12
 -1 -5 -10 6.0752 0.61579 9
 1 5 10 3.77129 0.58568 5
 1 5 10 3.84813 0.50419 1
 1 5 10 5.28047 0.47858 13
 -1 -5 -10 5.19676 0.66166 4
 1 5 10 3.70942 0.64172 14
 -1 5 -10 4.9882 0.70814 7
 1 -5 10 4.1433 0.65518 8
 1 -5 10 4.59079 0.49591 11
 1 -5 10 4.4267 0.52842 2
 -1 5 -10 4.65939 0.66803 13
 -1 -5 -10 4.90531 0.54621 3
 -1 -5 -10 4.54217 0.61042 7
 1 5 11 0.28202 0.49064 14
 1 5 11 0.67277 0.47511 11
 1 -5 11 0.08458 0.48451 8
 -1 -5 -11 -0.42045 0.47251 4
 -1 -5 -11 -0.06392 0.39281 9
 1 5 11 0.33138 0.33935 1
 -1 5 -11 -0.36528 0.48733 7
 -1 -5 -11 -0.06362 0.43065 7
 -1 -5 -11 -0.07626 0.40696 15
 1 5 11 -0.15859 0.4669 5
 1 5 11 -0.07164 0.27613 13
 1 -5 11 0.09937 0.33629 11
 1 -5 11 0.25315 0.32364 2
 -1 5 -11 0.32356 0.47201 13
 1 5 11 -0.10616 0.5149 10
 -1 -5 -11 -0.428 0.36939 3
 -1 -5 -12 2.80347 0.58725 7
 1 5 12 3.35898 0.72464 11
 -1 5 -12 3.02458 0.63719 13
 -1 -5 -12 3.19997 0.5975 15
 -1 -5 -12 4.07011 0.6216 9
 1 5 12 1.82341 0.59505 10
 1 5 12 3.11204 0.60762 5
 1 -5 12 3.45838 0.47045 2
 -1 5 -12 3.09711 0.67014 7
 1 -5 12 2.37287 0.65142 8
 1 -5 12 3.36649 0.48818 11
 -1 -5 -12 3.82216 0.65871 4
 1 5 12 2.55641 0.37148 13
 1 5 12 2.8745 0.43597 1
 -1 -5 -12 2.75695 0.50788 3
 1 5 12 2.297 0.66376 14
 1 5 13 -0.10592 0.51378 14
 -1 5 -13 -0.20451 0.56894 7
 1 5 13 0.76847 0.61301 11
 1 -5 13 0.63879 0.53735 8
 1 5 13 0.23787 0.2837 13
 1 -5 13 -0.32353 0.3709 2
 -1 -5 -13 0.83778 0.51907 15
 1 5 13 -0.13021 0.31489 1
 -1 -5 -13 0.33429 0.39214 12
 1 5 13 0.56182 0.54642 5
 -1 -5 -13 0.30656 0.471 9
 -1 5 -13 -0.08714 0.52219 13
 1 5 13 0.24457 0.51817 10
 -1 -5 -13 0.98078 0.54022 4
 -1 -5 -13 -0.07045 0.52587 7
 1 5 14 22.2389 1.57579 14
 -1 -5 -14 20.939 1.40178 15
 1 -5 14 22.1442 1.09188 2
 -1 5 -14 20.8339 1.54034 7
 -1 -5 -14 22.8736 1.41019 9
 -1 5 -14 22.0443 1.44291 13
 -1 -5 -14 21.5443 1.22143 12
 1 -5 14 24.3726 1.49904 8
 -1 -5 -14 23.1668 1.35476 7
 1 5 14 22.4433 1.50292 5
 1 -5 14 18.8536 1.23452 11
 -1 -5 -14 23.6615 1.55324 4
 1 5 14 23.8243 1.08923 1
 1 5 14 22.5309 1.70068 11
 1 5 14 22.5213 1.65195 10
 1 -5 15 1.95246 0.6621 8
 -1 -5 -15 0.5488 0.52562 15
 -1 5 -15 1.84979 0.5927 13
 1 5 15 1.19736 0.57607 5
 -1 5 -15 1.72349 0.67784 12
 -1 5 -15 1.02277 0.6881 7
 -1 -5 -15 0.45013 0.58883 4
 -1 5 -15 1.856 0.7148 9
 -1 -5 -15 1.05218 0.48445 12
 -1 -5 -15 1.5282 0.59747 9
 1 5 15 1.42817 0.68942 14
 1 -5 15 1.82263 0.52602 11
 1 5 15 2.23788 0.72288 10
 1 5 16 11.0279 1.26902 10
 1 -5 16 11.8827 1.00482 11
 -1 5 -16 10.9172 1.0458 13
 -1 -5 -16 9.86912 1.04462 9
 -1 5 -16 9.59689 1.11336 9
 -1 -5 -16 10.5641 1.11971 4
 1 5 16 11.7143 1.2113 14
 -1 -5 -16 12.1925 1.06756 15
 1 5 16 11.9606 1.1856 5
 -1 5 -16 8.11697 1.09798 7
 1 -5 16 12.0503 1.11991 8
 -1 5 -16 10.5411 1.16935 12
 -1 5 -17 4.99883 0.93296 9
 -1 -5 -17 5.10775 0.93141 4
 1 5 17 3.00952 0.90095 10
 1 -5 17 4.63881 0.7688 11
 1 5 17 3.1946 0.88735 14
 -1 -5 -17 4.15692 0.75593 15
 -1 5 -17 4.25179 0.94387 7
 -1 5 -17 5.60461 0.93353 12
 -1 5 -17 5.14074 0.84764 13
 1 -5 17 7.52146 0.91352 8
 1 5 17 2.62349 0.81072 5
 -1 -5 -17 4.97666 0.87839 9
 1 -5 18 3.83095 0.74108 11
 -1 -5 -18 3.76362 0.82181 9
 -1 5 -18 4.25693 0.93858 9
 -1 5 -18 3.65835 0.91637 7
 1 5 18 3.6923 1.04718 10
 -1 5 -18 3.72903 0.87818 12
 -1 -5 -18 4.51156 0.76267 15
 -1 -5 -18 3.38638 0.92519 4
 1 5 18 4.48849 1.03098 14
 1 -5 18 4.52029 0.82817 8
 1 5 18 3.26825 1.06434 11
 1 5 18 4.92646 0.90972 5
 -1 -5 -19 16.9045 1.51318 4
 -1 5 -19 15.6445 1.50324 9
 1 5 19 14.9917 1.44079 5
 1 -5 19 14.1702 1.29953 8
 1 5 19 14.8974 1.66038 10
 -1 5 -19 12.9248 1.38739 7
 -1 5 -19 14.7415 1.51319 12
 -1 -5 -19 14.3672 1.35862 9
 -1 -5 -20 8.35868 1.1124 9
 1 5 20 8.23416 1.19414 5
 -1 5 -20 6.35779 1.15648 7
 1 5 20 5.79851 1.23497 10
 -1 5 -20 7.83969 1.18858 12
 -1 5 -20 7.13886 1.19805 9
 -1 -5 -20 9.96773 1.27819 4
 1 -5 20 6.33451 0.99711 8
 -1 5 -21 22.2457 1.92855 12
 1 5 21 22.5048 1.88923 5
 -1 5 -21 23.5555 1.93001 7
 -1 -5 -21 26.9952 2.0537 4
 1 5 21 26.11 2.20463 10
 -1 5 -21 21.903 1.88777 9
 -1 -5 -21 21.9576 1.77201 9
 -1 5 -22 98.279 4.65772 12
 -1 5 -22 96.235 4.62774 9
 1 5 22 104.067 5.02237 10
 1 5 22 100.811 4.67287 5
 -1 -5 -22 105.03 4.71832 4
 -1 -5 -22 102.642 4.46866 9
 -1 -5 -23 37.0918 2.37811 9
 -1 5 -23 40.3036 2.60897 9
 1 5 23 35.0748 2.53159 5
 -1 -5 -23 38.1465 2.60392 4
 1 -5 23 33.0822 2.80027 10
 1 5 23 31.2602 2.72574 10
 -1 5 -23 40.3666 2.63698 12
 -1 -5 -24 18.1775 1.70257 9
 -1 5 -24 19.489 1.92235 12
 -1 5 -24 20.6706 1.90987 9
 1 -5 24 14.6946 2.01694 10
 -1 -5 -24 15.6756 1.80572 4
 1 5 24 18.8213 1.90469 5
 1 5 24 13.5339 1.97029 10
 -1 -6 25 21.6182 2.0756 5
 1 6 -25 21.3949 2.14946 7
 1 6 -25 17.6132 1.93476 9
 -1 6 25 16.569 2.00494 10
 1 -6 -25 24.412 1.99395 4
 -1 6 24 62.7768 3.48414 5
 1 -6 -24 66.6835 3.39697 4
 1 6 -24 57.6298 3.56976 7
 1 6 -24 66.9453 3.59903 12
 -1 6 24 60.8589 3.68896 10
 -1 -6 24 58.9623 3.50217 5
 -1 6 23 30.7001 2.56691 10
 1 -6 -23 35.0322 2.35348 15
 -1 6 23 40.5486 2.86535 11
 -1 6 23 35.7415 2.46222 5
 1 -6 -23 37.2795 2.37387 4
 -1 -6 23 29.8196 2.46237 10
 1 6 -23 35.2317 2.57613 7
 -1 -6 23 32.5247 2.49724 5
 1 6 -23 37.741 2.54212 12
 -1 -6 22 20.0983 1.87799 5
 -1 6 22 22.7854 1.88372 5
 -1 6 22 23.7669 2.24469 11
 1 -6 -22 19.1685 1.69231 4
 1 6 -22 17.7974 1.81807 7
 -1 -6 22 14.6439 1.7458 10
 1 -6 -22 21.5431 1.74323 15
 1 6 -22 20.678 1.84824 12
 -1 6 22 23.5328 2.06476 10
 -1 -6 21 0.53334 0.7566 11
 -1 6 21 -0.62035 0.83665 5
 -1 -6 21 0.64277 0.80967 5
 -1 6 21 0.18145 0.97886 10
 -1 6 21 0.99506 1.12923 11
 1 6 -21 -0.34025 0.84668 7
 1 6 -21 1.42377 0.90625 12
 1 -6 -21 1.3794 0.79022 4
 1 -6 -21 -0.14355 0.74075 15
 -1 6 20 3.41087 1.18663 11
 1 -6 -20 4.17737 0.86377 4
 1 6 -20 2.41257 0.89209 12
 -1 -6 20 2.04362 0.82721 11
 -1 6 20 1.62302 0.86537 5
 1 -6 -20 3.61924 0.85285 15
 -1 6 20 2.59585 1.02268 10
 1 6 -20 2.94151 1.08694 7
 1 -6 -20 3.11166 0.85924 7
 -1 -6 20 0.76318 0.84518 5
 -1 -6 20 4.70164 0.85481 8
 -1 6 19 -0.84499 0.92128 14
 -1 6 19 0.1396 0.67711 5
 1 -6 -19 0.13709 0.63815 7
 -1 6 19 1.07818 0.89425 11
 1 -6 -19 -0.13453 0.66946 15
 1 -6 -19 0.3693 0.58918 4
 1 6 -19 0.14327 0.69494 12
 -1 -6 19 0.51796 0.6672 8
 -1 -6 19 -0.12192 0.64356 11
 -1 6 19 1.15198 0.88774 10
 -1 -6 19 -0.28902 0.77954 5
 1 6 -19 0.31376 0.7091 7
 -1 6 18 1.97944 0.7713 5
 -1 -6 18 0.68246 0.70562 5
 1 -6 -18 1.32007 0.59829 7
 1 -6 -18 1.38784 0.64497 4
 -1 6 18 1.24899 0.76842 10
 1 6 -18 2.17328 0.71829 12
 -1 6 18 2.41174 0.92205 14
 1 6 -18 0.69567 0.65572 13
 -1 6 18 1.19147 0.86906 11
 -1 -6 18 1.73537 0.65892 8
 -1 -6 18 1.61444 0.74952 11
 1 6 -18 1.35224 0.74899 7
 1 -6 -17 -0.25394 0.6077 7
 1 -6 -17 0.25297 0.46919 9
 1 6 -17 -0.09799 0.57698 13
 -1 6 17 -0.80284 0.87533 11
 1 6 -17 0.25675 0.60609 12
 -1 6 17 -0.59236 0.74613 10
 -1 -6 17 0.60041 0.60992 8
 1 -6 -17 -0.10825 0.50394 4
 -1 6 17 -0.6227 0.69293 5
 -1 -6 17 -0.25655 0.66187 5
 1 6 -17 0.57442 0.78285 7
 -1 -6 17 -0.32502 0.6088 11
 -1 6 17 -0.61015 0.76852 14
 -1 6 16 4.76805 0.91693 14
 -1 -6 16 3.22627 0.73502 8
 1 -6 -16 4.03415 0.61845 9
 1 6 -16 3.28686 0.84966 7
 -1 6 16 3.08032 0.8253 10
 1 -6 -16 4.94844 0.75028 4
 -1 6 16 2.71915 0.89709 11
 -1 6 16 4.69366 0.81852 5
 1 -6 -16 3.9049 0.80604 7
 -1 -6 16 4.47289 0.81227 11
 1 6 -16 2.69475 0.68309 13
 -1 6 15 7.92923 1.08022 14
 1 -6 -15 9.3836 0.9021 4
 -1 6 15 6.21602 0.98819 10
 1 -6 -15 7.58992 0.77134 9
 -1 -6 15 8.65149 0.94922 11
 -1 6 15 10.4685 1.21693 11
 -1 -6 15 8.8715 0.94629 8
 -1 -6 15 6.68546 0.66937 2
 -1 6 15 8.27679 0.98022 5
 1 6 -15 6.1265 0.98552 7
 1 6 -15 5.55979 0.82963 13
 1 -6 -15 9.53209 1.02499 7
 -1 -6 14 14.5173 1.17432 11
 1 -6 -14 16.9151 1.03784 9
 1 -6 -14 16.2332 1.16192 4
 1 6 -14 17.3941 1.25989 13
 -1 6 14 14.4396 1.33932 10
 1 6 -14 15.1025 1.35409 7
 -1 6 14 18.1619 1.31911 5
 -1 -6 14 16.6507 1.25656 8
 -1 6 14 15.1077 1.32945 14
 -1 6 14 15.752 1.4016 11
 1 -6 -14 14.1209 1.22952 7
 -1 6 13 45.3146 2.46206 11
 1 -6 -13 48.9655 2.00295 9
 -1 -6 13 43.9349 2.34233 4
 -1 6 13 41.7357 2.38226 10
 1 -6 -13 47.7061 2.17161 4
 1 6 -13 44.4354 1.96023 1
 1 -6 -13 48.8774 2.04315 2
 1 6 -13 41.0667 2.36739 7
 -1 6 13 48.4218 2.4908 14
 1 6 -13 42.9234 2.20249 13
 -1 -6 13 45.8682 2.18705 11
 -1 -6 13 45.6507 2.04814 3
 -1 6 13 51.974 2.35022 5
 1 -6 -13 55.6162 2.4925 7
 -1 -6 13 46.3781 2.25567 8
 1 6 -12 0.22897 0.39523 1
 -1 -6 12 0.29549 0.49625 4
 1 6 -12 0.55881 0.45765 12
 -1 6 12 -0.22968 0.54965 11
 -1 6 12 0.69079 0.5204 14
 1 -6 -12 0.05137 0.35004 9
 1 6 -12 -0.66586 0.57922 7
 1 -6 -12 0.2203 0.35147 4
 -1 -6 12 0.39194 0.39481 3
 1 -6 -12 -0.19067 0.4154 2
 1 6 -12 -0.08746 0.51498 13
 1 -6 -12 -0.41 0.51642 7
 -1 -6 12 0.35186 0.46944 8
 -1 6 12 0.22118 0.48448 10
 1 -6 -11 1.20527 0.41372 4
 1 -6 -11 1.84478 0.3837 9
 -1 6 11 1.59669 0.6393 11
 1 6 -11 0.77948 0.47407 12
 -1 -6 11 1.36344 0.5586 8
 1 -6 -11 1.55122 0.48967 2
 -1 6 11 1.9795 0.57543 10
 1 6 -11 1.46944 0.60839 7
 1 6 -11 1.05755 0.45024 1
 1 -6 -11 2.45385 0.58629 15
 -1 -6 11 1.19329 0.53246 4
 1 6 -11 1.01848 0.51039 13
 -1 6 11 1.27374 0.21579 13
 -1 6 11 1.73631 0.58694 14
 1 -6 -10 43.9189 2.08073 15
 1 6 -10 40.6098 1.9768 12
 1 -6 -10 43.5297 1.91786 2
 -1 -6 10 38.3192 1.96888 8
 -1 6 10 41.5371 1.83848 1
 -1 6 10 41.633 2.12457 10
 1 -6 -10 41.0162 1.84363 4
 -1 6 10 40.0101 2.11345 11
 1 -6 -10 46.5133 1.69544 9
 -1 -6 10 37.9012 1.99189 4
 1 6 -10 37.841 2.07416 7
 1 6 -10 42.0081 1.85563 1
 1 6 -10 40.5478 2.00706 13
 -1 6 10 44.6625 1.52461 13
 1 6 -9 56.2841 2.50189 13
 1 6 -9 58.1057 2.36167 1
 1 -6 -9 57.0501 2.29063 4
 -1 6 9 50.8083 2.52744 10
 -1 6 9 58.887 2.63922 14
 1 -6 -9 57.9288 2.05157 8
 -1 6 9 56.8761 2.58878 11
 1 6 -9 53.5285 2.57137 7
 -1 -6 9 53.8258 2.46925 4
 1 -6 -9 58.3915 2.10239 9
 1 -6 -9 56.7111 2.53083 15
 -1 6 9 58.1004 2.04621 13
 -1 -6 9 55.7879 2.50342 8
 1 -6 -9 57.2051 2.40043 2
 -1 6 9 59.1415 2.40947 16
 1 6 -9 57.8251 2.46197 12
 -1 6 9 59.2804 2.36071 1
 -1 -6 8 2.23276 0.5221 8
 1 -6 -8 3.28659 0.53779 2
 -1 6 8 2.98666 0.49057 1
 1 -6 -8 2.99154 0.33797 9
 -1 -6 8 3.15606 0.55544 4
 -1 6 8 2.67548 0.34481 13
 1 6 -8 2.71096 0.57472 7
 1 6 -8 4.33858 0.62538 13
 1 6 -8 2.89415 0.51175 1
 -1 6 8 2.32201 0.55353 11
 1 -6 -8 3.54684 0.55684 15
 -1 6 8 2.8148 0.56966 10
 1 -6 -8 3.12465 0.42719 4
 1 -6 -8 3.4305 0.38333 8
 -1 6 8 2.07754 0.51572 14
 1 6 -8 2.86357 0.51428 12
 -1 6 8 3.35378 0.55604 16
 1 6 -7 0.98301 0.46049 7
 1 -6 -7 0.43766 0.30828 4
 -1 -6 7 0.33984 0.40041 4
 -1 6 7 0.33949 0.366 14
 1 6 -7 0.62134 0.38517 1
 -1 6 7 0.33406 0.37195 10
 -1 6 7 0.67558 0.27726 13
 1 6 -7 0.87422 0.38396 12
 1 -6 -7 0.49151 0.28869 8
 -1 6 7 0.30564 0.35694 1
 -1 6 7 0.30184 0.44052 11
 1 -6 -7 0.07647 0.31866 15
 1 6 -7 0.07518 0.38809 13
 1 -6 -7 0.52725 0.39514 2
 -1 6 7 -0.06708 0.40904 16
 1 -6 -7 0.44687 0.21659 9
 1 -6 -6 20.7597 1.0152 8
 -1 6 6 24.3738 1.29548 11
 -1 6 6 21.3754 1.21729 16
 -1 6 6 21.4849 1.01343 13
 -1 6 6 22.9072 1.21213 1
 1 6 -6 21.154 1.17983 1
 1 -6 -6 21.3581 0.79646 9
 1 -6 -6 19.6831 1.18903 2
 1 6 -6 18.8439 1.10534 12
 -1 -6 6 17.5181 1.12427 4
 1 -6 -6 21.4593 1.01902 4
 1 6 -5 1.13327 0.41827 1
 -1 -6 5 1.177 0.43943 8
 -1 6 5 2.33529 0.51935 11
 1 -6 -5 1.42264 0.3665 8
 1 -6 -5 1.85418 0.14138 9
 -1 6 5 1.90138 0.44326 1
 1 -6 -5 1.74608 0.14487 9
 -1 -6 5 2.59639 0.46307 4
 1 -6 -5 2.25063 0.46925 2
 -1 6 5 2.05111 0.36959 13
 1 -6 -5 2.07766 0.3197 4
 -1 6 5 2.2088 0.47441 16
 -1 -6 4 14.497 0.91641 4
 1 6 -4 13.6012 0.95122 1
 1 -6 -4 14.8301 0.75223 4
 -1 6 4 14.3151 0.94639 1
 -1 -6 4 14.5446 0.97747 8
 -1 6 4 15.1028 0.99134 16
 1 -6 -4 14.7931 0.86755 8
 -1 6 4 16.4489 0.97216 11
 1 -6 -4 14.1266 0.98407 2
 -1 6 4 15.9329 0.87525 13
 1 6 -3 0.50691 0.4201 1
 1 6 -3 0.20944 0.28352 12
 -1 -6 3 0.12865 0.36145 8
 -1 6 3 -0.23906 0.27646 13
 1 -6 -3 -0.28994 0.3422 8
 1 -6 -3 0.05967 0.21514 4
 1 -6 -3 0.06649 0.36248 2
 -1 -6 3 -0.10454 0.32643 4
 1 -6 -2 23.6608 0.99759 4
 -1 6 2 22.5772 0.81186 12
 1 6 -2 22.6818 1.064 12
 1 -6 -2 25.195 1.32056 2
 -1 -6 2 23.4074 1.18126 4
 1 -6 -2 22.2088 1.16306 8
 -1 -6 2 22.1683 1.22559 8
 1 6 -2 23.2063 1.26255 1
 1 6 -1 2.09963 0.43988 1
 1 6 -1 2.69847 0.35845 12
 1 -6 -1 3.3929 0.50826 8
 1 -6 -1 3.81024 0.53871 2
 -1 -6 1 3.16486 0.48747 8
 -1 6 1 3.05476 0.26031 12
 1 -6 -1 2.9932 0.34236 4
 -1 6 1 2.83131 0.47061 1
 -1 -6 1 2.39213 0.43872 4
 1 6 0 2.03654 0.44314 1
 -1 6 0 1.69585 0.14199 9
 -1 -6 0 1.74538 0.28538 9
 -1 6 0 2.09175 0.44736 1
 1 -6 0 1.99527 0.31611 4
 1 6 0 1.69627 0.30128 12
 -1 -6 0 1.59534 0.42062 4
 1 -6 0 2.01061 0.43862 2
 -1 6 0 1.75707 0.27141 12
 1 -6 0 1.9702 0.43872 8
 -1 -6 0 2.01555 0.45222 8
 -1 6 0 2.03457 0.13708 9
 -1 -6 -1 2.48403 0.43566 4
 -1 -6 -1 2.50364 0.46026 8
 -1 6 -1 3.47567 0.36021 12
 -1 -6 -1 4.29368 0.36204 9
 -1 6 -1 2.95018 0.50383 1
 1 -6 1 3.97575 0.40487 4
 1 -6 1 3.97638 0.54582 8
 1 6 1 3.30335 0.351 12
 -1 6 -1 3.1233 0.25275 9
 1 -6 2 76.0258 2.77356 4
 -1 6 -2 81.8688 3.03974 1
 -1 -6 -2 77.1066 2.6819 9
 1 6 2 78.3821 2.69135 12
 1 -6 2 80.9204 3.05822 8
 -1 6 -2 78.0639 2.63193 9
 -1 -6 -2 77.554 2.90965 4
 -1 6 -2 78.8242 2.7738 12
 -1 -6 -2 81.52 2.96859 8
 1 -6 3 11.3993 0.70718 4
 -1 -6 -3 10.4704 0.75635 8
 -1 -6 -3 11.0301 0.75619 4
 1 6 3 11.1711 0.58901 12
 1 6 3 11.1515 0.84181 1
 1 -6 3 10.779 0.8465 2
 1 -6 3 12.1358 0.89984 8
 -1 6 -3 10.0491 0.82958 16
 -1 6 -3 9.80953 0.65963 12
 -1 6 -3 11.5662 0.82603 1
 -1 -6 -3 9.93617 0.59824 9
 -1 -6 -4 51.375 2.07087 4
 1 -6 4 48.1721 2.16096 2
 1 -6 4 48.031 1.96982 4
 1 -6 4 50.345 2.2015 8
 -1 6 -4 50.5007 2.16291 16
 -1 6 -4 49.1082 1.98005 12
 -1 -6 -4 49.4249 2.02569 8
 -1 -6 -4 49.3267 1.8322 9
 -1 -6 -4 52.669 2.19168 15
 -1 6 -4 48.7846 2.09592 1
 1 6 4 52.548 2.22673 10
 1 6 4 49.3979 2.12588 1
 1 -6 5 22.7345 1.29674 2
 -1 -6 -5 22.6949 1.16374 8
 1 -6 5 24.3819 1.36437 8
 1 6 5 22.9935 1.36824 10
 -1 -6 -5 23.0881 1.04188 9
 -1 -6 -5 22.6748 1.28466 15
 1 6 5 23.0568 1.16558 13
 -1 -6 -5 25.1127 1.25294 4
 1 6 5 22.9617 1.25857 1
 1 6 5 24.8022 1.39094 14
 -1 6 -5 24.193 1.31244 16
 1 -6 5 22.1896 1.16999 4
 -1 6 -5 24.7935 1.28752 1
 1 -6 6 31.1783 1.57254 2
 -1 -6 -6 30.9474 1.58025 15
 -1 6 -6 32.8359 1.5907 16
 -1 -6 -6 30.7744 1.51961 4
 1 6 6 30.8383 1.42161 13
 1 -6 6 29.5013 1.15271 11
 1 6 6 34.5347 1.71271 10
 1 -6 6 32.829 1.50973 4
 -1 6 -6 31.3698 1.62771 13
 -1 -6 -6 32.0566 1.42735 8
 -1 -6 -6 33.0659 1.34248 9
 -1 6 -6 32.4895 1.50917 12
 -1 6 -6 29.6442 1.51038 1
 1 6 6 31.9688 1.5372 1
 1 6 6 35.5918 1.73475 14
 1 6 7 11.0659 0.84271 1
 -1 6 -7 9.92066 0.84962 16
 1 -6 7 11.3639 0.86569 4
 -1 6 -7 11.8486 0.8624 1
 1 6 7 14.7375 1.0629 14
 -1 6 -7 11.7274 0.9382 13
 -1 -6 -7 12.6045 0.76815 8
 -1 -6 -7 9.97527 0.8238 4
 -1 -6 -7 12.0759 0.72639 9
 1 6 7 12.0601 0.76655 13
 -1 -6 -7 10.6083 0.85725 15
 1 -6 7 11.4029 0.88392 2
 1 6 7 11.5145 0.99213 10
 -1 6 -7 9.59138 0.80338 12
 1 -6 7 11.487 0.57973 11
 -1 6 -8 114.994 4.29118 12
 1 -6 8 121.607 4.28537 2
 -1 -6 -8 116.667 4.06828 9
 1 -6 8 108.561 3.86963 11
 1 6 8 120.19 4.23056 1
 -1 -6 -8 115.545 4.03124 8
 -1 -6 -8 120.877 4.37494 15
 -1 6 -8 114.916 4.19537 1
 1 -6 8 119.789 4.4572 8
 1 6 8 126.45 4.53434 14
 -1 6 -8 117.827 4.40847 13
 -1 -6 -8 115.226 4.28479 4
 1 6 8 119.159 4.07401 13
 1 6 8 123.684 4.29883 5
 1 6 9 246.075 8.11792 1
 1 -6 9 240.009 8.3852 8
 -1 -6 -9 238.289 8.27935 15
 -1 6 -9 242.82 8.26914 12
 1 6 9 247.03 8.46645 14
 -1 -6 -9 247.703 7.91846 8
 1 -6 9 239.884 8.15909 2
 -1 6 -9 241.894 8.10485 1
 -1 -6 -9 250.89 8.02925 9
 -1 6 -9 237.141 8.33108 13
 1 6 9 248.221 8.22128 5
 1 6 9 248.151 7.95406 13
 1 -6 9 230.895 7.81686 11
 -1 -6 -9 251.404 8.27621 4
 1 -6 10 0.4667 0.32817 11
 -1 -6 -10 -0.03811 0.29687 8
 -1 -6 -10 -0.08289 0.41247 15
 1 6 10 0.45731 0.44879 5
 1 -6 10 -0.1933 0.40242 2
 1 6 10 0.05934 0.39063 1
 -1 6 -10 0.08826 0.45539 13
 1 -6 10 0.09242 0.47684 8
 -1 -6 -10 -0.112 0.39902 9
 -1 6 -10 -0.66595 0.44904 12
 1 6 10 0.1732 0.30664 13
 1 6 10 0.39834 0.48935 14
 -1 -6 -10 0.48627 0.45092 4
 -1 -6 -11 56.7754 2.37031 3
 -1 -6 -11 59.7592 2.57774 4
 -1 -6 -11 60.976 2.5933 15
 1 6 11 60.4877 2.74801 14
 1 6 11 59.3587 2.33292 1
 -1 6 -11 58.7845 2.59536 12
 -1 -6 -11 58.0353 2.45111 7
 1 6 11 58.3865 2.16347 13
 -1 -6 -11 50.1332 2.28979 9
 -1 6 -11 59.1305 2.61518 13
 1 6 11 55.1002 2.49304 5
 1 -6 11 53.0448 2.59217 8
 1 -6 11 58.0984 2.37593 2
 1 -6 11 51.1712 2.15753 11
 1 6 12 0.64577 0.33883 13
 -1 -6 -12 0.27094 0.44322 9
 -1 -6 -12 0.6646 0.49348 7
 1 6 12 0.1775 0.52764 5
 -1 -6 -12 1.28349 0.49521 3
 -1 -6 -12 0.65499 0.5052 4
 1 6 12 1.88109 0.64604 14
 1 -6 12 1.09502 0.58653 8
 -1 6 -12 0.66304 0.50593 13
 -1 -6 -12 0.98961 0.501 15
 1 -6 12 0.79355 0.41372 2
 1 6 12 0.96102 0.42251 1
 -1 6 -12 0.38921 0.48468 12
 1 -6 12 0.20256 0.38071 11
 1 6 13 13.8407 1.29906 10
 -1 -6 -13 15.4059 1.22861 4
 1 6 13 15.7594 1.22611 5
 -1 -6 -13 13.5492 1.04029 9
 -1 -6 -13 16.9534 1.1473 7
 -1 6 -13 17.1562 1.30015 12
 1 -6 13 17.1982 1.01438 2
 1 6 13 13.8901 1.27229 14
 1 -6 13 15.0243 1.24288 8
 -1 -6 -13 14.135 1.15014 15
 -1 6 -13 13.9119 1.18472 13
 1 6 13 17.3593 0.97854 1
 -1 -6 -14 0.39027 0.51499 15
 -1 -6 -14 -0.16101 0.49878 9
 1 6 14 -0.27492 0.62132 10
 1 -6 14 -0.53174 0.69003 8
 -1 6 -14 -0.50479 0.55035 13
 1 -6 14 -0.22281 0.39202 2
 1 6 14 0.12278 0.65523 14
 1 6 14 0.3115 0.36765 1
 -1 6 -14 -0.67249 0.5783 12
 -1 -6 -14 0.53633 0.55345 4
 1 6 14 1.02521 0.60902 5
 -1 6 -15 3.54028 0.79841 9
 1 -6 15 7.99711 0.95288 8
 -1 -6 -15 7.39321 0.85935 9
 1 6 15 3.22864 0.87429 14
 -1 6 -15 6.33092 0.89711 13
 -1 -6 -15 6.16909 0.90278 4
 1 6 15 5.26111 0.99824 10
 1 -6 15 6.80969 0.73348 11
 -1 -6 -15 5.16703 0.82042 15
 1 6 15 5.83152 0.86213 5
 1 6 16 0.58779 0.59946 5
 1 6 16 0.31011 0.67928 10
 1 6 16 0.27157 0.6924 14
 -1 -6 -16 0.36573 0.69833 4
 -1 6 -16 0.10633 0.64264 13
 1 -6 16 -0.22494 0.69118 8
 -1 -6 -16 -0.18706 0.60238 9
 -1 -6 -16 -0.31496 0.57232 15
 -1 6 -16 0.11844 0.61818 9
 -1 -6 -17 3.50612 0.73774 9
 1 -6 17 0.92195 0.70506 8
 -1 -6 -17 2.17197 0.69689 15
 -1 -6 -17 1.93922 0.78374 4
 1 6 17 3.1375 0.96071 14
 1 6 17 1.88021 0.7406 5
 -1 6 -17 1.51568 0.73287 9
 -1 6 -17 1.84658 0.70226 13
 1 6 17 1.47785 0.80919 10
 -1 -6 -18 8.04998 1.02617 15
 -1 6 -18 7.61955 0.98387 13
 -1 -6 -18 6.30523 0.88847 9
 1 6 18 6.41713 1.19375 10
 -1 6 -18 8.59115 1.15321 9
 -1 -6 -18 6.28808 1.04867 4
 1 6 18 6.43327 1.14368 14
 1 6 18 6.79432 1.07039 5
 1 -6 18 7.0496 1.0761 8
 1 6 19 2.50466 0.99518 14
 1 -6 19 1.9856 0.95895 5
 1 -6 19 3.10444 0.81622 8
 -1 6 -19 1.84689 0.83157 9
 -1 6 -19 2.11213 0.90638 12
 -1 -6 -19 1.13532 0.76602 9
 -1 -6 -19 3.60417 0.92385 4
 1 6 19 1.69413 0.77236 5
 1 6 19 1.46218 0.96691 10
 1 6 20 4.91894 1.09986 5
 1 6 20 4.03216 1.11194 10
 1 -6 20 4.34578 1.11477 5
 -1 -6 -20 4.69804 1.03184 4
 -1 6 -20 6.34309 1.14843 12
 -1 -6 -20 5.76763 0.97792 9
 -1 6 -20 5.08969 1.08545 9
 1 -6 20 7.22327 1.08821 8
 1 -6 21 0.18205 0.97156 5
 -1 -6 -21 0.95314 0.89268 4
 1 6 21 -1.25334 1.03874 5
 -1 6 -21 -0.31453 0.90937 9
 -1 -6 -21 0.12657 0.83918 9
 -1 6 -21 -0.99708 0.89647 12
 1 6 21 -0.40278 1.13166 10
 1 -6 22 38.8144 2.78328 5
 -1 6 -22 44.0001 2.7373 9
 1 6 22 36.7743 2.85895 10
 1 6 22 45.9744 2.7419 5
 -1 -6 -22 46.4664 2.80111 4
 -1 6 -22 47.5076 2.85987 12
 -1 -6 -23 28.7049 2.23637 4
 -1 6 -23 30.4784 2.35666 12
 1 6 23 24.2311 2.38897 10
 -1 6 -23 29.8804 2.26301 9
 1 -6 23 26.5571 2.33259 5
 1 6 23 25.7008 2.13876 5
 -1 -6 -24 4.27416 1.19548 4
 1 -6 24 3.33744 1.38406 10
 -1 6 -24 4.45433 1.22846 9
 1 6 24 3.91327 1.20224 5
 1 -7 -25 0.16132 0.88852 4
 -1 -7 24 6.92521 1.34789 5
 1 7 -24 3.31516 1.26184 7
 -1 7 24 7.16278 1.53363 11
 1 7 -24 7.37222 1.39717 12
 1 -7 -24 5.76292 1.14673 4
 -1 7 24 5.71661 1.29548 5
 -1 7 24 11.1404 1.72197 10
 -1 -7 23 -0.54029 1.05093 5
 1 -7 -23 1.79576 0.81577 4
 1 -7 -23 -0.15896 0.82017 15
 1 7 -23 -0.35559 0.95908 12
 -1 7 23 0.22278 1.09469 11
 1 7 -23 -0.18976 1.06625 7
 -1 7 23 -0.20316 1.1416 10
 -1 7 23 -0.51603 0.8875 5
 1 7 -22 -0.36887 0.99517 7
 -1 7 22 1.32012 0.89986 5
 -1 -7 22 1.20784 0.92112 5
 1 -7 -22 1.24588 0.91729 15
 1 7 -22 -0.17081 0.98789 12
 -1 7 22 1.17365 1.00954 10
 1 -7 -22 1.00676 0.81638 4
 -1 7 22 0.8575 1.06707 11
 -1 -7 21 17.1944 1.45355 8
 -1 7 21 15.0205 1.72314 10
 1 7 -21 15.2205 1.64679 12
 1 -7 -21 15.209 1.4574 4
 -1 -7 21 17.4887 1.70899 5
 1 7 -21 14.2618 1.70793 7
 1 -7 -21 18.1059 1.59193 15
 -1 7 21 15.1413 1.61642 5
 -1 7 21 15.3835 1.849 11
 1 -7 -20 8.14041 1.18648 15
 1 7 -20 6.02728 1.21802 7
 -1 7 20 12.948 1.60538 11
 -1 7 20 7.36989 1.16362 5
 -1 7 20 4.2869 1.23917 14
 -1 -7 20 7.54376 1.26936 5
 -1 -7 20 7.55304 1.06271 8
 -1 7 20 6.1083 1.20427 10
 1 -7 -20 8.32179 1.06776 4
 1 7 -19 2.48887 0.9717 7
 -1 7 19 6.17506 1.13167 10
 -1 7 19 4.85058 1.17529 11
 1 -7 -19 4.79703 0.88458 4
 -1 -7 19 6.3103 0.95914 8
 -1 7 19 5.17305 1.2172 14
 -1 -7 19 5.67797 1.08215 5
 1 -7 -19 8.17532 1.11072 15
 -1 -7 19 6.07768 0.97678 11
 1 -7 -19 4.37431 0.92846 7
 -1 7 19 3.00434 0.84146 5
 -1 7 18 3.18343 1.05099 11
 1 7 -18 0.4785 0.86085 7
 -1 7 18 0.54323 0.79298 5
 -1 -7 18 0.11079 0.65875 11
 1 -7 -18 0.95732 0.69795 7
 -1 7 18 2.55472 0.98517 14
 -1 7 18 -0.65397 0.98012 10
 1 -7 -18 1.52565 0.69935 15
 1 -7 -18 1.04329 0.57756 4
 -1 -7 18 1.61131 0.75278 8
 -1 -7 18 0.28268 0.76296 5
 1 7 -18 1.12824 0.69393 13
 -1 -7 17 -0.8377 0.67942 11
 1 7 -17 -0.45892 0.84257 7
 1 7 -17 0.33343 0.64263 13
 -1 -7 17 0.11278 0.70436 8
 1 -7 -17 0.21681 0.5722 4
 1 -7 -17 0.66892 0.56688 15
 1 -7 -17 1.05934 0.68323 7
 -1 7 17 -0.16232 0.75559 14
 -1 7 17 0.66807 0.78849 11
 -1 7 17 -0.15555 0.80261 10
 1 7 -16 6.7008 0.99207 12
 -1 7 16 6.18351 1.07177 14
 1 7 -16 4.91453 0.89421 13
 1 -7 -16 6.18869 0.81724 4
 -1 7 16 4.13329 0.89819 10
 1 -7 -16 5.41145 0.8564 15
 -1 -7 16 5.74988 0.89663 8
 1 -7 -16 6.68704 0.96189 7
 1 7 -16 2.63606 0.88381 7
 -1 7 16 4.5677 1.04852 11
 -1 -7 16 3.65911 0.75044 11
 -1 -7 15 6.16121 0.81343 11
 -1 7 15 5.87752 1.02553 14
 -1 -7 15 6.55149 0.73709 2
 -1 -7 15 5.30312 0.66158 3
 1 7 -15 5.03786 1.02677 7
 1 -7 -15 6.5611 0.90736 15
 1 -7 -15 6.21999 0.90104 7
 -1 7 15 6.17033 1.04062 10
 1 -7 -15 8.1411 0.87009 4
 -1 -7 15 5.83321 0.85402 8
 -1 7 15 7.8553 1.12846 11
 1 7 -15 5.14511 0.90851 13
 1 7 -15 5.83746 0.89457 12
 -1 -7 14 13.0753 1.22149 4
 -1 -7 14 12.6576 1.07621 11
 -1 7 14 14.9509 1.41102 14
 1 -7 -14 12.5339 1.02829 4
 1 -7 -14 14.6856 1.26056 7
 1 7 -14 13.8379 1.19984 13
 -1 7 14 11.8348 1.28161 10
 1 -7 -14 13.5399 1.22062 15
 -1 -7 14 11.922 1.15417 8
 -1 -7 14 13.1551 1.01406 3
 -1 7 14 15.4379 1.40072 11
 1 7 -14 9.18363 1.05302 12
 1 7 -14 11.3464 1.27747 7
 -1 -7 13 7.21719 0.84158 11
 -1 7 13 6.63987 1.0486 11
 1 7 -13 7.24274 1.04414 7
 1 -7 -13 6.94182 0.87075 15
 -1 7 13 8.33428 1.02847 10
 1 7 -13 9.76604 0.83015 1
 1 -7 -13 9.21761 0.83894 2
 1 7 -13 6.40458 0.86205 12
 -1 7 13 10.0946 1.13793 14
 -1 -7 13 8.43755 0.97577 8
 1 -7 -13 10.8372 0.88856 4
 1 7 -13 7.57905 0.92707 13
 -1 -7 13 7.16217 0.91433 4
 -1 -7 13 7.92456 0.84221 3
 1 -7 -13 6.4209 0.86746 7
 -1 -7 12 2.70346 0.67633 8
 1 7 -12 2.66152 0.72595 7
 -1 7 12 3.52532 0.83468 11
 1 -7 -12 1.63374 0.60254 15
 -1 7 12 5.28324 0.89719 10
 1 7 -12 3.59408 0.72723 13
 1 7 -12 5.79353 0.78704 12
 -1 -7 12 3.67899 0.71406 4
 1 -7 -12 2.98018 0.54067 4
 -1 7 12 3.02623 0.81252 14
 1 7 -12 3.61522 0.58463 1
 1 -7 -12 3.4813 0.59836 2
 -1 7 11 229.554 8.06646 14
 -1 7 11 231.396 7.58932 1
 1 -7 -11 222.271 7.62786 2
 1 -7 -11 212.08 7.84415 15
 -1 7 11 237.523 8.04954 11
 1 -7 -11 235.858 7.58198 4
 -1 7 11 224.086 7.99318 10
 -1 7 11 223.535 7.11768 13
 1 7 -11 217.158 7.53712 1
 1 7 -11 217.85 7.805 13
 1 7 -11 218.521 7.75566 12
 1 7 -11 208.812 7.92767 7
 -1 -7 11 209.177 7.78246 8
 -1 -7 11 215.08 7.805 4
 -1 7 10 420.023 13.9028 10
 -1 7 10 442.094 14.0266 14
 -1 -7 10 392.036 13.6882 4
 1 7 -10 382.94 13.8189 7
 1 -7 -10 408.4 13.5814 2
 1 7 -10 394.869 13.6317 12
 -1 7 10 425.595 13.1358 13
 -1 7 10 444.292 13.9353 11
 1 7 -10 412.183 13.5263 1
 1 -7 -10 409.353 13.8122 15
 1 -7 -10 431.725 13.4688 4
 -1 7 10 428.903 13.5599 1
 1 7 -10 401.245 13.7387 13
 -1 -7 10 410.815 13.7788 8
 -1 7 9 266.01 8.91681 11
 -1 7 9 258.469 8.90774 10
 -1 7 9 262.697 8.9684 14
 1 -7 -9 254.572 8.24543 8
 1 -7 -9 257.394 8.84863 15
 1 -7 -9 260.643 8.47493 4
 -1 7 9 267.24 8.62883 1
 -1 -7 9 237.007 8.69995 4
 1 7 -9 254.431 8.7953 13
 1 7 -9 239.317 8.83965 7
 1 7 -9 248.955 8.59245 1
 1 -7 -9 254.22 8.65219 2
 1 7 -9 248.525 8.65808 12
 -1 -7 9 241.799 8.74997 8
 -1 7 9 267.784 8.26579 13
 -1 -7 8 14.4814 1.10521 4
 1 -7 -8 14.4538 0.84487 8
 -1 7 8 14.9025 1.17326 10
 1 7 -8 16.7646 1.09154 12
 1 7 -8 15.0704 1.06053 1
 1 -7 -8 16.4293 0.94496 4
 -1 7 8 17.1818 0.87628 13
 1 -7 -8 16.5724 1.13887 2
 -1 -7 8 12.1345 1.07489 8
 -1 7 8 17.2085 1.09994 1
 -1 7 8 19.3024 1.25201 11
 1 -7 -8 15.2228 1.12683 15
 1 7 -8 13.6985 1.14145 7
 -1 7 8 15.5329 1.10702 16
 1 7 -8 15.6521 1.15203 13
 -1 7 8 13.5194 1.1496 14
 -1 -7 7 48.4523 2.29687 4
 1 7 -7 52.1086 2.43876 13
 1 7 -7 49.467 2.29909 1
 1 7 -7 52.2178 2.2729 12
 -1 7 7 59.5554 2.47771 11
 1 -7 -7 55.8689 2.11149 8
 -1 7 7 56.1489 2.40106 16
 1 -7 -7 52.435 2.35958 2
 -1 7 7 55.3228 2.10639 13
 1 -7 -7 54.1465 2.42292 15
 -1 7 7 54.0742 2.34159 1
 -1 7 7 55.772 2.52903 14
 1 -7 -7 52.1488 2.10503 4
 1 7 -6 28.0013 1.40517 12
 1 7 -6 24.8787 1.45322 1
 1 -7 -6 27.5608 1.51264 2
 -1 7 6 25.9789 1.45286 1
 1 -7 -6 28.3617 1.53392 15
 1 -7 -6 26.9062 1.24298 4
 -1 -7 6 27.9848 1.47421 4
 -1 -7 6 26.2507 1.52912 8
 1 -7 -6 27.2395 1.30252 8
 -1 7 6 27.5475 1.51205 11
 -1 7 6 29.9484 1.33043 13
 1 7 -6 29.0279 1.58108 13
 -1 7 6 29.9547 1.55459 16
 -1 -7 5 0.16074 0.37943 8
 1 7 -5 0.44404 0.41175 1
 -1 -7 5 0.06664 0.37075 4
 1 -7 -5 0.05136 0.34764 8
 1 7 -5 -0.056 0.31469 12
 1 7 -5 -0.16375 0.3587 13
 -1 7 5 0.14503 0.36086 1
 1 -7 -5 0.15789 0.37784 15
 1 -7 -5 -0.12092 0.24565 4
 1 -7 -5 -0.07808 0.38365 2
 -1 7 5 0.07957 0.40577 16
 -1 7 4 18.5095 1.2174 16
 -1 -7 4 20.0549 1.16129 4
 1 -7 -4 20.8787 1.12872 8
 1 7 -4 19.9563 1.22299 13
 1 -7 -4 18.8712 1.2122 2
 -1 -7 4 21.395 1.27139 8
 1 -7 -4 19.2254 0.95144 4
 -1 7 4 20.1977 1.20156 1
 1 7 -4 18.8444 1.19799 1
 1 -7 -3 6.02146 0.49821 4
 1 -7 -3 5.88977 0.69742 2
 -1 7 3 6.57421 0.71672 14
 1 7 -3 6.63037 0.6872 1
 -1 -7 3 5.1053 0.58467 4
 -1 -7 3 7.07412 0.73537 8
 1 -7 -3 6.45974 0.6445 8
 1 7 -2 16.7068 1.13107 1
 1 7 -2 17.2122 0.92849 12
 1 -7 -2 17.7827 1.08028 8
 1 -7 -2 17.8805 1.11718 15
 -1 7 2 19.2198 1.0982 13
 1 -7 -2 17.3886 0.89426 4
 -1 -7 2 19.6491 1.18895 8
 -1 7 2 18.6807 0.68817 12
 1 -7 -2 18.6692 1.19207 2
 -1 -7 2 20.1767 1.09585 4
 1 7 -1 1.30649 0.41442 13
 1 -7 -1 1.68917 0.45956 8
 -1 7 1 1.37804 0.22793 12
 -1 7 1 2.33043 0.4643 1
 -1 7 1 1.71585 0.43837 13
 1 -7 -1 1.50187 0.45088 2
 1 -7 -1 1.23585 0.40331 15
 -1 -7 1 1.61769 0.50022 8
 1 7 -1 1.5305 0.31701 12
 1 7 -1 1.26883 0.44191 1
 1 -7 -1 1.26679 0.32265 4
 -1 -7 1 1.97749 0.45136 4
 1 -7 0 0.6747 0.39371 15
 1 7 0 -0.14931 0.3852 1
 1 -7 0 0.23788 0.3946 2
 1 7 0 -0.07037 0.38761 13
 -1 7 0 0.14561 0.35314 1
 -1 -7 0 0.74739 0.4376 8
 -1 7 0 0.05023 0.21007 12
 1 -7 0 0.32843 0.2857 4
 -1 -7 0 -0.11203 0.2404 9
 -1 7 0 -0.13307 0.36647 13
 1 7 0 0.03355 0.24622 12
 -1 -7 0 -0.33637 0.38202 4
 1 -7 0 0.4784 0.41305 8
 1 -7 1 0.43043 0.41927 8
 1 7 1 1.31014 0.29161 12
 -1 -7 -1 1.01073 0.39587 4
 -1 7 -1 0.77679 0.26549 12
 -1 7 -1 0.8059 0.17122 9
 -1 7 -1 0.71209 0.42289 16
 -1 -7 -1 0.61976 0.26073 9
 -1 7 -1 0.8002 0.42514 1
 1 -7 1 0.26709 0.41102 15
 -1 7 -1 0.9042 0.39534 13
 -1 -7 -1 0.3938 0.37669 8
 1 -7 1 0.77832 0.32346 4
 1 7 1 0.6126 0.38692 13
 -1 -7 -2 35.9967 1.647 8
 -1 -7 -2 36.1531 1.61045 4
 1 -7 2 32.0246 1.44914 4
 -1 -7 -2 33.1057 1.32172 9
 -1 7 -2 32.5234 1.66075 1
 -1 7 -2 37.6736 1.79479 16
 -1 7 -2 34.361 1.2697 9
 1 7 2 33.9159 1.33517 12
 1 7 2 34.8733 1.65738 13
 1 -7 2 34.0672 1.72033 8
 -1 7 -2 34.0634 1.42072 12
 1 7 3 0.29724 0.40156 1
 1 -7 3 0.82542 0.35616 4
 -1 -7 -3 1.21122 0.28092 9
 -1 -7 -3 1.02811 0.45365 15
 -1 7 -3 0.63322 0.42308 16
 1 -7 3 0.63864 0.41734 2
 1 7 3 0.82394 0.25382 12
 -1 7 -3 0.38621 0.30854 12
 1 -7 3 0.94371 0.46778 8
 -1 7 -3 1.08666 0.43477 1
 -1 -7 -3 1.04095 0.44744 8
 1 7 3 0.19073 0.36152 13
 -1 -7 -3 1.28791 0.41779 4
 1 7 4 0.74153 0.40437 1
 -1 -7 -4 0.06062 0.35389 4
 1 -7 4 0.50542 0.36246 4
 1 7 4 0.0826 0.45507 10
 -1 -7 -4 0.88523 0.44066 8
 -1 7 -4 -0.07903 0.3292 13
 1 -7 4 0.63898 0.44006 2
 -1 7 -4 0.63341 0.44065 16
 1 -7 4 -0.24645 0.43375 8
 -1 7 -4 0.4333 0.41381 1
 -1 -7 -4 0.96038 0.45857 15
 -1 -7 -4 0.44384 0.2677 9
 1 7 5 1.21883 0.48807 10
 1 7 5 2.13963 0.51619 1
 -1 7 -5 1.74108 0.52071 16
 -1 -7 -5 1.5925 0.43108 8
 -1 -7 -5 2.08975 0.46058 4
 -1 7 -5 1.53739 0.41421 12
 -1 7 -5 2.63263 0.52131 13
 -1 -7 -5 1.13968 0.46576 15
 1 -7 5 2.74462 0.55564 8
 1 -7 5 1.44192 0.416 4
 1 -7 5 2.395 0.558 2
 -1 -7 -5 2.70573 0.35716 9
 -1 7 -5 2.15767 0.52211 1
 1 -7 6 4.38001 0.64781 2
 -1 7 -6 4.64301 0.57742 12
 -1 -7 -6 3.82714 0.52398 8
 -1 7 -6 5.68744 0.70856 16
 -1 -7 -6 5.3447 0.46778 9
 -1 7 -6 4.45088 0.63617 13
 1 7 6 5.40707 0.73192 14
 1 7 6 4.61666 0.63886 1
 1 7 6 4.14291 0.65056 10
 -1 -7 -6 4.25987 0.57368 4
 -1 -7 -6 4.74303 0.69127 15
 -1 7 -6 3.22159 0.5718 1
 1 -7 6 4.56976 0.59173 4
 1 -7 6 4.02336 0.65191 8
 1 7 7 74.9614 3.2037 10
 1 -7 7 72.3948 3.05222 2
 1 7 7 75.851 3.01929 1
 -1 7 -7 72.1415 2.94055 12
 -1 -7 -7 77.8155 2.71992 9
 -1 -7 -7 76.1799 3.11774 15
 -1 -7 -7 80.6789 2.86338 8
 -1 7 -7 74.0543 2.98516 1
 1 -7 7 70.4294 2.51019 11
 1 -7 7 74.2813 2.95213 4
 -1 -7 -7 74.6076 2.99361 4
 1 7 7 83.0467 3.27657 14
 -1 7 -7 76.4427 3.1548 13
 1 7 8 161.022 5.81066 10
 -1 7 -8 149.041 5.46302 1
 1 -7 8 151.136 5.49352 4
 1 -7 8 153.68 5.56797 2
 1 -7 8 145.844 5.01108 11
 1 7 8 164.621 5.82065 14
 -1 -7 -8 158.718 5.66593 15
 -1 7 -8 155.092 5.52008 12
 -1 -7 -8 158.614 5.29998 8
 -1 7 -8 158.366 5.70471 13
 -1 -7 -8 155.456 5.54115 4
 -1 -7 -8 161.238 5.24169 9
 1 7 8 161.516 5.51921 1
 -1 -7 -9 467.833 14.383 8
 -1 7 -9 455.579 14.8709 13
 -1 -7 -9 458.459 14.7193 4
 1 -7 9 419.596 14.1517 11
 -1 -7 -9 449.111 14.8179 15
 1 7 9 470.321 14.6374 1
 1 -7 9 449.083 14.685 2
 1 7 9 468.985 15.0259 14
 -1 -7 -9 470.958 14.3996 9
 -1 7 -9 445.059 14.5932 1
 -1 7 -9 446.431 14.6955 12
 1 -7 9 445.596 14.9108 8
 1 7 10 58.4514 2.25143 13
 -1 -7 -10 57.2798 2.60191 15
 1 7 10 61.2415 2.79859 14
 -1 7 -10 56.0951 2.64614 13
 -1 -7 -10 56.4118 2.28099 9
 1 7 10 60.1341 2.46005 1
 1 -7 10 53.0816 2.08348 11
 1 -7 10 54.7093 2.66513 8
 -1 7 -10 56.2393 2.56371 12
 1 -7 10 55.8687 2.48445 2
 -1 7 -10 55.7263 2.40649 1
 -1 -7 -10 62.3684 2.60634 4
 -1 7 -11 56.041 2.70489 13
 1 7 11 58.2368 2.25628 13
 -1 7 -11 56.7865 2.65393 12
 1 7 11 61.5606 2.49438 1
 1 -7 11 53.1934 2.16722 11
 1 7 11 64.1617 2.92622 14
 -1 -7 -11 61.1495 2.40172 9
 -1 -7 -11 58.7464 2.6746 15
 1 -7 11 56.4095 2.75476 8
 -1 -7 -11 60.3064 2.65766 4
 1 -7 11 59.8438 2.53708 2
 -1 -7 -12 27.2496 1.40857 9
 -1 -7 -12 23.8079 1.54267 4
 1 7 12 23.6885 1.71378 14
 1 -7 12 22.7858 1.63093 8
 1 7 12 26.6846 1.59042 5
 -1 7 -12 24.9185 1.5996 12
 1 7 12 25.4063 1.19914 13
 -1 7 -12 22.0654 1.57246 13
 -1 -7 -12 25.536 1.46164 3
 -1 -7 -12 27.2518 1.536 7
 -1 -7 -12 25.7868 1.59379 15
 1 -7 12 24.9412 1.42526 2
 1 7 12 26.591 1.40109 1
 1 -7 13 31.4408 1.9642 8
 -1 -7 -13 30.7698 1.62283 9
 1 7 13 33.3604 1.62421 1
 -1 -7 -13 32.786 1.87247 4
 1 7 13 32.4631 1.86024 5
 1 -7 13 32.6145 1.65925 2
 -1 7 -13 31.847 1.8991 12
 -1 -7 -13 34.0885 1.88919 15
 1 7 13 31.0823 1.98076 14
 -1 7 -13 33.1275 1.9295 13
 -1 7 -14 2.39383 0.67827 9
 -1 -7 -14 1.40161 0.64916 15
 -1 -7 -14 1.54211 0.54294 9
 -1 7 -14 1.686 0.68797 13
 1 7 14 3.09464 0.81565 14
 -1 -7 -14 2.63493 0.68314 4
 1 -7 14 1.66013 0.772 8
 -1 7 -14 2.21518 0.67084 12
 1 7 14 2.8523 0.51253 1
 1 -7 14 1.02958 0.47812 2
 1 7 14 3.17044 0.68862 5
 -1 7 -15 2.79305 0.77063 9
 -1 7 -15 2.99877 0.7636 13
 -1 -7 -15 1.55935 0.6311 15
 -1 -7 -15 2.79324 0.80244 4
 -1 7 -15 2.85784 0.80435 12
 1 7 15 1.53752 0.7882 10
 1 -7 15 2.80635 0.81866 8
 -1 -7 -15 4.41089 0.72191 9
 1 7 15 2.2509 0.72397 5
 1 7 15 2.67077 0.84622 14
 1 7 16 16.5915 1.52477 14
 -1 7 -16 13.4705 1.36889 12
 -1 -7 -16 15.8136 1.38856 4
 -1 7 -16 12.5023 1.27582 13
 1 7 16 13.4063 1.28226 5
 1 -7 16 13.2611 1.33724 8
 1 7 16 14.2911 1.52054 10
 -1 -7 -16 13.7105 1.14802 9
 -1 7 -16 15.1763 1.36069 9
 -1 -7 -16 14.3681 1.29227 15
 1 7 17 14.2152 1.56964 10
 1 -7 17 12.1639 1.27556 8
 -1 -7 -17 13.1783 1.32139 4
 -1 -7 -17 15.1568 1.29849 15
 -1 7 -17 14.4302 1.34683 13
 1 7 17 13.185 1.47777 14
 -1 7 -17 15.0132 1.39623 9
 1 7 17 12.2135 1.2683 5
 -1 7 -17 13.4219 1.40238 12
 -1 7 -18 2.69129 0.86836 13
 1 -7 18 1.82527 0.80997 8
 1 7 18 2.39944 0.95214 14
 -1 -7 -18 1.92504 0.76737 4
 -1 -7 -18 1.82569 0.74423 15
 -1 7 -18 1.07946 0.83812 9
 1 7 18 3.50189 0.90745 5
 1 7 18 2.70333 1.02432 10
 -1 7 -18 0.44275 0.78986 12
 1 7 19 2.98717 0.93448 5
 -1 7 -19 2.28338 0.95747 9
 1 -7 19 2.6485 0.89524 8
 1 7 19 3.16616 1.11656 14
 -1 -7 -19 4.18998 0.94902 4
 1 7 19 3.2169 1.09818 10
 1 7 20 0.1982 0.9486 10
 1 -7 20 0.53987 0.93925 5
 -1 7 -20 -0.15016 0.89206 9
 -1 -7 -20 0.30279 0.74393 4
 1 -7 20 -0.26721 0.85406 8
 1 7 20 0.14978 0.80794 5
 1 7 20 0.69229 0.99141 14
 1 -7 21 0.93909 1.05537 5
 1 7 21 0.78596 0.91727 5
 -1 7 -21 -0.47226 0.9186 9
 1 7 21 -0.62079 1.16276 10
 1 -7 21 -0.53562 0.8093 8
 -1 -7 -21 0.15821 0.80673 4
 -1 -7 -22 0.16468 0.82975 4
 -1 7 -22 0.49345 0.85852 9
 1 7 22 -0.82017 0.91268 5
 1 7 22 -0.86314 1.11339 10
 1 -7 22 -0.3909 0.99667 5
 1 7 23 7.51334 1.34846 5
 -1 -7 -23 7.00114 1.31458 4
 -1 7 -23 7.8644 1.38316 9
 1 -7 23 7.26747 1.4467 5
 -1 7 -23 8.68512 1.49223 12
 1 7 23 4.9201 1.45736 10
 -1 -8 24 0.19015 1.02572 5
 1 -8 -23 1.16767 0.85112 15
 1 8 -23 2.16733 1.13962 7
 -1 8 23 1.46036 1.1611 10
 -1 8 23 -0.22822 1.10732 11
 -1 -8 23 0.3672 1.04214 5
 1 -8 -22 0.32825 0.78562 15
 -1 -8 22 1.23638 1.04006 5
 1 8 -22 0.57655 1.04773 7
 1 -8 -22 0.14042 0.61528 4
 -1 8 22 -0.21981 1.08017 11
 -1 8 22 0.80642 1.12175 10
 -1 8 21 2.95096 1.16153 11
 1 -8 -21 0.64273 0.69346 15
 -1 8 21 2.0392 1.14644 14
 1 -8 -21 1.7454 0.7914 4
 1 8 -21 0.74713 0.97556 7
 -1 -8 21 2.37711 0.87015 8
 -1 8 21 2.13682 1.16462 10
 -1 -8 21 -0.67847 0.9631 5
 1 -8 -20 -0.15704 0.69921 15
 -1 -8 20 0.65705 0.78766 8
 -1 -8 20 -0.16233 0.89427 5
 -1 8 20 0.19643 1.08206 14
 -1 8 20 0.55994 0.90549 10
 1 -8 -20 1.15103 0.73282 4
 1 8 -20 2.53532 1.09464 7
 -1 8 20 1.20959 1.02816 11
 -1 -8 19 0.26061 0.84003 8
 -1 8 19 1.1529 0.99208 11
 -1 -8 19 2.16496 0.95877 5
 1 8 -19 1.27603 0.82263 13
 -1 8 19 1.79048 0.94575 10
 1 8 -19 0.34976 0.89249 7
 1 -8 -19 2.44407 0.75148 15
 1 8 -19 1.2308 0.8903 12
 -1 8 19 1.32098 0.95146 14
 1 -8 -19 0.60692 0.67632 4
 -1 8 18 7.96486 1.29446 14
 -1 8 18 10.5933 1.41222 11
 1 8 -18 3.95231 0.98705 12
 -1 -8 18 3.98219 0.9651 8
 -1 8 18 5.99741 1.15024 10
 1 8 -18 5.30643 1.03444 13
 1 -8 -18 6.11417 1.02287 7
 1 8 -18 6.58137 1.30664 7
 1 -8 -18 6.22466 0.97832 15
 1 -8 -18 5.62441 0.84227 4
 1 8 -17 0.12458 0.71365 13
 1 -8 -17 0.41568 0.66318 7
 -1 8 17 -0.52007 0.93513 14
 -1 -8 17 -0.12595 0.67942 8
 -1 8 17 0.17314 0.83978 11
 1 -8 -17 0.10822 0.51795 4
 1 8 -17 -0.8122 0.93924 7
 -1 8 17 -0.65564 0.99065 10
 1 -8 -17 0.14354 0.56471 15
 1 8 -17 -0.69438 0.70817 12
 1 -8 -16 3.88391 0.81491 15
 -1 8 16 1.56722 0.86834 10
 -1 8 16 2.62714 0.90005 11
 1 8 -16 2.96608 0.90755 7
 -1 8 16 3.48108 0.94527 14
 1 8 -16 3.18905 0.86297 13
 1 -8 -16 2.02999 0.62066 4
 -1 -8 16 3.58564 0.86983 8
 1 8 -16 3.81261 0.85823 12
 1 -8 -16 5.42515 0.93511 7
 -1 -8 16 2.59239 0.73464 11
 -1 8 15 -0.44901 0.78999 10
 1 8 -15 0.48153 0.68304 13
 -1 -8 15 -0.24184 0.62391 8
 -1 -8 15 -0.56622 0.55119 2
 1 8 -15 -0.49648 0.6099 12
 1 -8 -15 0.7935 0.75037 7
 1 -8 -15 0.09489 0.42235 4
 -1 8 15 0.47572 0.67192 14
 -1 8 15 0.30991 0.87921 11
 -1 -8 15 -0.45581 0.59583 11
 1 -8 -15 0.26759 0.51573 15
 -1 -8 15 0.17298 0.47638 3
 1 8 -15 0.74955 0.71749 7
 1 8 -14 0.11804 0.59475 13
 1 8 -14 0.58465 0.5746 12
 -1 -8 14 -0.5025 0.6252 4
 -1 8 14 0.14589 0.74397 11
 -1 -8 14 0.11828 0.64483 8
 -1 8 14 1.43099 0.77194 10
 1 -8 -14 0.50786 0.6077 7
 1 -8 -14 0.0887 0.42459 4
 -1 -8 14 -0.3466 0.48214 11
 1 8 -14 -0.14358 0.68722 7
 1 -8 -14 1.03138 0.59153 15
 -1 8 14 0.1516 0.71574 14
 -1 -8 14 0.44392 0.49893 3
 1 -8 -13 11.9663 0.96095 4
 -1 8 13 12.719 1.2791 10
 1 -8 -13 13.2718 1.08146 2
 1 8 -13 10.9625 1.13716 13
 -1 8 13 11.579 1.26345 14
 -1 8 13 11.9198 1.29476 11
 1 8 -13 10.5492 1.0816 12
 -1 -8 13 10.1694 1.16021 8
 -1 -8 13 11.0459 1.12909 4
 1 8 -13 10.1561 1.24168 7
 1 -8 -13 15.6325 1.28665 15
 1 8 -13 11.6709 0.9812 1
 1 8 -12 1.43202 0.57456 1
 1 8 -12 1.24046 0.61552 13
 1 8 -12 0.92706 0.57964 12
 -1 -8 12 0.67658 0.60257 8
 -1 8 12 1.79287 0.74792 11
 -1 8 12 0.73196 0.49251 1
 1 -8 -12 1.55068 0.65772 15
 -1 8 12 1.30832 0.69126 10
 1 -8 -12 1.22475 0.42701 4
 1 8 -12 0.26196 0.57465 7
 1 -8 -12 0.87919 0.5232 2
 -1 -8 12 1.56874 0.69492 4
 -1 8 12 0.13797 0.58542 14
 1 -8 -11 29.9945 1.79638 15
 -1 8 11 23.1066 1.6992 11
 -1 -8 11 25.5721 1.69497 8
 1 -8 -11 25.9878 1.44049 4
 -1 8 11 27.6472 1.85827 14
 -1 8 11 28.2247 1.81564 10
 -1 8 11 27.6939 1.20397 13
 1 8 -11 28.0938 1.56217 1
 1 -8 -11 28.9129 1.62432 2
 -1 -8 11 27.6472 1.69727 4
 1 8 -11 26.4094 1.62284 12
 1 8 -11 23.77 1.64915 13
 -1 8 11 28.7813 1.58106 1
 -1 8 10 58.8015 2.93655 10
 1 -8 -10 62.9365 2.55153 4
 1 8 -10 57.9306 2.65878 1
 -1 8 10 64.3645 2.35357 13
 1 -8 -10 63.1662 2.91625 15
 -1 8 10 62.4307 3.01174 14
 -1 8 10 61.2417 2.94717 11
 1 -8 -10 66.9684 2.8132 2
 -1 8 10 61.4586 2.69751 1
 -1 -8 10 59.721 2.81411 4
 -1 -8 10 59.5928 2.86054 8
 1 8 -10 63.9029 2.76341 12
 1 8 -10 64.1775 2.91757 13
 1 8 -9 83.5679 3.41574 1
 -1 -8 9 78.0634 3.46557 4
 1 -8 -9 89.9283 3.63952 15
 -1 8 9 89.091 3.7586 14
 1 -8 -9 84.5678 3.47976 2
 1 8 -9 83.0304 3.40751 12
 1 -8 -9 86.0899 3.22908 4
 1 8 -9 80.5059 3.55787 13
 -1 -8 9 80.1309 3.55144 8
 -1 8 9 90.5804 3.11545 13
 -1 8 9 85.4844 3.61407 11
 -1 8 9 83.8491 3.40683 1
 1 8 -8 41.3244 2.09196 1
 -1 8 8 46.3802 2.15325 1
 1 -8 -8 46.466 1.92429 4
 1 -8 -8 46.0238 2.20391 2
 1 -8 -8 45.8877 2.25339 15
 -1 -8 8 44.1278 2.16391 4
 -1 8 8 46.6426 2.36815 14
 1 8 -8 44.7981 2.27196 13
 1 -8 -8 44.6228 1.86844 8
 1 8 -8 40.3911 2.04917 12
 1 -8 -7 3.33021 0.6235 2
 1 8 -7 3.14383 0.5689 12
 1 -8 -7 3.07391 0.44058 4
 1 -8 -7 3.11039 0.60846 15
 1 -8 -7 2.20095 0.46701 8
 1 8 -7 2.47732 0.58993 13
 -1 -8 7 2.3229 0.57937 4
 -1 8 7 2.682 0.61064 1
 1 8 -7 3.46315 0.65022 1
 -1 -8 6 68.0816 2.98856 8
 1 -8 -6 71.8573 2.72776 8
 1 8 -6 68.1046 2.7653 12
 1 -8 -6 71.8568 3.01298 2
 -1 8 6 68.6262 2.91513 1
 1 8 -6 67.9839 2.92576 1
 -1 -8 6 69.1796 2.8874 4
 1 8 -6 68.1532 2.99285 13
 1 -8 -6 68.4468 2.61444 4
 1 -8 -6 68.7672 2.98414 15
 1 8 -5 202.822 7.16045 13
 1 -8 -5 201.431 6.69088 4
 -1 8 5 199.233 7.05576 1
 1 8 -5 192.753 7.04443 1
 -1 8 5 207.663 6.86156 13
 1 -8 -5 197.961 6.83529 8
 1 -8 -5 210.857 7.16495 2
 -1 -8 5 202.051 7.14199 8
 -1 8 5 209.322 7.16971 16
 1 8 -5 206.766 6.84055 12
 -1 -8 5 189.578 6.93558 4
 -1 8 4 124.031 4.79388 1
 1 8 -4 132.061 4.90648 13
 -1 8 4 134.814 4.94499 14
 -1 8 4 130.772 4.90432 16
 1 8 -4 133.86 4.86452 1
 1 -8 -4 130.252 4.44534 4
 1 8 -4 132.024 4.56046 12
 1 -8 -4 127.096 4.6436 8
 -1 -8 4 133.164 4.88028 8
 1 -8 -4 125.948 4.86835 2
 -1 -8 4 123.94 4.68016 4
 -1 8 4 129.527 4.65393 13
 -1 8 3 0.63158 0.44379 14
 1 -8 -3 0.82066 0.47089 2
 -1 -8 3 0.0866 0.46755 8
 1 -8 -3 0.68435 0.47292 8
 1 -8 -3 0.25305 0.42543 15
 -1 -8 3 1.02275 0.44285 4
 1 -8 -3 0.50643 0.32933 4
 1 8 -3 0.6887 0.48414 1
 -1 8 3 1.35744 0.45043 13
 1 -8 -2 54.2261 2.36891 8
 1 8 -2 54.3026 2.4668 1
 1 -8 -2 53.8381 2.44544 15
 -1 8 2 56.9555 2.37112 13
 1 -8 -2 53.2601 2.49674 2
 1 -8 -2 51.8187 2.08877 4
 -1 8 2 55.7385 1.81684 12
 -1 -8 2 51.6142 2.29357 4
 -1 -8 2 58.9431 2.51672 8
 1 8 -1 16.1082 1.14069 13
 1 -8 -1 18.0012 1.22863 2
 1 -8 -1 15.0303 1.09407 15
 -1 8 1 16.4898 0.71493 12
 1 -8 -1 16.3394 0.89891 4
 1 8 -1 16.689 0.87665 12
 1 8 -1 14.7501 1.11623 1
 -1 -8 1 16.4149 1.0459 4
 -1 8 1 17.1726 1.1081 13
 -1 8 1 16.7577 1.15649 1
 -1 -8 1 16.1036 1.13269 8
 -1 8 1 14.3421 1.12165 16
 1 -8 -1 16.7065 1.11744 8
 1 8 0 9.65646 0.62342 12
 1 -8 0 8.62808 0.86252 8
 -1 8 0 8.80064 0.85542 1
 -1 -8 0 7.86477 0.74857 4
 1 -8 0 10.0458 0.93731 2
 -1 8 0 10.5511 0.92956 16
 -1 8 0 9.23756 0.54706 12
 1 8 0 8.97299 0.8729 1
 1 -8 0 10.696 0.70224 4
 1 -8 0 9.89918 0.88702 15
 -1 -8 0 9.44901 0.85178 8
 1 8 0 9.37689 0.84513 13
 -1 8 0 9.87585 0.85408 13
 -1 8 -1 -0.16054 0.42845 13
 1 8 1 0.63233 0.42645 13
 -1 8 -1 -0.0845 0.4206 1
 -1 8 -1 0.55524 0.46631 16
 -1 8 -1 0.37042 0.27163 12
 -1 8 -1 0.28264 0.15333 9
 1 -8 1 0.13706 0.3276 4
 -1 -8 -1 1.02313 0.45846 4
 1 -8 1 0.1655 0.47853 8
 -1 -8 -1 -0.15253 0.41583 8
 -1 -8 -1 0.25223 0.27466 9
 1 8 1 0.46073 0.26165 12
 -1 -8 -2 0.46893 0.26184 9
 -1 8 -2 0.99799 0.31136 12
 -1 8 -2 0.31917 0.19918 9
 -1 8 -2 0.33756 0.44075 1
 -1 8 -2 0.66698 0.43544 13
 -1 -8 -2 0.58973 0.48555 8
 1 -8 2 0.73011 0.36368 4
 -1 8 -2 0.09255 0.45504 16
 1 8 2 1.07194 0.43889 13
 -1 -8 -2 -0.06459 0.39726 4
 1 -8 2 0.77747 0.48568 8
 1 8 2 0.77352 0.27843 12
 -1 -8 -3 73.4052 2.58022 9
 -1 8 -3 71.9239 3.0623 1
 1 -8 3 75.3971 2.82897 4
 -1 -8 -3 77.5842 3.17014 15
 1 8 3 75.4343 3.00653 13
 -1 8 -3 73.5597 2.56936 9
 1 -8 3 74.9637 3.17913 2
 -1 8 -3 78.7487 3.19327 16
 1 8 3 76.4741 3.11762 1
 1 -8 3 74.6083 3.1566 8
 -1 -8 -3 72.9829 2.98379 8
 1 8 3 74.2172 2.5835 12
 -1 -8 -3 73.1936 2.9388 4
 -1 8 -4 48.4651 2.4233 13
 1 -8 4 55.1314 2.52115 2
 -1 8 -4 54.6472 2.47064 1
 -1 8 -4 58.7977 2.58696 16
 1 8 4 55.7622 2.48696 1
 -1 -8 -4 52.5288 2.31229 4
 1 -8 4 53.4472 2.24157 4
 -1 -8 -4 59.9303 2.57717 15
 -1 -8 -4 52.9613 2.32222 8
 -1 -8 -4 54.7316 1.98309 9
 1 8 4 55.9698 2.37021 13
 1 -8 4 55.0822 2.53613 8
 1 -8 5 56.4358 2.61621 8
 -1 -8 -5 55.1652 2.5924 15
 1 8 5 57.3339 2.55082 1
 -1 8 -5 53.9867 2.55543 13
 -1 -8 -5 57.7898 2.07504 9
 -1 8 -5 58.6212 2.56151 1
 -1 -8 -5 56.0714 2.40734 4
 1 -8 5 54.1024 2.56278 2
 1 -8 5 54.4001 2.32427 4
 -1 8 -5 56.4982 2.30973 12
 1 8 5 55.942 2.38677 13
 -1 -8 -5 58.6458 2.40293 8
 -1 -8 -6 40.5114 1.91844 4
 1 -8 6 43.5116 2.10839 2
 -1 8 -6 43.1024 2.11258 13
 -1 8 -6 42.7989 1.86651 12
 1 -8 6 41.3553 2.12008 8
 -1 8 -6 37.8801 1.97736 1
 -1 -8 -6 37.8539 1.81492 8
 -1 -8 -6 39.0402 1.57644 9
 -1 -8 -6 40.9731 2.07952 15
 1 8 6 39.4912 1.84295 13
 1 8 6 38.4217 2.12185 14
 1 -8 6 37.5047 1.82518 4
 1 8 6 43.3756 2.18069 10
 1 8 6 39.5651 1.98984 1
 1 8 7 -0.2525 0.47757 1
 -1 -8 -7 0.22881 0.33681 9
 1 8 7 0.22043 0.51304 14
 -1 -8 -7 0.29398 0.50562 15
 1 8 7 0.38981 0.38595 13
 -1 8 -7 -0.14221 0.41868 12
 -1 -8 -7 -0.12186 0.40111 8
 -1 8 -7 0.20023 0.47917 13
 1 -8 7 -0.27739 0.54444 2
 -1 -8 -7 0.53492 0.44185 4
 1 8 7 -0.108 0.50988 10
 1 -8 7 0.07237 0.44473 4
 -1 8 -7 0.49696 0.51316 1
 1 -8 7 -0.11999 0.22912 11
 -1 -8 -8 6.67038 0.79598 4
 -1 8 -8 6.73716 0.88171 13
 1 8 8 6.96755 0.68929 13
 1 8 8 7.22093 0.96135 14
 1 8 8 9.18112 0.99615 10
 -1 -8 -8 7.49439 0.68096 8
 1 8 8 7.18429 0.82255 1
 -1 -8 -8 8.12744 0.8979 15
 1 -8 8 7.44307 0.81795 4
 1 -8 8 7.99833 0.89987 2
 -1 8 -8 6.37161 0.75686 12
 -1 -8 -8 6.95603 0.5921 9
 -1 8 -8 6.08882 0.78475 1
 1 -8 8 6.2851 0.43336 11
 -1 -8 -9 45.025 1.91296 8
 1 8 9 46.798 2.16227 1
 1 -8 9 43.1703 2.1336 4
 1 -8 9 46.8213 2.23223 2
 1 8 9 50.1214 2.47025 14
 1 8 9 45.3229 1.94398 13
 1 8 9 44.8431 2.37965 10
 -1 -8 -9 43.3056 2.12015 4
 -1 8 -9 41.7588 2.11561 12
 -1 8 -9 39.6715 2.2468 13
 1 -8 9 42.1584 2.29147 8
 -1 8 -9 41.5016 2.0947 1
 -1 -8 -9 45.6312 2.27079 15
 1 -8 10 -0.09032 0.50751 2
 -1 -8 -10 0.08978 0.47387 4
 1 8 10 0.74952 0.62165 10
 1 8 10 -0.12463 0.5965 14
 1 -8 10 -0.23329 0.55828 8
 -1 -8 -10 -0.31777 0.51377 15
 1 8 10 -0.16332 0.47651 1
 -1 8 -10 0.33242 0.59133 13
 -1 8 -10 0.16119 0.49932 1
 -1 8 -10 -0.09146 0.46638 12
 -1 -8 -11 22.0622 1.45203 4
 -1 8 -11 22.6198 1.58656 13
 1 -8 11 22.2296 1.43608 2
 -1 8 -11 22.0647 1.46655 12
 1 8 11 24.3812 1.40285 1
 -1 8 -11 22.0678 1.37848 1
 -1 -8 -11 23.1158 1.5204 15
 1 8 11 21.0497 1.63165 14
 1 -8 11 17.3482 1.51025 8
 1 8 12 0.15818 0.45731 1
 -1 8 -12 0.63471 0.56455 12
 -1 -8 -12 -0.40311 0.54938 4
 1 -8 12 -0.12421 0.66286 8
 1 -8 12 1.04401 0.53903 2
 1 8 12 0.54152 0.68208 14
 -1 8 -12 0.23552 0.58603 13
 -1 -8 -12 -0.33687 0.53014 15
 1 -8 13 4.82244 0.74477 2
 -1 -8 -13 4.47971 0.75528 4
 -1 8 -13 3.59888 0.77445 9
 -1 -8 -13 3.70174 0.70911 15
 1 -8 13 3.06857 0.86182 8
 1 8 13 4.01506 0.6622 1
 1 8 13 3.10502 0.86119 14
 -1 8 -13 3.39013 0.82804 13
 -1 8 -13 3.96251 0.79061 12
 1 -8 14 0.24524 0.54202 2
 -1 8 -14 0.24157 0.70484 12
 -1 -8 -14 0.45142 0.61525 4
 -1 -8 -14 0.8337 0.54647 15
 -1 8 -14 -0.5237 0.69446 9
 -1 8 -14 -0.12444 0.6495 13
 1 8 14 0.88165 0.74035 14
 1 8 14 0.22458 0.47856 1
 1 -8 14 -0.13152 0.70189 8
 -1 8 -15 2.95307 0.83247 12
 -1 -8 -15 4.17568 0.8657 4
 -1 8 -15 3.48293 0.82541 9
 1 -8 15 3.37175 0.89932 8
 1 8 15 2.59898 0.92895 14
 -1 8 -15 2.41989 0.80118 13
 -1 -8 -15 2.94145 0.72159 15
 -1 -8 -16 9.94783 1.12664 15
 -1 8 -16 8.6377 1.10504 9
 1 8 16 9.84944 1.3612 14
 1 -8 16 6.48286 1.09117 8
 -1 -8 -16 10.3084 1.15491 4
 -1 8 -16 6.94555 1.11485 12
 -1 8 -16 9.49193 1.22706 13
 -1 -8 -17 0.38768 0.61032 15
 -1 8 -17 1.29543 0.80897 12
 1 -8 17 1.69347 0.84582 8
 1 8 17 0.71342 0.89874 10
 -1 8 -17 0.76589 0.83446 9
 1 8 17 -0.32995 0.87093 14
 -1 8 -17 -0.26508 0.74494 13
 -1 -8 -17 0.79427 0.80024 4
 -1 -8 -18 -0.5293 0.75082 15
 1 8 18 -0.27305 0.77464 5
 -1 8 -18 0.54078 0.78172 9
 1 8 18 0.17112 0.86215 14
 -1 8 -18 -0.60687 0.84413 12
 -1 -8 -18 0.69479 0.74157 4
 1 8 18 -0.37395 0.91876 10
 1 -8 18 -0.28697 0.86719 8
 -1 8 -18 -0.13468 0.77873 13
 -1 -8 -19 0.8108 0.77411 15
 1 8 19 0.3549 0.88308 14
 -1 -8 -19 -0.14547 0.75929 4
 1 8 19 -0.19559 0.93613 10
 1 -8 19 0.29068 0.86341 8
 -1 8 -19 0.40896 0.81691 13
 -1 8 -19 0.95703 0.87856 12
 -1 8 -19 -0.42746 0.84648 9
 1 8 19 0.2872 0.79899 5
 1 8 20 2.04072 1.12437 10
 -1 8 -20 1.19771 0.87411 9
 1 8 20 0.55064 1.01136 14
 1 -8 20 0.14674 0.87979 8
 -1 -8 -20 0.7594 0.80218 4
 1 8 20 0.90359 0.81289 5
 -1 8 -20 1.67098 0.9666 12
 1 8 21 0.31495 0.86739 5
 1 -8 21 0.38819 1.03583 5
 1 -8 21 1.32442 1.00946 8
 -1 8 -21 1.25503 0.92377 9
 1 8 21 -0.18926 1.02098 14
 -1 -8 -21 -0.31624 0.86201 4
 1 8 21 -0.84918 1.14521 10
 -1 8 -21 1.22276 0.99116 12
 1 8 22 -0.82036 0.93103 5
 -1 8 -22 0.18194 1.09033 12
 1 8 22 -0.88047 1.18744 10
 -1 -8 -22 0.16395 0.89384 4
 -1 8 -22 -0.81748 0.97134 9
 1 -8 22 -0.20109 1.09631 5
 -1 -9 23 4.11571 1.31044 5
 1 -9 -23 1.57185 0.92484 15
 1 9 -22 0.53864 1.04781 12
 -1 9 22 0.20886 1.10248 10
 1 -9 -22 1.9011 0.83839 15
 -1 -9 22 -1.08505 1.08376 5
 1 -9 -21 1.69769 0.88657 15
 -1 9 21 2.13942 1.02439 14
 -1 -9 21 2.03615 1.06166 8
 -1 -9 21 0.34922 1.01003 5
 1 9 -21 1.38178 0.98984 12
 -1 9 21 -1.4142 1.14669 10
 -1 9 20 0.39005 0.94611 10
 1 9 -20 -0.33132 1.06711 12
 -1 9 20 1.44922 1.06836 14
 -1 -9 20 -0.16749 0.9227 5
 1 -9 -20 0.6651 0.75179 15
 -1 -9 20 1.8827 0.96035 8
 -1 9 19 -0.37575 0.9466 10
 1 9 -19 -0.15838 0.8544 12
 -1 -9 19 1.14816 0.93809 8
 -1 9 19 0.39951 0.90295 14
 1 9 -19 0.84772 0.88941 13
 1 -9 -19 0.64921 0.75558 15
 -1 -9 19 -0.16013 0.82627 5
 -1 -9 18 15.8798 1.50711 8
 1 -9 -18 14.72 1.47374 15
 -1 9 18 13.8525 1.64994 14
 -1 9 18 12.1057 1.54236 10
 1 9 -18 8.61002 1.28569 12
 1 9 -18 13.452 1.44934 13
 -1 9 17 13.3304 1.55737 14
 1 9 -17 12.0435 1.35714 13
 1 -9 -17 10.8469 1.10727 4
 1 9 -17 9.90948 1.30539 12
 -1 9 17 13.0195 1.54624 10
 1 -9 -17 12.0719 1.33551 7
 -1 -9 17 11.4207 1.32918 8
 -1 9 17 11.3327 1.46177 11
 1 -9 -17 14.4586 1.43767 15
 1 -9 -16 -0.10225 0.55159 4
 1 9 -16 -0.13621 0.7028 12
 -1 9 16 1.06711 0.92826 14
 1 9 -16 -0.1363 0.6783 13
 1 -9 -16 -0.29844 0.71419 15
 -1 -9 16 -0.13689 0.76922 8
 -1 9 16 -0.34125 0.8384 11
 1 -9 -16 0.14277 0.728 7
 -1 9 16 1.66731 0.85021 10
 1 -9 -15 1.05868 0.53187 4
 -1 9 15 3.22968 0.97694 11
 -1 -9 15 1.74328 0.82523 8
 -1 -9 15 1.81162 0.83619 4
 1 9 -15 1.03108 0.69659 12
 -1 9 15 1.36748 0.84106 14
 1 9 -15 1.20661 0.7906 13
 1 -9 -15 1.01151 0.73813 15
 -1 9 15 1.28113 0.84638 10
 -1 -9 15 1.12418 0.63129 2
 1 -9 -15 1.25132 0.75125 7
 -1 -9 15 2.11261 0.70932 3
 1 -9 -14 5.51085 0.71572 4
 -1 9 14 6.31701 1.03471 10
 1 9 -14 4.13769 0.89295 12
 1 -9 -14 4.46642 0.9073 15
 -1 -9 14 5.52067 0.95095 8
 -1 9 14 7.39155 1.1605 14
 -1 9 14 6.86136 1.10536 11
 -1 -9 14 5.11732 0.81011 2
 1 9 -14 5.26504 0.98543 13
 -1 -9 14 6.99631 0.89836 3
 -1 -9 14 3.44693 0.88818 4
 1 -9 -14 4.83573 0.89328 7
 -1 9 13 21.5448 1.80529 14
 1 9 -13 21.393 1.68601 13
 -1 -9 13 18.2432 1.58593 4
 1 9 -13 22.4299 1.45033 1
 1 -9 -13 23.441 1.39846 4
 1 -9 -13 23.3815 1.50299 2
 -1 -9 13 22.5022 1.68587 8
 1 -9 -13 22.253 1.68321 15
 1 9 -13 23.7147 1.61317 12
 -1 9 13 19.5841 1.66549 10
 -1 9 12 15.1294 1.45043 10
 -1 9 12 14.5315 1.18056 1
 1 -9 -12 15.7598 1.3908 15
 -1 -9 12 14.8303 1.3619 8
 1 -9 -12 14.6774 1.25783 2
 1 9 -12 12.6106 1.31831 13
 1 -9 -12 16.9324 1.13381 4
 1 9 -12 15.5922 1.21155 1
 -1 -9 12 14.4231 1.36589 4
 1 9 -12 15.2867 1.26925 12
 -1 9 12 13.7175 1.43835 14
 1 -9 -11 0.12537 0.62393 15
 1 9 -11 0.86325 0.59818 13
 -1 -9 11 -0.49082 0.64046 8
 -1 -9 11 0.22562 0.60205 4
 -1 9 11 -0.28229 0.59694 1
 1 9 -11 -0.3707 0.56954 1
 1 9 -11 0.40354 0.54423 12
 1 -9 -11 0.81072 0.67191 2
 1 -9 -11 0.36919 0.41899 4
 -1 9 11 0.72136 0.61134 14
 1 -9 -10 2.29947 0.68918 15
 -1 -9 10 1.07017 0.58632 4
 1 9 -10 1.12688 0.56576 1
 1 9 -10 3.0111 0.74248 13
 1 -9 -10 2.1392 0.46443 4
 -1 -9 10 2.39361 0.77874 8
 -1 9 10 2.9004 0.74732 14
 1 9 -10 1.98071 0.55349 12
 -1 9 10 1.89531 0.6266 1
 1 -9 -10 1.12041 0.63881 2
 1 9 -9 10.6363 1.03 1
 -1 9 9 12.6813 1.22691 14
 -1 9 9 11.4295 1.03542 1
 -1 9 9 9.63438 0.77146 13
 1 -9 -9 13.1753 1.19006 15
 1 -9 -9 11.0341 1.07337 2
 -1 -9 9 10.9485 1.05687 4
 1 9 -9 10.7253 0.99604 12
 1 -9 -9 10.4651 0.83247 4
 1 9 -9 10.4622 1.11015 13
 1 9 -8 18.4633 1.4099 13
 1 9 -8 18.7911 1.32912 1
 -1 9 8 19.5137 1.10875 13
 -1 -9 8 15.3203 1.2665 4
 1 -9 -8 18.3031 1.10731 8
 -1 9 8 19.5965 1.3387 1
 1 -9 -8 21.1277 1.43042 2
 1 -9 -8 18.316 1.39463 15
 1 9 -8 16.1769 1.17853 12
 1 -9 -8 20.3679 1.11927 4
 1 -9 -7 6.89301 0.88284 2
 -1 -9 7 8.1559 0.98563 8
 1 -9 -7 6.39877 0.85907 15
 -1 -9 7 4.82088 0.7424 4
 1 -9 -7 5.69638 0.68046 8
 1 9 -7 5.83103 0.71493 12
 1 9 -7 7.71489 0.927 13
 -1 9 7 7.03412 0.69858 13
 -1 9 7 6.80797 0.82592 1
 1 9 -7 5.50143 0.83103 1
 1 -9 -7 6.90627 0.65281 4
 -1 -9 6 8.31686 0.88941 4
 -1 9 6 8.17483 0.92116 1
 1 -9 -6 9.3397 0.98418 15
 1 9 -6 8.24121 0.92797 1
 1 -9 -6 9.02706 0.70108 4
 1 -9 -6 8.62228 0.79832 8
 1 9 -6 10.3438 0.86243 12
 1 -9 -6 8.5706 0.94203 2
 -1 -9 6 10.0752 1.03498 8
 -1 9 6 8.94715 0.7917 13
 1 9 -6 8.6088 0.94809 13
 1 9 -5 38.175 1.84797 12
 1 -9 -5 42.6106 1.79046 4
 1 9 -5 40.5253 2.11428 1
 1 9 -5 42.4003 2.19631 13
 1 -9 -5 40.2179 2.15592 2
 -1 9 5 39.6824 2.20237 14
 -1 9 5 41.195 1.93541 13
 -1 -9 5 42.3972 2.04631 4
 -1 9 5 42.882 2.14308 1
 1 -9 -5 42.3511 1.95794 8
 -1 -9 5 42.0104 2.18405 8
 1 -9 -4 38.3162 1.66072 4
 -1 9 4 36.8756 1.82865 13
 -1 -9 4 37.1995 1.89127 4
 1 -9 -4 36.2104 2.02472 2
 -1 9 4 38.7218 1.99012 1
 -1 -9 4 40.5024 2.06513 8
 -1 9 4 38.1973 2.07978 14
 1 9 -4 36.5315 1.98604 1
 1 9 -4 37.7634 1.71002 12
 1 -9 -4 37.5193 1.86246 8
 1 -9 -3 -0.2369 0.46497 8
 -1 -9 3 0.09845 0.48992 8
 1 9 -3 -0.10726 0.35558 12
 1 -9 -3 0.19379 0.4245 15
 -1 9 3 -0.30804 0.44252 14
 -1 -9 3 0.2295 0.44233 4
 1 9 -3 0.09802 0.49384 1
 1 -9 -3 0.3134 0.49319 2
 -1 9 3 0.47144 0.45851 13
 1 -9 -3 0.43742 0.36881 4
 -1 9 2 0.57232 0.49876 13
 1 -9 -2 0.66558 0.45557 15
 -1 9 2 0.61877 0.16595 12
 -1 -9 2 0.89314 0.49043 4
 1 9 -2 0.78516 0.48887 1
 1 -9 -2 0.82137 0.3692 4
 1 -9 -2 0.94385 0.52232 2
 -1 -9 2 0.5737 0.51622 8
 1 -9 -2 0.99344 0.52962 8
 1 9 -2 0.58982 0.48966 13
 1 -9 -1 2.15663 0.58215 15
 1 9 -1 2.55387 0.65232 1
 1 -9 -1 1.36872 0.51872 2
 1 -9 -1 1.31939 0.39578 4
 1 -9 -1 0.86586 0.50205 8
 -1 9 1 0.78032 0.23358 12
 -1 9 1 1.45328 0.54035 1
 -1 -9 1 1.29806 0.51206 8
 -1 9 1 1.61322 0.51885 13
 1 9 -1 1.33986 0.56477 13
 -1 -9 1 1.16793 0.46102 4
 1 9 0 8.32154 0.60331 12
 1 -9 0 8.70368 0.70403 4
 -1 -9 0 7.9145 0.85868 8
 -1 9 0 8.79314 0.54253 12
 1 9 0 8.15443 0.89182 1
 1 -9 0 7.70672 0.87188 15
 -1 -9 0 7.7027 0.76972 4
 -1 9 0 8.81667 0.88381 1
 1 -9 0 8.86217 0.90869 8
 -1 9 0 8.19179 0.85673 13
 1 9 0 8.28704 0.87104 13
 1 -9 0 8.13714 0.91687 2
 -1 9 -1 5.13206 0.24953 9
 1 -9 1 6.78703 0.62966 4
 -1 -9 -1 6.54692 0.69163 4
 -1 9 -1 6.77721 0.81023 1
 1 9 1 5.60769 0.74595 13
 1 -9 1 5.65236 0.75378 8
 -1 9 -1 5.73078 0.47768 12
 -1 9 -1 5.93044 0.77906 13
 -1 -9 -1 6.71545 0.77732 8
 1 9 1 6.48198 0.50228 12
 1 9 2 4.30007 0.66352 13
 -1 9 -2 4.05665 0.48606 12
 -1 9 -2 3.2876 0.6744 1
 -1 -9 -2 5.28218 0.65754 4
 1 9 2 4.52868 0.42744 12
 -1 9 -2 5.27967 0.33688 9
 -1 -9 -2 5.40085 0.72946 8
 -1 9 -2 4.3511 0.70894 13
 1 -9 2 4.93164 0.59122 4
 1 -9 2 3.72394 0.74152 8
 1 -9 3 60.6071 2.80728 8
 -1 9 -3 61.352 2.76156 1
 -1 -9 -3 64.752 2.69154 8
 -1 9 -3 58.98 2.1373 9
 1 -9 3 62.01 2.85998 2
 1 9 3 65.2528 2.81552 1
 -1 -9 -3 61.0879 2.58653 4
 1 9 3 59.688 2.16462 12
 1 9 3 65.994 2.71853 13
 1 -9 3 58.76 2.44396 4
 1 -9 4 131.986 4.62395 4
 -1 -9 -4 121.514 4.96235 15
 -1 -9 -4 136.81 4.7995 8
 -1 9 -4 130.33 4.93134 1
 -1 9 -4 131.249 4.54415 12
 -1 9 -4 126.008 4.30366 9
 1 9 4 127.984 4.91996 1
 1 -9 4 126.889 4.988 8
 1 9 4 134.578 4.81085 13
 -1 -9 -4 122.608 4.69956 4
 1 -9 4 127.893 4.99654 2
 -1 -9 -5 33.98 1.6713 8
 -1 -9 -5 29.6249 1.61699 4
 1 -9 5 28.0327 1.51952 4
 -1 9 -5 29.494 1.3248 9
 1 9 5 30.4168 1.75864 1
 1 -9 5 33.2718 1.86001 2
 1 9 5 33.0921 1.90934 14
 1 -9 5 32.2316 1.87534 8
 1 9 5 31.3544 1.64899 13
 -1 9 -5 29.8665 1.78159 13
 -1 -9 -5 32.0788 1.8585 15
 -1 9 -5 29.1499 1.50042 12
 -1 9 -5 28.9545 1.73856 1
 1 -9 6 6.90836 0.77187 4
 1 9 6 8.56203 1.03073 14
 1 9 6 9.09733 0.93446 1
 -1 9 -6 6.71353 0.86744 13
 -1 9 -6 6.9278 0.61429 9
 -1 -9 -6 9.86399 0.84263 8
 1 -9 6 9.31577 1.03845 8
 -1 -9 -6 6.02477 0.86398 15
 1 9 6 8.8849 0.83803 13
 -1 -9 -6 5.42386 0.71863 4
 1 -9 6 10.0098 1.02248 2
 -1 9 -6 8.20455 0.92809 1
 -1 9 -6 7.48413 0.73674 12
 -1 9 -7 1.70825 0.57506 1
 -1 -9 -7 0.6687 0.56981 15
 1 9 7 2.34335 0.73382 14
 -1 9 -7 1.2303 0.56501 13
 -1 9 -7 1.5647 0.56384 12
 1 9 7 1.93886 0.56431 13
 1 -9 7 1.17386 0.66089 8
 -1 -9 -7 1.53932 0.53253 8
 1 -9 7 0.42456 0.58606 2
 -1 -9 -7 1.74001 0.57727 4
 1 -9 7 0.62641 0.51344 4
 1 9 7 1.63566 0.62105 1
 1 -9 8 4.75118 0.84355 2
 1 9 8 4.38824 0.77935 1
 1 9 8 4.37145 0.83516 10
 -1 -9 -8 4.742 0.68873 8
 1 -9 8 4.79245 0.74523 4
 -1 9 -8 3.81696 0.686 12
 -1 -9 -8 4.31881 0.8082 15
 -1 9 -8 5.28057 0.79529 1
 -1 9 -8 4.38713 0.77931 13
 1 9 8 6.18495 0.69695 13
 1 9 8 5.24555 0.88401 14
 -1 -9 -8 4.75425 0.71862 4
 -1 -9 -9 0.34849 0.55611 15
 -1 9 -9 0.09348 0.54063 1
 -1 9 -9 0.23821 0.59283 13
 1 9 9 0.18893 0.52572 1
 1 -9 9 0.10493 0.63427 2
 1 9 9 1.1689 0.62173 10
 1 9 9 0.41342 0.43727 13
 1 -9 9 1.26031 0.57992 4
 1 9 9 1.32675 0.67666 14
 -1 -9 -9 -0.1809 0.54679 4
 -1 9 -9 0.35223 0.514 12
 1 9 10 21.5336 1.24425 13
 1 9 10 21.0244 1.43982 1
 -1 9 -10 22.1904 1.44828 1
 -1 9 -10 18.2539 1.35815 12
 1 -9 10 20.6009 1.63098 8
 1 9 10 22.0714 1.70852 14
 -1 9 -10 20.7475 1.59298 13
 1 -9 10 25.8669 1.61497 2
 1 9 10 27.5276 1.80481 10
 -1 -9 -10 22.2072 1.46122 4
 -1 -9 -10 23.4218 1.61813 15
 1 9 11 9.30679 0.76261 13
 1 9 11 6.09327 1.05041 10
 1 -9 11 8.29221 1.01898 2
 1 9 11 10.458 1.21211 14
 -1 9 -11 8.29436 0.92931 1
 -1 9 -11 9.60904 1.00157 12
 -1 9 -11 7.8248 1.10247 13
 1 9 11 9.86429 0.98821 1
 -1 9 -11 7.68534 0.88898 9
 -1 -9 -11 8.8982 1.02752 15
 1 -9 11 7.87885 1.07402 8
 -1 -9 -11 9.9756 1.01315 4
 -1 9 -12 -1.09547 0.68956 12
 1 9 12 -0.44627 0.6825 14
 -1 9 -12 0.44979 0.55283 9
 -1 -9 -12 0.62506 0.53876 15
 -1 -9 -12 -0.52496 0.5603 4
 -1 9 -12 0.77874 0.68507 13
 1 9 12 0.74018 0.76381 10
 1 -9 12 0.10057 0.54825 2
 1 -9 12 0.27466 0.75639 8
 1 9 12 -0.36259 0.55706 1
 1 -9 13 -0.19585 0.58175 2
 -1 -9 -13 -0.64113 0.59692 15
 -1 -9 -13 0.11053 0.59625 4
 1 -9 13 -0.28215 0.70207 8
 -1 9 -13 -0.35093 0.65086 12
 1 9 13 -0.08869 0.55829 1
 -1 9 -13 -0.1947 0.57834 9
 -1 9 -13 0.39999 0.65518 13
 1 9 13 -0.30891 0.74919 14
 -1 9 -14 0.9962 0.68662 12
 -1 -9 -14 2.36744 0.74696 15
 1 9 14 1.60021 0.88196 14
 -1 -9 -14 1.28017 0.71004 4
 -1 9 -14 0.6824 0.81139 13
 1 9 14 0.60415 0.62324 1
 1 -9 14 1.30152 0.88929 8
 -1 9 -14 1.25705 0.67545 9
 1 -9 14 0.19008 0.59444 2
 1 9 15 -0.16595 0.85621 14
 -1 9 -15 -0.11228 0.70121 9
 -1 -9 -15 -0.26951 0.58075 15
 -1 -9 -15 -0.36741 0.66063 4
 -1 9 -15 0.79334 0.79233 12
 -1 9 -15 0.69784 0.73667 13
 1 -9 15 -0.14793 0.78945 8
 1 9 16 3.60129 1.07436 14
 1 -9 16 3.17648 1.02042 8
 -1 9 -16 1.9947 0.86528 13
 -1 9 -16 2.8717 0.82514 9
 -1 9 -16 2.51925 0.8919 12
 -1 -9 -16 2.31162 0.73359 4
 -1 -9 -16 3.31054 0.80207 15
 -1 -9 -17 15.8893 1.44211 4
 1 -9 17 15.5685 1.59957 8
 1 9 17 14.018 1.59505 14
 -1 9 -17 12.9718 1.34801 9
 -1 -9 -17 16.5 1.47482 15
 -1 9 -17 14.5033 1.50851 13
 -1 9 -17 13.9032 1.44016 12
 -1 -9 -18 2.01406 0.80396 15
 1 9 18 1.46527 0.92587 14
 -1 9 -18 2.207 0.92923 13
 -1 9 -18 2.95628 0.94279 9
 -1 -9 -18 4.08173 0.98099 4
 -1 9 -18 2.17897 0.91135 12
 1 -9 18 2.66129 1.03333 8
 1 -9 19 1.42715 0.99957 8
 -1 9 -19 0.9812 0.94704 12
 -1 9 -19 3.25315 0.97166 9
 1 9 19 1.80998 1.15322 10
 -1 -9 -19 1.76045 0.88071 4
 -1 -9 -19 1.90316 0.82433 15
 -1 9 -19 0.8923 0.85354 13
 1 9 19 2.07612 1.11258 14
 -1 9 -20 -1.19604 1.04156 12
 -1 9 -20 -1.18807 0.96378 9
 1 9 20 -0.58288 0.94259 14
 1 9 20 -1.04515 1.23094 10
 1 -9 20 0.63865 1.01303 8
 -1 -9 -20 -0.15253 0.80535 4
 -1 9 -21 2.49225 1.1693 12
 -1 9 -21 4.96265 1.18248 9
 1 9 21 3.46522 1.30299 10
 1 9 21 4.3872 1.27036 14
 1 -9 21 4.32357 1.20095 8
 -1 -9 -21 4.11495 1.03345 4
 1 -9 21 2.60463 1.19586 5
 1 9 22 2.44846 1.20452 14
 -1 -9 -22 2.61519 1.00818 4
 -1 9 -22 3.38407 1.1303 9
 -1 -10 22 1.29323 1.12611 5
 1 -10 -22 0.18062 0.84092 15
 -1 -10 21 3.75969 1.22684 5
 1 -10 -21 3.9291 1.05021 15
 -1 -10 21 4.5937 1.2025 8
 -1 10 21 2.69056 1.22913 14
 1 10 -21 4.21975 1.14816 12
 -1 10 21 7.13612 1.49196 10
 -1 -10 20 1.26379 1.04762 8
 -1 -10 20 0.34509 1.02526 5
 -1 10 20 2.17824 1.14996 14
 1 10 -20 -0.84533 0.99576 12
 1 -10 -20 0.87768 0.75686 15
 -1 10 20 1.62849 1.12142 10
 1 -10 -19 1.89197 0.86771 15
 -1 10 19 0.19697 1.13976 10
 -1 -10 19 3.29151 1.11767 8
 -1 10 19 3.16646 1.29804 14
 1 10 -19 -0.16201 0.98015 12
 1 10 -19 1.08482 0.94559 13
 -1 10 18 0.40844 1.07818 14
 1 -10 -18 0.50439 0.74871 15
 -1 -10 18 0.15516 0.90569 8
 1 10 -18 2.46079 0.95316 13
 1 10 -18 0.46456 0.91209 12
 -1 10 18 0.76164 1.02739 10
 1 10 -17 -0.73794 0.80458 12
 1 -10 -17 -0.65601 0.76346 15
 -1 -10 17 0.1526 0.88236 8
 1 10 -17 0.45674 0.88032 13
 -1 10 17 0.73691 1.01471 10
 -1 10 17 -0.59244 0.98276 14
 1 -10 -16 -0.15049 0.80313 7
 1 -10 -16 0.95795 0.76416 15
 1 10 -16 0.14029 0.72386 12
 -1 -10 16 -0.15024 0.819 8
 -1 10 16 1.60025 0.97933 10
 -1 10 16 -0.38098 0.92397 14
 1 10 -16 -0.45078 0.77529 13
 -1 -10 15 0.6896 0.69463 3
 1 10 -15 1.59689 0.87604 12
 -1 -10 15 -0.14768 0.85386 8
 -1 -10 15 0.14605 0.77089 4
 -1 10 15 0.36776 0.86809 14
 1 -10 -15 -1.46502 0.76463 7
 1 -10 -15 -0.46556 0.712 15
 1 10 -15 -0.14801 0.80687 13
 -1 -10 15 0.63985 0.66601 2
 -1 -10 14 4.48808 1.01709 8
 -1 -10 14 4.60405 1.00522 4
 -1 10 14 5.66836 1.14211 14
 1 10 -14 3.27255 0.88178 12
 1 10 -14 4.35879 1.02064 13
 1 -10 -14 5.7262 1.03763 15
 -1 -10 14 5.81063 0.90473 2
 -1 -10 14 5.28238 0.93106 3
 1 -10 -13 -0.11239 0.64983 2
 -1 -10 13 0.1121 0.62373 2
 -1 -10 13 0.9311 0.71752 4
 1 10 -13 0.47522 0.68695 12
 1 10 -13 -0.14263 0.76937 13
 -1 10 13 -0.68139 0.73415 14
 -1 -10 13 0.85201 0.78213 8
 1 10 -13 -0.10107 0.67012 1
 1 -10 -13 0.43863 0.66089 15
 1 10 -12 4.1229 0.82892 1
 1 10 -12 3.91389 0.91586 13
 1 -10 -12 5.37231 0.97175 15
 1 10 -12 4.58738 0.82629 12
 -1 10 12 4.75415 1.00724 14
 -1 -10 12 3.79796 0.85478 4
 -1 -10 12 4.3104 0.91767 8
 1 -10 -12 2.27034 0.75807 2
 -1 10 12 5.05163 0.85403 1
 1 10 -11 0.94243 0.67487 1
 -1 -10 11 2.28736 0.7641 4
 -1 10 11 1.25953 0.71207 14
 1 10 -11 -0.13685 0.73075 13
 -1 -10 11 0.68017 0.69412 8
 1 10 -11 -0.10513 0.59125 12
 1 -10 -11 0.91531 0.63706 2
 1 -10 -11 0.54823 0.66524 15
 -1 10 11 1.38161 0.60929 1
 1 10 -10 9.63988 1.01288 1
 -1 -10 10 8.37482 1.12722 8
 1 -10 -10 8.21848 1.06964 15
 -1 10 10 8.46254 0.72535 13
 1 10 -10 7.63156 1.08999 13
 -1 10 10 7.25757 1.12075 14
 -1 -10 10 9.06704 1.08081 4
 -1 10 10 8.13326 0.99087 1
 1 10 -10 9.74841 1.00181 12
 1 -10 -10 7.36714 0.98882 2
 1 -10 -9 0.57775 0.7043 2
 -1 10 9 -0.0661 0.41293 13
 -1 -10 9 0.2186 0.57052 4
 -1 10 9 -0.14517 0.7663 14
 1 -10 -9 0.64186 0.61446 15
 -1 10 9 0.10758 0.61045 1
 1 10 -9 0.092 0.49635 12
 1 10 -9 -0.32111 0.6359 1
 1 -10 -9 1.51865 0.46414 4
 1 10 -9 0.13088 0.60929 13
 1 10 -8 0.10792 0.60642 1
 -1 -10 8 0.52013 0.59025 4
 1 10 -8 -0.17161 0.53588 12
 -1 10 8 -0.49676 0.4672 13
 1 -10 -8 0.19608 0.42722 4
 1 -10 -8 -0.49823 0.58805 15
 -1 10 8 -0.54011 0.58272 1
 1 -10 -8 0.23182 0.66398 2
 1 10 -8 0.12788 0.55116 13
 1 -10 -7 5.29184 0.64491 4
 1 10 -7 3.90474 0.65537 12
 -1 -10 7 3.27152 0.74452 4
 -1 -10 7 5.79735 0.92765 8
 1 -10 -7 2.48762 0.58385 8
 1 10 -7 3.3715 0.7924 1
 1 -10 -7 5.35376 0.86646 2
 1 10 -7 3.24712 0.75046 13
 -1 10 7 3.79681 0.76703 1
 -1 10 7 3.16559 0.61526 13
 1 -10 -7 2.5426 0.66963 15
 1 -10 -6 7.36244 0.98524 2
 1 10 -6 6.67808 0.89301 1
 -1 -10 6 6.2703 0.84662 4
 1 10 -6 5.97649 0.72057 12
 -1 10 6 8.81412 0.83453 13
 -1 -10 6 6.48605 0.94294 8
 1 -10 -6 5.41725 0.74566 8
 -1 10 6 6.52558 0.87917 1
 1 10 -6 6.09663 0.88147 13
 1 -10 -6 6.54769 0.69392 4
 -1 10 5 16.7968 1.36861 1
 1 10 -5 17.6766 1.14974 12
 -1 -10 5 22.5599 1.55253 8
 1 -10 -5 18.187 1.44396 2
 1 -10 -5 20.485 1.14593 4
 -1 10 5 23.3511 1.34949 13
 1 10 -5 21.8705 1.50171 1
 -1 10 5 19.6086 1.50993 14
 1 -10 -5 18.2086 1.26226 8
 -1 -10 5 18.9022 1.33525 4
 1 -10 -4 29.5808 1.80723 2
 -1 10 4 25.3481 1.65378 1
 1 10 -4 23.6485 1.33776 12
 1 -10 -4 28.2163 1.74285 15
 -1 10 4 27.1511 1.74462 14
 1 -10 -4 24.9668 1.51131 8
 -1 10 4 25.7012 1.5298 13
 1 -10 -4 25.8716 1.33276 4
 -1 -10 4 25.7215 1.55438 4
 1 10 -4 28.7656 1.73993 1
 -1 -10 4 25.7036 1.69639 8
 -1 -10 3 0.22131 0.53673 8
 1 10 -3 -0.33163 0.58348 1
 -1 10 3 0.57785 0.53798 14
 -1 -10 3 -0.68127 0.54436 4
 1 -10 -3 0.23671 0.53497 2
 1 -10 -3 0.7711 0.42683 4
 1 -10 -3 0.08987 0.5099 8
 1 -10 -3 -0.44144 0.58251 15
 1 10 -3 0.11345 0.5128 13
 1 10 -3 0.45309 0.36478 12
 -1 10 3 -0.17974 0.47959 13
 1 10 -2 49.3715 2.46075 1
 1 -10 -2 45.7465 2.00004 4
 1 10 -2 50.2441 2.44798 13
 1 -10 -2 51.8444 2.48419 15
 -1 10 2 47.9703 2.31352 13
 -1 -10 2 49.3113 2.44128 8
 -1 -10 2 46.4296 2.24125 4
 1 10 -2 47.4693 1.97239 12
 1 -10 -2 47.1779 2.48699 2
 1 -10 -2 45.8367 2.30422 8
 1 -10 -1 19.6904 1.38838 8
 1 10 -1 21.3864 1.47117 1
 -1 -10 1 20.6793 1.32317 4
 1 -10 -1 20.1668 1.49184 2
 1 -10 -1 19.3406 1.4249 15
 -1 10 1 21.0846 1.39647 13
 1 10 -1 21.6915 1.48677 13
 -1 -10 1 21.2222 1.47656 8
 1 -10 -1 19.0626 1.14476 4
 -1 10 1 23.0261 1.51124 1
 1 -10 0 3.14931 0.5124 4
 -1 10 0 2.55231 0.34911 12
 1 10 0 2.83646 0.66124 13
 1 -10 0 2.44799 0.68125 8
 -1 -10 0 3.96058 0.76669 8
 1 -10 0 2.63526 0.6781 2
 -1 10 0 2.19038 0.6321 13
 -1 10 0 2.52184 0.67883 1
 -1 -10 0 2.41424 0.59633 4
 1 10 0 2.80495 0.38467 12
 1 10 0 2.10606 0.65204 1
 -1 -10 -1 0.80059 0.48386 4
 -1 10 -1 -0.03683 0.30113 12
 1 10 1 -0.14357 0.29485 12
 -1 -10 -1 0.19705 0.55363 8
 -1 10 -1 -0.10956 0.55868 1
 1 -10 1 -0.10606 0.55356 8
 1 10 1 -0.10223 0.53358 13
 1 -10 1 -0.05955 0.39756 4
 -1 10 -1 -0.10288 0.56666 13
 -1 -10 -2 37.3363 1.85845 4
 1 -10 2 34.4877 1.67586 4
 -1 10 -2 35.1242 1.9896 1
 1 10 2 38.3181 1.98196 13
 -1 10 -2 34.1008 1.96012 13
 1 10 2 33.7913 1.40516 12
 1 -10 2 37.9742 2.05519 8
 -1 -10 -2 39.0655 2.00486 8
 1 -10 3 122.841 5.03776 2
 1 10 3 120.907 4.91156 1
 1 -10 3 125.209 4.54542 4
 -1 -10 -3 122.323 4.77766 8
 1 10 3 132.131 4.85113 13
 1 -10 3 121.127 4.96215 8
 -1 -10 -3 124.771 4.70171 4
 -1 10 -3 133.491 5.00237 13
 -1 10 -3 126.148 4.40056 12
 -1 10 -3 128.958 4.94728 1
 -1 10 -4 4.22879 0.42502 9
 -1 -10 -4 2.7652 0.65942 8
 -1 10 -4 4.66599 0.5959 12
 1 -10 4 3.69178 0.61611 4
 1 10 4 4.95758 0.75049 13
 1 -10 4 5.80245 0.92111 2
 -1 -10 -4 4.04715 0.72315 4
 1 -10 4 4.37416 0.79402 8
 1 10 4 3.74525 0.76619 1
 -1 10 -4 3.59467 0.77231 1
 -1 -10 -5 8.44693 1.02838 15
 1 -10 5 8.61253 0.85998 4
 -1 10 -5 9.9774 0.81492 12
 -1 10 -5 7.99293 0.61212 9
 1 10 5 7.57116 1.00091 14
 1 10 5 10.3236 0.97851 13
 1 -10 5 7.73652 1.03403 2
 -1 -10 -5 9.11683 0.92338 8
 1 -10 5 8.55289 1.03551 8
 1 10 5 9.42329 1.04519 1
 -1 -10 -5 9.12492 0.90118 4
 -1 10 -5 10.3057 1.04945 1
 -1 -10 -6 13.2849 1.09096 4
 -1 10 -6 11.7879 0.77329 9
 1 -10 6 12.6329 1.24823 8
 1 -10 6 12.4673 1.00323 4
 -1 10 -6 11.7779 1.13341 1
 1 -10 6 11.4671 1.18624 2
 1 10 6 13.639 1.16569 1
 -1 10 -6 11.7813 1.19694 13
 -1 -10 -6 12.4205 1.02782 8
 1 10 6 11.2516 1.24756 14
 -1 10 -6 11.2333 0.91106 12
 -1 -10 -6 10.654 1.15844 15
 1 10 6 11.3878 1.00706 13
 1 -10 7 0.65257 0.5988 8
 -1 -10 -7 0.31722 0.49922 8
 1 -10 7 -0.08416 0.51295 4
 1 10 7 0.13683 0.63694 14
 1 -10 7 -0.12028 0.6419 2
 -1 10 -7 -0.42351 0.43289 9
 -1 10 -7 0.21476 0.54758 1
 -1 -10 -7 0.37698 0.55052 15
 -1 -10 -7 0.44811 0.49363 4
 -1 10 -7 -0.12384 0.57646 13
 1 10 7 0.3249 0.60256 1
 1 10 7 0.50794 0.49848 13
 -1 10 -7 0.23359 0.44603 12
 1 10 8 0.75258 0.63897 1
 1 -10 8 0.23937 0.639 2
 1 10 8 0.99033 0.64939 14
 -1 -10 -8 1.14996 0.68215 15
 -1 10 -8 1.27537 0.65833 13
 1 -10 8 0.40322 0.66074 8
 -1 10 -8 1.81375 0.66661 1
 1 10 8 0.73298 0.5365 13
 -1 -10 -8 0.74315 0.52234 4
 1 -10 8 -0.08976 0.56977 4
 -1 10 -8 0.30071 0.40479 9
 -1 10 -8 0.33885 0.55 12
 -1 -10 -9 1.64077 0.64248 4
 -1 10 -9 2.36209 0.74679 13
 -1 10 -9 2.08886 0.58363 9
 1 -10 9 1.72191 0.65004 4
 -1 -10 -9 2.60373 0.76871 15
 -1 10 -9 1.69259 0.70372 1
 1 10 9 2.02432 0.69873 1
 1 10 9 1.6384 0.5452 13
 -1 10 -9 1.83324 0.58431 12
 1 -10 9 1.30833 0.74504 2
 1 10 9 1.90092 0.74785 14
 1 -10 10 0.82495 0.67165 2
 1 -10 10 2.71431 0.82075 8
 -1 10 -10 1.94042 0.59061 9
 1 10 10 1.68724 0.73082 1
 1 10 10 2.82195 0.57893 13
 -1 -10 -10 1.7089 0.61591 4
 -1 10 -10 1.77881 0.71579 1
 1 10 10 1.81639 0.79253 14
 -1 -10 -10 2.9201 0.7771 15
 -1 10 -10 1.77778 0.67147 12
 1 10 10 3.38756 0.85394 10
 -1 10 -10 1.7543 0.80412 13
 1 -10 11 3.95033 0.86061 2
 -1 -10 -11 3.67251 0.76113 4
 1 10 11 3.51321 0.92269 10
 1 -10 11 3.37825 0.91742 8
 1 10 11 3.29423 0.97101 14
 -1 10 -11 4.74662 0.85562 1
 -1 10 -11 3.46648 0.87376 13
 1 10 11 3.64275 0.77699 1
 -1 -10 -11 4.20137 0.84097 15
 -1 10 -11 3.60429 0.81703 12
 -1 10 -11 3.9291 0.74353 9
 1 -10 12 1.8275 0.75733 2
 -1 -10 -12 0.10953 0.60946 2
 -1 10 -12 -0.42667 0.71661 13
 1 10 12 0.63442 0.78934 10
 1 10 12 1.62402 0.87609 14
 1 10 12 0.71653 0.62395 1
 -1 10 -12 -0.17835 0.56141 9
 -1 -10 -12 0.1385 0.64479 15
 -1 -10 -12 0.21931 0.59158 4
 -1 10 -12 0.45267 0.64218 12
 1 -10 12 -0.45224 0.80453 8
 -1 10 -13 3.35186 0.92365 13
 -1 10 -13 2.60725 0.75985 9
 -1 -10 -13 3.53803 0.82534 15
 1 10 13 5.54043 1.11832 14
 1 10 13 2.8047 1.03598 10
 1 -10 13 4.34382 0.87423 2
 -1 -10 -13 4.47134 0.79889 4
 -1 10 -13 2.7782 0.85689 12
 1 10 13 3.40932 0.74794 1
 1 -10 13 2.7813 0.96336 8
 -1 10 -14 7.95991 1.08804 12
 1 10 14 10.0697 1.40232 14
 1 -10 14 8.23771 1.08964 2
 -1 -10 -14 10.792 1.13683 4
 -1 10 -14 9.44847 1.05336 9
 -1 10 -14 10.4376 1.30613 13
 1 -10 14 9.95736 1.38642 8
 -1 -10 -14 9.25415 1.15643 15
 1 10 14 8.60707 0.96673 1
 1 10 14 9.4413 1.34037 10
 -1 -10 -15 3.00626 0.85334 4
 -1 -10 -15 4.8719 0.95574 15
 -1 10 -15 2.3115 0.86134 12
 -1 10 -15 2.77938 0.85809 9
 1 -10 15 4.6786 1.10359 8
 -1 10 -15 2.89336 0.92543 13
 1 10 15 1.96968 1.05877 14
 -1 10 -16 0.15509 0.83673 13
 1 -10 16 0.49335 0.90588 8
 -1 10 -16 0.70998 0.79016 9
 1 10 16 0.18454 0.92984 14
 -1 -10 -16 0.52362 0.73572 4
 -1 10 -16 -0.28725 0.82285 12
 -1 -10 -16 1.35462 0.77672 15
 -1 -10 -17 2.45956 0.8778 4
 -1 10 -17 4.53686 1.07448 12
 1 10 17 1.89819 1.11109 14
 -1 10 -17 1.89043 1.00316 13
 -1 10 -17 3.39075 0.94665 9
 1 -10 17 2.84687 1.05773 8
 -1 -10 -17 2.91297 0.93848 15
 -1 -10 -18 6.10995 1.12463 4
 -1 10 -18 7.15804 1.17775 9
 -1 -10 -18 4.67388 1.05321 15
 1 10 18 5.07499 1.27722 14
 -1 10 -18 5.08277 1.17737 12
 -1 10 -18 5.42392 1.2409 13
 1 -10 18 4.0728 1.19825 8
 1 -10 19 4.10989 1.17632 8
 -1 -10 -19 2.36903 0.90686 15
 -1 10 -19 2.3265 1.0641 12
 1 10 19 2.20358 1.07088 14
 -1 10 -19 1.39464 0.95239 9
 -1 10 -19 1.28953 1.04004 13
 -1 -10 -19 1.32717 0.87823 4
 -1 10 -20 0.58362 0.9397 9
 1 10 20 0.82044 1.12971 14
 1 -10 20 -0.6898 1.05976 8
 -1 -10 -20 -0.30517 0.84893 4
 -1 10 -20 0.17322 1.03798 12
 1 -10 21 4.48319 1.2081 8
 1 10 21 2.30487 1.15638 14
 -1 -10 -21 2.20768 0.95584 4
 -1 10 -21 1.21547 0.97394 9
 -1 -11 21 -0.36559 1.06674 5
 -1 -11 21 1.53631 1.09948 8
 -1 11 20 8.90811 1.6065 14
 -1 -11 20 7.43516 1.42392 5
 1 11 -20 6.06922 1.38908 13
 -1 -11 20 2.55885 1.15946 8
 1 11 -20 5.31504 1.25542 12
 1 -11 -20 5.36004 1.26262 15
 -1 11 19 2.00084 1.18782 14
 1 -11 -19 0.72733 0.89537 15
 -1 -11 19 3.56682 1.13548 8
 1 11 -19 2.1419 0.98901 12
 1 11 -19 1.68433 1.00225 13
 -1 11 18 0.86437 1.07741 14
 1 -11 -18 3.74731 1.02433 15
 1 11 -18 2.34318 1.14243 13
 1 11 -18 2.05227 0.94016 12
 -1 -11 18 1.85078 1.04454 8
 1 11 -17 -0.82985 0.96861 13
 -1 11 17 0.83818 1.04289 14
 -1 -11 17 0.16626 0.95249 8
 1 11 -17 2.71472 0.97146 12
 1 -11 -17 0.52416 0.81347 15
 1 11 -16 0.57476 0.86329 12
 -1 11 16 4.8763 1.13215 14
 -1 -11 16 1.47526 0.94102 8
 1 -11 -16 2.21922 0.90319 15
 1 11 -16 2.13207 1.01801 13
 1 11 -15 0.13661 0.72925 12
 -1 -11 15 0.23909 0.685 2
 -1 -11 15 0.15246 0.8652 4
 1 -11 -15 1.3325 0.83936 15
 1 11 -15 1.13285 0.90954 13
 -1 -11 15 0.48323 0.85978 8
 -1 11 15 1.17948 0.94102 14
 1 -11 -15 0.77238 0.77848 7
 -1 -11 15 0.25911 0.78319 3
 -1 11 14 15.9664 1.78126 14
 -1 -11 14 12.8276 1.52486 8
 1 -11 -14 17.1821 1.63915 15
 1 11 -14 13.6953 1.54791 13
 -1 -11 14 14.6125 1.38069 2
 1 11 -14 14.7676 1.40887 12
 -1 -11 14 13.7494 1.47812 4
 -1 -11 14 13.7476 1.39273 3
 1 -11 -13 10.2994 1.22544 2
 -1 -11 13 9.66552 1.21275 2
 -1 -11 13 10.6427 1.30675 4
 1 11 -13 9.23572 1.28547 13
 1 11 -13 9.92477 1.16611 12
 -1 -11 13 12.446 1.41177 8
 1 11 -13 10.9507 1.17614 1
 -1 11 13 10.2868 1.41636 14
 1 -11 -13 11.997 1.37643 15
 -1 11 12 15.6193 1.33831 1
 -1 -11 12 12.259 1.32106 2
 1 11 -12 15.7637 1.37764 1
 -1 -11 12 12.0472 1.32992 4
 -1 -11 12 11.1456 1.39116 8
 1 11 -12 10.2973 1.37857 13
 1 11 -12 15.1523 1.36619 12
 1 -11 -12 11.6701 1.2549 2
 -1 11 12 11.6933 1.47692 14
 1 -11 -12 14.5962 1.47053 15
 1 -11 -11 22.719 1.76901 15
 -1 -11 11 20.5914 1.62086 4
 -1 11 11 26.6349 2.00833 14
 1 -11 -11 22.0034 1.67346 2
 1 11 -11 24.2652 1.87395 13
 -1 11 11 21.233 1.58615 1
 -1 -11 11 20.3468 1.77435 8
 1 11 -11 23.3017 1.58365 12
 1 11 -11 19.6355 1.56714 1
 1 11 -10 2.95936 0.84065 1
 1 11 -10 2.95296 0.91431 13
 1 11 -10 4.70639 0.80887 12
 1 -11 -10 3.60456 0.89019 2
 -1 -11 10 2.32804 0.82577 4
 1 -11 -10 3.78245 0.92263 15
 -1 11 10 4.06776 0.89023 1
 -1 11 10 5.43042 1.0579 14
 -1 11 9 0.24074 0.66302 1
 -1 11 9 0.45488 0.52008 13
 1 11 -9 0.11951 0.63086 1
 1 -11 -9 0.12933 0.65952 2
 -1 -11 9 0.23445 0.61185 4
 1 11 -9 0.67064 0.6031 12
 1 -11 -9 -0.28322 0.62042 15
 1 11 -9 -0.14453 0.7102 13
 -1 11 8 5.66526 0.76831 13
 1 11 -8 3.85752 0.8587 1
 1 -11 -8 7.39997 1.03948 2
 -1 11 8 4.11138 0.88205 1
 -1 -11 8 7.55884 1.05179 8
 1 11 -8 3.9599 0.91187 13
 1 11 -8 7.06293 0.81243 12
 1 -11 -8 4.6909 0.94176 15
 -1 -11 8 4.25873 0.84316 4
 1 11 -7 7.03752 1.03772 1
 1 11 -7 7.60882 1.07608 13
 1 11 -7 8.23137 0.84565 12
 -1 -11 7 6.55757 1.03019 8
 1 -11 -7 8.34563 1.12078 2
 -1 11 7 9.70805 1.11818 1
 -1 11 7 8.91598 0.88031 13
 -1 -11 7 5.48056 0.89817 4
 1 -11 -6 3.14436 0.83764 2
 1 11 -6 2.92903 0.82707 1
 -1 11 6 3.12552 0.89338 14
 -1 11 6 4.38621 0.8145 1
 -1 11 6 2.79103 0.65761 13
 -1 -11 6 4.39784 0.85182 8
 1 11 -6 4.15999 0.66667 12
 1 11 -6 2.43578 0.72965 13
 -1 -11 6 3.30558 0.78656 4
 1 -11 -6 3.42179 0.72827 8
 1 -11 -5 -0.13158 0.62976 2
 1 11 -5 1.10241 0.68828 1
 -1 11 5 -0.54984 0.71744 14
 -1 -11 5 0.64934 0.6131 8
 -1 -11 5 0.09983 0.56643 4
 1 -11 -5 -0.09228 0.58542 8
 -1 11 5 0.12213 0.63016 1
 -1 11 5 0.09411 0.51835 13
 1 11 -5 -0.2127 0.44976 12
 1 -11 -4 24.6686 1.74883 15
 -1 11 4 23.7968 1.77839 14
 -1 -11 4 25.843 1.77614 8
 -1 11 4 23.7525 1.69265 1
 -1 -11 4 24.4664 1.59088 4
 1 11 -4 25.7052 1.37017 12
 1 -11 -4 25.7789 1.7976 2
 -1 11 4 27.1864 1.62841 13
 1 -11 -4 25.3987 1.5801 8
 1 11 -4 22.5301 1.67509 1
 1 11 -3 5.30669 0.87851 1
 -1 -11 3 4.80865 0.91449 8
 -1 -11 3 4.97271 0.8017 4
 1 -11 -3 5.25024 0.81891 8
 -1 11 3 7.08663 1.02196 14
 1 -11 -3 4.85966 0.85358 15
 1 -11 -3 5.842 0.91351 2
 1 11 -3 5.58301 0.61444 12
 1 11 -3 5.17707 0.90363 13
 -1 11 3 4.76671 0.79887 13
 -1 11 2 -0.12513 0.60693 14
 1 -11 -2 0.66678 0.64684 2
 1 11 -2 -0.37082 0.59954 1
 1 -11 -2 -0.31595 0.6311 8
 -1 -11 2 -0.36605 0.55309 4
 -1 11 2 0.10472 0.55887 13
 -1 -11 2 -0.35985 0.61889 8
 1 -11 -2 0.12298 0.57247 15
 1 11 -2 0.15832 0.35961 12
 1 11 -2 -0.49347 0.64389 13
 -1 11 1 -0.12287 0.6837 1
 1 11 -1 1.11372 0.62354 1
 -1 11 1 -0.21618 0.53122 13
 -1 -11 1 0.26987 0.51538 4
 1 11 -1 0.36099 0.58372 13
 -1 -11 1 -0.58365 0.72908 8
 1 -11 -1 0.53574 0.64111 2
 1 -11 -1 2.41187 0.69553 8
 -1 -11 0 0.35572 0.51895 4
 -1 11 0 0.61436 0.60378 1
 1 11 0 -0.70398 0.60539 13
 1 -11 0 0.56954 0.60789 8
 1 11 0 0.99034 0.56797 1
 -1 11 0 -0.4457 0.61995 13
 -1 -11 0 -0.22698 0.59904 8
 1 -11 0 0.40335 0.66908 2
 -1 -11 -1 5.92098 0.81944 4
 1 -11 1 6.14394 0.93822 8
 1 11 1 6.16802 0.92582 13
 -1 11 -1 6.20453 0.89071 13
 -1 11 -1 6.26132 0.95904 1
 -1 -11 -1 5.06683 0.83323 8
 1 11 2 6.66405 0.91273 13
 1 -11 2 6.49636 1.00308 8
 -1 11 -2 6.62417 0.94652 1
 -1 11 -2 6.86737 0.90551 13
 -1 -11 -2 5.83587 0.82031 4
 -1 -11 -2 6.08887 0.89542 8
 1 -11 3 2.7108 0.80909 2
 1 11 3 2.05314 0.69531 13
 -1 -11 -3 2.68984 0.73241 8
 -1 -11 -3 2.05191 0.61309 4
 1 11 3 4.07195 0.88809 1
 1 -11 3 1.52114 0.68839 8
 -1 11 -3 2.86581 0.4524 12
 -1 11 -3 2.43837 0.75344 13
 -1 11 -3 3.42735 0.79818 1
 1 11 4 13.8457 1.21957 13
 1 -11 4 17.576 1.44977 8
 1 11 4 18.4284 1.44457 1
 -1 -11 -4 15.6981 1.27274 8
 -1 -11 -4 13.3527 1.15581 4
 -1 11 -4 16.1855 1.3797 13
 1 -11 4 14.7864 1.39962 2
 -1 11 -4 15.6481 1.00836 12
 -1 11 -4 15.7364 1.36305 1
 -1 -11 -5 4.13197 0.75548 4
 -1 11 -5 3.84754 0.61425 12
 -1 -11 -5 3.37451 0.7553 8
 -1 11 -5 4.25725 0.8307 1
 1 -11 5 2.30484 0.82684 2
 1 11 5 2.41585 0.80615 14
 1 -11 5 3.24676 0.81817 8
 1 11 5 5.14125 0.8632 1
 1 11 5 3.55459 0.77028 13
 1 11 6 2.94784 0.68616 13
 1 11 6 1.02321 0.7122 14
 -1 -11 -6 2.96626 0.70283 8
 1 -11 6 1.70008 0.6381 4
 -1 -11 -6 1.22156 0.60444 4
 1 -11 6 2.37405 0.77991 8
 -1 11 -6 2.49218 0.55431 12
 1 11 6 1.9481 0.77533 1
 -1 11 -6 3.02413 0.82704 1
 1 -11 6 2.84226 0.82078 2
 1 -11 7 1.48384 0.77449 2
 -1 -11 -7 1.93036 0.65539 4
 -1 11 -7 1.22826 0.7535 13
 -1 -11 -7 2.7525 0.70753 8
 -1 -11 -7 1.82876 0.80752 15
 -1 11 -7 1.12453 0.54253 12
 1 11 7 1.61436 0.63178 13
 1 11 7 2.56099 0.84812 14
 1 -11 7 2.29975 0.76884 8
 1 11 7 1.45136 0.68163 1
 -1 11 -7 1.20329 0.68475 1
 1 -11 7 1.71153 0.60785 4
 -1 11 -8 2.27003 0.76084 1
 1 -11 8 3.70418 0.91298 8
 -1 -11 -8 1.14135 0.73913 15
 -1 11 -8 2.70719 0.65887 12
 -1 11 -8 2.10327 0.79838 13
 -1 -11 -8 2.58494 0.72006 4
 1 -11 8 1.52718 0.65382 4
 1 11 8 2.00829 0.6338 13
 1 -11 8 2.82056 0.84808 2
 1 11 8 2.32907 0.87503 14
 1 11 8 1.56104 0.68458 1
 1 11 9 0.26209 0.53731 13
 1 11 9 0.83341 0.66934 1
 1 -11 9 -0.1334 0.80652 2
 -1 -11 -9 1.73937 0.75682 15
 -1 11 -9 1.18418 0.71601 1
 1 11 9 1.27989 0.81609 14
 -1 11 -9 1.72806 0.82517 13
 -1 -11 -9 0.20534 0.5773 4
 -1 11 -9 0.66134 0.61786 12
 1 -11 9 0.6065 0.66578 4
 1 11 10 5.17915 0.93046 1
 -1 -11 -10 5.59916 1.03613 15
 -1 11 -10 5.26669 0.9068 1
 1 -11 10 4.91377 0.8996 4
 -1 -11 -10 4.78675 0.82681 4
 1 -11 10 6.86681 1.06129 2
 1 11 10 4.78704 1.03491 14
 -1 11 -10 5.46729 1.0259 13
 -1 11 -10 4.26839 0.846 12
 -1 -11 -11 6.61687 0.9673 4
 -1 11 -11 6.05898 1.13271 13
 1 11 11 6.99231 1.21232 14
 -1 -11 -11 8.24717 1.15233 15
 -1 -11 -11 6.73012 1.02339 2
 1 11 11 7.77839 1.07951 1
 -1 11 -11 7.61466 1.03396 1
 1 -11 11 6.12236 1.04269 2
 1 -11 11 7.70273 1.19092 8
 -1 11 -11 6.95215 0.82923 9
 -1 11 -11 7.18745 0.97482 12
 -1 -11 -12 8.59138 1.08944 4
 1 -11 12 7.29874 1.078 2
 -1 11 -12 7.28898 1.17308 13
 -1 -11 -12 8.97974 1.13709 2
 -1 11 -12 7.74844 0.92165 9
 -1 -11 -12 9.31604 1.21097 15
 1 -11 12 8.05247 1.27962 8
 1 11 12 9.50559 1.35303 14
 1 11 12 9.24295 1.09288 1
 -1 11 -12 8.02306 1.08968 12
 1 11 13 7.56817 1.23243 10
 1 -11 13 6.55701 1.22258 8
 -1 11 -13 8.72006 1.30069 13
 -1 11 -13 6.18241 1.01786 12
 -1 11 -13 5.18899 0.84199 9
 1 11 13 6.48724 1.00514 1
 1 -11 13 5.74467 1.05543 2
 -1 -11 -13 7.73466 1.02484 4
 -1 -11 -13 7.46252 1.17217 15
 1 11 13 7.25523 1.30856 14
 -1 -11 -14 1.89917 0.81858 15
 -1 -11 -14 2.47469 0.7563 4
 1 -11 14 0.68618 0.94656 8
 1 11 14 2.61661 1.062 14
 1 11 14 -0.54667 0.95278 10
 1 -11 14 2.67599 0.86326 2
 -1 11 -14 2.75186 0.95484 13
 -1 11 -14 1.31113 0.80776 12
 -1 11 -14 1.93109 0.7481 9
 1 11 14 2.72997 0.80804 1
 -1 -11 -15 5.15278 1.04523 15
 1 11 15 5.57418 1.19797 14
 -1 11 -15 3.95693 1.08544 13
 -1 11 -15 2.82593 0.84367 9
 1 11 15 4.33193 1.15529 10
 -1 -11 -15 4.11305 0.9139 4
 -1 11 -15 4.71282 1.05982 12
 1 -11 15 4.36839 1.1819 8
 1 -11 16 0.17762 0.93755 8
 -1 -11 -16 -0.2669 0.76447 4
 -1 11 -16 0.14606 0.8127 12
 -1 -11 -16 0.98149 0.76152 15
 -1 11 -16 0.6948 0.74587 9
 1 11 16 -0.19761 1.03139 14
 1 11 16 -0.19494 0.98217 10
 -1 11 -16 0.67045 0.93259 13
 1 11 17 3.82544 1.30221 10
 1 -11 17 4.15104 1.21087 8
 1 11 17 5.05751 1.34655 14
 -1 -11 -17 2.82268 0.89409 15
 -1 11 -17 3.80415 0.94372 9
 -1 11 -17 2.89222 1.12633 13
 -1 11 -17 5.52372 1.15154 12
 -1 -11 -17 4.01111 0.95624 4
 -1 -11 -18 0.71605 0.78972 4
 -1 11 -18 1.37723 1.01439 13
 -1 -11 -18 0.50424 0.89779 15
 1 -11 18 0.72957 1.04549 8
 1 11 18 3.3107 1.27217 14
 -1 11 -18 1.92797 0.98809 12
 -1 11 -18 1.68181 0.91694 9
 1 -11 19 4.041 1.29855 8
 -1 11 -19 5.19562 1.17858 12
 -1 11 -19 2.77768 1.14134 13
 1 11 19 3.59597 1.3679 14
 -1 11 -19 1.89827 1.02516 9
 -1 -11 -19 4.24215 1.03292 15
 -1 -11 -19 6.79885 1.16366 4
 -1 -11 -20 1.21843 0.93699 4
 -1 11 -20 1.39246 1.16292 13
 -1 11 -20 1.27587 0.96054 9
 1 -11 20 2.02607 1.20463 8
 -1 -12 20 0.90303 1.12828 5
 -1 -12 19 4.37011 1.30891 8
 1 12 -19 6.82065 1.35242 12
 1 12 -19 5.78925 1.37632 13
 -1 -12 18 0.18119 1.02813 8
 1 12 -18 -0.72174 1.02388 13
 1 -12 -18 -0.18932 0.9062 15
 -1 12 18 -0.90815 1.15781 14
 1 12 -18 -0.63957 1.03754 12
 -1 12 17 5.0916 1.34447 14
 1 12 -17 2.86762 1.16188 13
 1 -12 -17 4.27888 1.18757 15
 1 12 -17 5.05303 1.21207 12
 -1 -12 17 4.47941 1.15297 8
 -1 12 16 -0.2152 1.12319 14
 1 12 -16 1.31682 0.89915 12
 1 -12 -16 -0.72999 0.90818 15
 -1 -12 16 0.17701 0.99464 8
 -1 -12 15 3.57138 0.94468 2
 -1 -12 15 3.63992 1.13424 4
 1 12 -15 4.60085 1.02468 12
 1 12 -15 5.08627 1.16927 13
 1 -12 -15 5.00477 1.10525 15
 -1 -12 15 3.74605 1.02763 3
 -1 -12 15 3.66818 1.10634 8
 -1 12 15 2.72213 1.11201 14
 -1 -12 14 0.15253 0.87374 4
 -1 12 14 0.8114 1.04662 14
 -1 -12 14 0.51608 0.95712 8
 -1 -12 14 0.13592 0.87539 2
 1 12 -14 -0.86508 0.93329 13
 -1 -12 14 0.58862 0.85869 3
 1 12 -14 -0.26497 0.75892 12
 1 -12 -14 -0.17488 0.8593 15
 -1 12 13 8.25762 1.38662 14
 -1 -12 13 4.02883 1.00593 2
 -1 -12 13 5.13327 1.0665 4
 1 12 -13 6.98074 1.26234 13
 1 -12 -13 5.81089 1.2011 15
 -1 -12 13 5.07648 1.13611 8
 1 12 -13 6.90993 1.05215 12
 1 -12 -12 4.49221 1.00125 2
 1 12 -12 4.63248 0.99627 12
 -1 12 12 4.6693 0.92057 1
 -1 -12 12 3.94253 0.97318 4
 -1 12 12 5.32743 1.18482 14
 1 -12 -12 3.00402 0.94533 15
 1 12 -12 3.34899 1.07701 13
 -1 -12 12 3.49283 1.04558 8
 1 12 -12 2.4132 0.85634 1
 -1 -12 12 4.24327 0.99012 2
 -1 -12 11 63.5117 3.30599 4
 1 12 -11 68.5039 3.32857 1
 -1 -12 11 70.3191 3.44737 2
 1 -12 -11 69.4355 3.56866 15
 1 12 -11 61.9882 3.45854 13
 -1 12 11 74.5325 3.7661 14
 1 -12 -11 67.9766 3.40068 2
 -1 -12 11 67.9489 3.56896 8
 1 12 -11 70.1415 3.19061 12
 -1 12 11 69.4908 3.31995 1
 1 -12 -10 0.42816 0.75331 2
 1 12 -10 -0.80674 0.84212 13
 -1 -12 10 1.5608 0.81873 4
 -1 12 10 0.13229 0.75061 1
 1 -12 -10 -0.63664 0.78208 15
 1 12 -10 -0.1054 0.69384 12
 1 12 -10 -0.65361 0.78334 1
 1 -12 -9 16.6407 1.53171 15
 1 12 -9 15.8596 1.43028 1
 -1 12 9 10.6579 1.24436 1
 -1 -12 9 12.2675 1.27674 4
 1 12 -9 12.9726 1.44785 13
 1 12 -9 14.4336 1.19727 12
 -1 -12 9 14.9047 1.56382 8
 1 -12 -9 12.636 1.41432 2
 1 -12 -8 13.1321 1.38231 2
 -1 -12 8 13.5855 1.30704 4
 1 12 -8 13.8722 1.3955 1
 -1 12 8 14.2101 1.36563 1
 1 -12 -8 15.0623 1.48885 15
 -1 12 8 14.4299 1.17214 13
 1 12 -8 15.3296 1.22909 12
 1 12 -8 15.8104 1.52417 13
 -1 -12 8 14.1314 1.52119 8
 1 12 -7 1.97369 0.81321 13
 -1 -12 7 2.07832 0.82563 4
 -1 -12 7 2.85353 0.92558 8
 1 12 -7 1.87918 0.81423 1
 -1 12 7 2.89071 0.93972 14
 -1 12 7 2.30272 0.67462 13
 1 12 -7 1.63133 0.58921 12
 -1 12 7 2.69303 0.86355 1
 1 -12 -7 3.18785 0.90764 2
 1 -12 -6 1.6016 0.80365 2
 -1 12 6 1.51085 0.63618 13
 1 -12 -6 1.37364 0.65262 8
 1 12 -6 2.56493 0.78948 1
 -1 12 6 2.57022 0.8123 1
 -1 12 6 0.93381 0.73661 14
 1 12 -6 1.589 0.5581 12
 -1 -12 6 1.78469 0.74655 4
 -1 -12 6 1.9097 0.8271 8
 -1 -12 5 2.58003 0.82815 8
 1 12 -5 4.74391 0.67349 12
 1 12 -5 2.98565 0.85443 1
 -1 12 5 3.47385 0.9115 14
 -1 12 5 3.04636 0.72863 13
 1 -12 -5 3.80533 0.9059 2
 -1 -12 5 3.89321 0.79648 4
 -1 12 5 4.20336 0.90545 1
 1 -12 -5 3.81077 0.80134 8
 1 -12 -5 2.29656 0.78178 15
 -1 12 4 7.76573 1.17387 14
 1 12 -4 6.4019 1.01251 1
 -1 -12 4 9.64467 1.16931 8
 1 12 -4 7.30055 0.74934 12
 -1 12 4 6.80054 0.99396 1
 -1 12 4 6.98897 0.94365 13
 1 -12 -4 8.84011 1.0277 8
 1 12 -4 5.98493 1.03908 13
 1 -12 -4 5.22856 0.99419 15
 1 -12 -4 8.67641 1.19493 2
 -1 -12 4 6.62636 0.95489 4
 1 -12 -3 3.54659 0.89963 2
 -1 12 3 3.95427 0.7925 13
 -1 -12 3 4.91045 0.92954 8
 -1 -12 3 3.58285 0.80867 4
 1 -12 -3 3.20695 0.81341 15
 1 12 -3 2.93306 0.50784 12
 1 -12 -3 3.25792 0.78314 8
 -1 12 3 4.2708 0.92998 14
 1 12 -3 2.50743 0.83454 13
 1 12 -3 4.64307 0.94904 1
 1 12 -2 0.41038 0.68918 1
 1 12 -2 -0.40836 0.67738 13
 -1 12 2 0.55474 0.67267 14
 -1 -12 2 0.30038 0.58427 4
 -1 -12 2 -0.26547 0.73108 8
 -1 12 2 0.35021 0.68119 13
 1 -12 -2 -0.11702 0.66396 8
 1 -12 -2 -0.29682 0.69083 2
 1 -12 -1 16.6578 1.42936 8
 -1 12 1 22.3856 1.63786 1
 -1 -12 1 16.6285 1.3279 4
 1 12 -1 18.0802 1.52181 1
 -1 -12 1 17.3242 1.5071 8
 -1 12 1 17.5783 1.43314 13
 1 -12 -1 17.2942 1.56695 2
 1 12 -1 16.4866 1.49032 13
 1 12 0 1.37033 0.76388 1
 1 -12 0 1.79583 0.75546 2
 1 12 0 1.29697 0.71591 13
 1 -12 0 1.13536 0.70346 8
 -1 -12 0 1.38109 0.72075 8
 -1 12 0 1.486 0.73715 13
 -1 12 0 1.50144 0.76089 1
 -1 -12 0 2.23666 0.67309 4
 -1 -12 -1 2.07408 0.75342 8
 1 12 1 2.90723 0.82349 13
 -1 12 -1 0.81821 0.67418 1
 1 -12 1 2.61327 0.86947 8
 -1 12 -1 2.67783 0.78713 13
 -1 -12 -1 4.06189 0.78696 4
 -1 -12 -2 0.2367 0.6585 8
 -1 -12 -2 -0.48274 0.64464 4
 1 -12 2 0.13531 0.68176 8
 -1 12 -2 -0.13618 0.63393 1
 1 12 2 -0.49225 0.66386 13
 -1 12 -2 -0.26195 0.6758 13
 1 -12 3 5.27677 1.0498 2
 1 12 3 4.79378 0.90977 13
 -1 -12 -3 4.74817 0.81829 4
 -1 12 -3 5.51259 0.92017 13
 1 12 3 5.18938 0.93429 1
 -1 -12 -3 3.32439 0.7929 8
 -1 12 -3 2.71881 0.82588 1
 1 -12 3 4.75073 0.94276 8
 -1 12 -4 0.69082 0.70459 13
 1 12 4 0.34891 0.64065 13
 1 12 4 0.91444 0.76791 14
 1 -12 4 0.15083 0.75997 2
 -1 12 -4 0.54196 0.7152 1
 -1 -12 -4 0.09787 0.58652 4
 -1 -12 -4 0.66482 0.68099 8
 1 -12 4 -0.14411 0.71721 8
 1 12 4 -0.27228 0.70249 1
 -1 -12 -5 3.97311 0.79753 4
 1 12 5 5.82602 1.00394 1
 1 12 5 4.16929 0.84316 13
 1 -12 5 5.42557 0.98046 2
 -1 12 -5 3.64687 0.96058 1
 1 12 5 5.4664 1.06615 14
 -1 -12 -5 4.05857 0.84752 8
 -1 12 -5 4.64758 0.68038 12
 1 -12 5 3.86562 0.9675 8
 1 -12 6 6.16545 1.09473 2
 1 -12 6 4.89385 1.01786 8
 1 12 6 5.28677 1.0195 14
 1 12 6 5.52556 0.97763 1
 -1 12 -6 4.85258 0.69876 12
 -1 -12 -6 5.33933 0.85287 8
 -1 12 -6 3.89467 0.92128 1
 -1 -12 -6 3.73314 0.78414 4
 1 12 6 5.01863 0.8923 13
 -1 12 -7 0.40051 0.66436 1
 1 -12 7 0.15755 0.77418 8
 -1 12 -7 -0.3276 0.55059 12
 -1 -12 -7 0.413 0.62403 4
 -1 12 -7 0.74687 0.7617 13
 1 -12 7 -0.14996 0.76467 2
 1 12 7 -0.63139 0.6467 13
 1 12 7 0.66971 0.69908 1
 1 12 7 0.65838 0.75516 14
 1 -12 8 7.4565 1.21178 8
 -1 12 -8 6.59722 0.8719 12
 -1 12 -8 7.41319 1.0744 1
 1 -12 8 5.07162 1.0542 2
 1 12 8 7.43669 1.16 14
 -1 -12 -8 7.30588 0.98685 4
 1 12 8 8.50221 1.13245 1
 1 12 8 4.44906 0.81457 13
 -1 12 -8 4.13583 0.96825 13
 1 12 9 18.6486 1.32888 13
 -1 -12 -9 17.6605 1.55773 2
 1 12 9 15.8109 1.66009 14
 -1 -12 -9 14.5811 1.53804 15
 -1 12 -9 16.0959 1.27743 12
 -1 12 -9 13.9701 1.47945 13
 1 12 9 17.746 1.5359 1
 1 -12 9 16.8735 1.59915 2
 -1 12 -9 14.165 1.42854 1
 1 -12 9 16.2773 1.64131 8
 -1 -12 -9 16.9756 1.39463 4
 1 -12 10 0.14643 0.83877 2
 -1 -12 -10 0.27994 0.80931 2
 -1 12 -10 -0.31082 0.64706 12
 1 12 10 0.38955 0.77811 1
 -1 -12 -10 -0.22408 0.74283 4
 -1 12 -10 1.60696 0.87601 13
 -1 12 -10 0.25911 0.72081 1
 1 12 10 -0.53628 0.98458 14
 -1 -12 -10 -0.48766 0.74579 15
 -1 -12 -11 50.8462 3.02198 4
 1 12 11 61.6901 3.05612 1
 1 -12 11 57.5883 3.14275 2
 1 12 11 65.7352 3.53294 14
 -1 -12 -11 62.3429 3.33625 15
 -1 12 -11 63.2965 2.96621 12
 -1 -12 -11 65.0656 3.21022 2
 -1 12 -11 64.278 3.38864 13
 1 -12 12 0.99126 0.78804 2
 1 -12 12 0.53478 0.88725 8
 -1 12 -12 0.59086 0.77254 12
 1 12 12 0.94688 1.03248 14
 -1 -12 -12 0.4773 0.7028 4
 1 12 12 0.62935 0.79864 1
 -1 -12 -12 -0.16742 0.85387 15
 -1 12 -12 0.50369 0.84606 13
 -1 12 -13 -0.17131 0.8942 13
 1 12 13 1.55642 1.06065 14
 -1 12 -13 0.62762 0.83816 12
 1 -12 13 0.82983 0.83598 2
 -1 -12 -13 -0.49342 0.77049 4
 1 -12 13 0.90894 0.88183 8
 -1 -12 -13 0.16989 0.88679 15
 1 12 13 0.98652 0.82341 1
 -1 -12 -14 -0.12742 0.68734 4
 -1 12 -14 -0.17475 0.85872 13
 -1 -12 -14 -0.17236 0.83604 15
 1 12 14 -0.39984 1.01946 14
 1 12 14 0.4818 0.78155 1
 1 -12 14 -0.74043 1.1652 8
 1 -12 14 -0.26932 0.81389 2
 -1 12 -14 -0.39844 0.8162 12
 -1 12 -15 2.6636 1.07805 13
 -1 -12 -15 2.62167 0.96804 15
 1 12 15 5.32363 1.2929 14
 -1 12 -15 2.5222 0.9539 12
 -1 -12 -15 5.13353 1.02514 4
 1 -12 15 2.25734 1.17924 8
 1 12 16 1.88689 1.15621 14
 -1 -12 -16 1.23824 0.85996 15
 -1 12 -16 1.91421 0.95013 12
 1 -12 16 2.86089 1.23888 8
 -1 12 -16 2.16367 1.05375 13
 1 -12 17 2.50796 1.18631 8
 -1 12 -17 2.00856 1.10437 13
 1 12 17 0.85516 1.1662 14
 -1 -12 -17 1.6093 0.89082 15
 -1 12 -17 0.15426 0.97191 12
 -1 12 -18 5.15202 1.37685 13
 -1 -12 -18 5.22925 1.15702 15
 -1 12 -18 7.08615 1.28532 12
 1 -12 18 5.05737 1.41346 8
 1 13 -17 2.68187 1.29097 13
 1 13 -17 1.38823 0.97512 12
 1 13 -16 0.38058 0.98182 13
 -1 13 16 -0.45259 1.35603 14
 1 -13 -16 -0.97239 0.96779 15
 -1 -13 16 0.19006 1.05746 8
 1 13 -16 0.73866 0.92263 12
 1 13 -15 3.01591 1.19114 13
 1 -13 -15 3.82445 1.14078 15
 -1 -13 15 3.42607 1.09429 4
 -1 -13 15 1.6903 1.06053 8
 -1 13 15 5.08414 1.37353 14
 1 13 -15 4.09248 1.08165 12
 -1 -13 14 -0.78929 0.96226 4
 1 -13 -14 -0.56321 1.03416 15
 -1 -13 14 1.29786 1.03171 8
 -1 -13 14 1.61639 1.02553 3
 -1 -13 14 0.44594 0.88319 2
 1 13 -14 1.47976 0.8794 12
 -1 13 14 0.85947 1.0958 14
 1 13 -14 0.93165 0.98364 13
 1 13 -13 2.02031 1.09206 13
 -1 -13 13 1.06904 0.94734 4
 1 -13 -13 1.10555 0.98442 15
 -1 13 13 1.0456 1.06738 14
 -1 -13 13 1.64423 1.07673 8
 1 13 -13 1.66014 0.81145 12
 -1 -13 13 1.31518 0.98624 3
 -1 -13 13 2.28124 0.95845 2
 1 -13 -12 3.54143 0.97827 2
 1 13 -12 1.80962 1.12247 13
 -1 -13 12 1.39503 0.9923 2
 -1 -13 12 0.44216 0.86175 4
 -1 -13 12 1.07903 0.94019 8
 1 -13 -12 1.62518 1.00614 15
 -1 13 12 0.20302 0.9732 14
 1 13 -12 3.63324 0.88536 12
 1 13 -12 2.22084 0.94738 1
 -1 -13 11 0.71013 0.81491 4
 1 -13 -11 2.79952 0.97246 2
 1 -13 -11 0.885 0.88207 15
 1 13 -11 1.37348 0.75494 12
 -1 13 11 1.14804 0.83871 1
 -1 -13 11 1.88862 0.98403 2
 1 13 -11 3.38572 0.98144 1
 1 13 -11 0.71209 1.00143 13
 -1 -13 10 6.43639 1.09477 4
 1 -13 -10 8.67271 1.26851 15
 1 13 -10 5.14873 1.00679 1
 1 -13 -10 3.92298 1.00076 2
 -1 -13 10 6.05503 1.16029 2
 -1 13 10 3.47852 0.9743 1
 1 13 -10 6.47268 1.22625 13
 1 13 -10 4.19685 0.87834 12
 -1 -13 9 1.45586 0.81373 4
 1 -13 -9 0.15803 0.87962 2
 1 -13 -9 0.34035 0.86814 15
 -1 -13 9 0.3411 0.91049 8
 -1 -13 9 1.44818 0.88661 2
 1 13 -9 1.01298 0.78927 1
 1 13 -9 0.40375 0.67904 12
 -1 13 9 2.19298 0.83783 1
 1 13 -9 0.17181 0.91722 13
 -1 -13 8 0.50156 0.89223 8
 1 -13 -8 0.47719 0.8396 2
 -1 13 8 -0.10027 0.60091 13
 1 13 -8 0.58423 0.78791 1
 -1 13 8 -0.14726 0.79442 1
 -1 -13 8 0.12767 0.70321 4
 1 13 -8 -0.28258 0.61121 12
 1 13 -8 1.18025 0.88004 13
 -1 13 8 0.89746 0.81134 14
 1 13 -7 7.36329 1.17932 1
 -1 -13 7 7.0463 1.20616 8
 -1 13 7 10.2706 1.09517 13
 1 -13 -7 7.9948 1.26274 2
 -1 13 7 10.6632 1.25789 1
 1 13 -7 8.74852 0.9282 12
 -1 -13 7 10.358 1.18816 4
 -1 13 7 8.53183 1.34231 14
 -1 -13 6 -0.11947 0.67787 4
 1 -13 -6 -0.16123 0.81232 15
 -1 -13 6 0.48111 0.83702 8
 -1 13 6 1.11093 0.71015 13
 -1 13 6 0.1487 0.7761 1
 1 13 -6 -0.44466 0.791 1
 -1 13 6 0.84627 0.76505 14
 1 -13 -6 -0.32152 0.84853 2
 1 13 -5 -0.44685 0.88484 1
 -1 -13 5 0.11616 0.69607 4
 1 -13 -5 -0.16149 0.89848 2
 -1 13 5 0.11593 0.65778 13
 -1 13 5 0.44792 0.75223 1
 1 -13 -5 0.95283 0.80009 15
 1 13 -5 -0.31779 0.76049 13
 -1 -13 5 0.15666 0.79886 8
 1 -13 -5 0.11375 0.72156 8
 -1 13 5 -0.16461 0.87844 14
 1 -13 -4 -0.16232 0.83755 2
 1 -13 -4 0.71338 0.73073 8
 1 13 -4 -0.14957 0.71593 1
 1 13 -4 -0.15553 0.78367 13
 -1 13 4 0.72205 0.7023 13
 -1 13 4 0.96153 0.81724 14
 -1 -13 4 0.15317 0.77177 8
 -1 13 4 0.2996 0.78191 1
 -1 -13 4 0.56664 0.71898 4
 -1 13 3 15.451 1.57557 14
 1 13 -3 16.4947 1.547 1
 -1 -13 3 15.8277 1.56774 8
 1 -13 -3 13.9817 1.35896 8
 -1 13 3 16.4549 1.45641 13
 1 -13 -3 19.5713 1.71354 2
 1 13 -3 18.424 1.64883 13
 -1 -13 3 13.0707 1.26601 4
 1 -13 -2 0.49153 0.75249 2
 -1 13 2 1.676 0.80495 14
 -1 -13 2 1.08535 0.70506 4
 -1 -13 2 0.72842 0.81934 8
 1 13 -2 2.10415 0.88563 1
 1 -13 -2 0.12871 0.71692 8
 1 13 -2 1.78683 0.81245 13
 -1 13 2 1.80092 0.75143 13
 1 13 -1 0.45158 0.75839 1
 -1 13 1 -0.3008 0.83678 1
 1 13 -1 -0.14548 0.77636 13
 1 -13 -1 0.32919 0.81908 2
 -1 -13 1 0.56772 0.8282 8
 -1 13 1 0.14902 0.70351 14
 1 -13 -1 -0.53448 0.74342 8
 -1 -13 1 0.10674 0.5998 4
 -1 13 1 -0.13258 0.63455 13
 1 -13 0 0.82601 0.79145 2
 -1 13 0 2.25589 0.81201 1
 -1 13 0 1.90891 0.76696 13
 -1 -13 0 0.31595 0.65865 4
 1 -13 0 1.66154 0.85855 8
 1 13 0 0.45182 0.77786 1
 -1 -13 0 1.10375 0.86917 8
 1 13 0 1.13613 0.75868 13
 1 -13 1 3.15065 0.95353 8
 1 13 1 3.60204 0.91623 13
 -1 -13 -1 3.45313 0.76856 4
 -1 13 -1 2.55391 0.86501 1
 -1 13 -1 2.1038 0.84501 13
 -1 -13 -1 2.27911 0.84186 8
 1 13 2 4.72855 0.96084 13
 -1 -13 -2 3.65562 0.83746 4
 1 -13 2 4.8908 1.08402 8
 -1 13 -2 5.39803 1.03111 1
 -1 -13 -2 3.90248 0.89132 8
 -1 13 -2 5.03903 0.97775 13
 1 -13 3 2.16113 0.97432 2
 -1 13 -3 3.74387 0.93967 1
 -1 -13 -3 2.51972 0.8802 8
 -1 -13 -3 4.07808 0.83995 4
 1 -13 3 3.36272 0.95892 8
 1 13 3 3.02385 0.88851 13
 -1 13 -3 3.54034 0.90365 13
 1 13 3 1.50019 0.78825 1
 -1 -13 -4 -0.36525 0.79018 8
 1 13 4 0.83328 0.80856 14
 -1 -13 -4 1.05187 0.69764 4
 1 13 4 0.89348 0.75847 13
 -1 13 -4 0.60519 0.80763 13
 1 13 4 0.14952 0.75356 1
 -1 13 -4 1.19332 0.82179 1
 1 -13 4 0.83116 0.82745 2
 1 -13 4 0.78709 0.81243 8
 1 13 5 2.38087 0.9382 1
 -1 13 -5 2.22676 0.92866 1
 -1 13 -5 2.94713 0.93899 13
 -1 -13 -5 1.8775 0.74058 8
 1 -13 5 1.7858 0.9743 8
 1 13 5 0.17024 0.74773 14
 1 -13 5 2.99179 1.07977 2
 1 13 5 1.36206 0.72453 13
 -1 -13 -5 1.48907 0.72675 4
 1 13 6 0.69703 0.72554 14
 1 13 6 0.23924 0.67217 13
 1 -13 6 0.16668 0.78691 8
 1 13 6 0.88763 0.77214 1
 -1 -13 -6 -0.10794 0.71565 4
 -1 13 -6 -0.5907 0.79661 1
 1 -13 6 -0.16578 0.86525 2
 -1 13 -7 0.73323 0.84833 1
 1 -13 7 0.66032 0.86201 2
 1 13 7 1.38342 0.73182 13
 1 13 7 0.73381 0.82511 1
 -1 -13 -7 2.19339 0.74279 4
 -1 -13 -7 0.47449 0.82593 2
 1 -13 7 0.17142 0.86404 8
 1 13 7 0.17843 0.87717 14
 1 13 8 9.3207 1.39404 14
 1 -13 8 6.14414 1.25189 8
 1 13 8 8.58183 1.20103 1
 -1 13 -8 7.98157 1.31743 13
 1 13 8 5.97211 0.96275 13
 -1 -13 -8 4.81223 0.9617 4
 1 -13 8 5.57505 1.21345 2
 -1 13 -8 4.94139 1.06128 1
 -1 -13 -8 8.94569 1.29916 2
 1 13 9 20.721 1.79815 1
 -1 13 -9 20.991 1.48831 12
 -1 -13 -9 23.4933 1.88231 2
 1 -13 9 25.1888 1.97698 2
 1 13 9 21.9109 2.02906 14
 -1 13 -9 19.7277 1.83372 13
 1 -13 9 19.976 1.96842 8
 -1 13 -9 18.8341 1.7241 1
 1 -13 10 7.0626 1.22313 2
 1 -13 10 6.07582 1.33657 8
 -1 13 -10 7.83613 1.02213 12
 1 13 10 5.96523 1.29311 14
 -1 13 -10 5.67705 1.10306 1
 -1 13 -10 7.81645 1.27759 13
 -1 -13 -10 6.31609 1.18161 2
 1 13 10 7.66687 1.13138 1
 1 13 11 -0.3947 1.0532 14
 -1 13 -11 -0.67037 0.78635 12
 -1 13 -11 -0.7103 1.03623 13
 1 13 11 0.13982 0.77799 1
 -1 -13 -11 0.15227 0.87226 2
 1 -13 11 0.15817 0.89747 2
 1 -13 12 -0.15508 0.87151 2
 1 -13 12 -0.19146 1.02182 8
 -1 13 -12 -0.181 0.95547 13
 1 13 12 -0.27458 0.79392 1
 -1 -13 -12 0.18224 0.82384 15
 1 13 12 -2.62971 1.16968 14
 -1 13 -12 0.23812 0.75537 12
 1 13 13 6.72419 1.08236 1
 1 13 13 5.59079 1.39708 14
 -1 -13 -13 7.00962 1.28945 15
 1 -13 13 6.05505 1.22549 2
 1 -13 13 6.62478 1.36892 8
 -1 13 -13 7.73735 1.33586 13
 -1 13 -13 6.18449 1.05622 12
 -1 -13 -14 0.55938 0.91725 15
 -1 13 -14 1.49983 1.07481 13
 -1 13 -14 1.0665 0.89728 12
 1 -13 14 2.37426 1.1342 8
 1 13 14 2.54523 1.27174 14
 -1 13 -15 5.3211 1.37686 13
 1 13 15 4.32659 1.40988 14
 1 -13 15 5.0136 1.43503 8
 -1 13 -15 3.78925 1.01473 12
 -1 -13 -15 3.76663 1.20205 15
 1 -13 16 12.5676 1.76015 8
 -1 13 -16 13.6826 1.57449 12
 -1 -13 -16 11.2116 1.55089 15
 -1 13 -17 4.30467 1.20481 12
 1 14 -16 4.57642 1.15849 12
 1 14 -15 1.9788 0.97779 12
 -1 -14 14 3.21442 1.06254 2
 1 -14 -14 2.80767 1.17432 15
 -1 -14 14 3.86144 1.2391 3
 1 14 -14 2.58107 1.17312 13
 -1 -14 14 3.56544 1.27947 8
 1 14 -14 3.37716 0.96744 12
 -1 14 14 2.71093 1.35725 14
 1 14 -13 1.17795 1.04773 13
 1 -14 -13 0.59272 0.98322 15
 -1 -14 13 1.31738 0.94331 2
 1 14 -13 0.38535 0.80225 12
 -1 -14 13 0.53651 1.00493 3
 -1 14 13 -0.88239 1.09779 14
 -1 -14 13 -1.17406 1.14185 8
 1 14 -12 3.5336 0.97653 12
 1 -14 -12 3.30495 1.15169 15
 1 -14 -12 5.34543 1.22545 2
 1 14 -12 3.48757 1.23562 13
 1 14 -12 5.10228 1.06369 1
 -1 -14 12 4.03372 1.20421 2
 1 -14 -11 0.16917 0.95067 2
 -1 -14 11 1.02543 0.97907 2
 1 14 -11 0.61092 0.80625 1
 1 -14 -11 0.57368 0.96352 15
 1 14 -11 -0.19111 0.93915 13
 1 -14 -10 0.17083 0.91196 2
 -1 -14 10 0.17321 0.94452 2
 -1 -14 10 1.49631 1.0092 8
 1 14 -10 -0.37626 0.92472 13
 -1 14 10 1.57228 0.92607 1
 1 -14 -10 1.12849 0.98192 15
 1 14 -10 1.23902 0.87058 1
 1 -14 -9 0.17236 0.94934 2
 -1 -14 9 -0.3677 0.95956 8
 1 14 -9 -0.92482 1.0083 13
 1 14 -9 -0.62736 0.86385 1
 -1 14 9 0.59448 0.90915 14
 -1 -14 9 0.87565 0.91405 2
 -1 14 9 0.79411 0.90115 1
 -1 14 8 0.7712 0.97158 14
 1 14 -8 -0.15849 0.9166 1
 -1 -14 8 0.18068 0.99538 8
 -1 -14 8 2.29702 1.04984 2
 -1 14 8 0.64074 0.86432 1
 1 14 -8 1.27269 0.97047 13
 1 -14 -8 0.17366 0.92699 2
 1 14 -7 1.43821 0.88016 1
 -1 14 7 0.37477 0.89685 14
 -1 14 7 0.11527 0.71415 13
 -1 -14 7 -0.7086 0.9556 8
 -1 14 7 -0.96797 0.90652 1
 1 -14 -7 -0.34976 0.8256 2
 -1 -14 7 1.06696 0.90679 2
 -1 14 6 0.36286 0.73719 13
 -1 -14 6 -0.17869 0.81983 2
 1 14 -6 0.1752 0.94506 13
 -1 -14 6 -0.1737 0.94688 8
 -1 14 6 -0.18246 0.89656 14
 -1 14 6 0.64849 0.86518 1
 1 -14 -6 -0.52793 0.88661 2
 1 14 -6 0.80497 0.90465 1
 -1 -14 5 0.50979 0.93602 8
 1 -14 -5 1.06166 0.94435 2
 -1 14 5 2.39979 0.80746 13
 -1 14 5 -0.16292 0.93333 1
 -1 14 5 -0.71157 0.97988 14
 -1 -14 5 -0.5379 1.02714 2
 1 14 -5 1.61918 0.90991 1
 1 14 -5 -0.17184 0.9171 13
 1 14 -4 2.52707 0.99765 13
 -1 14 4 6.77666 1.23461 14
 1 -14 -4 5.06509 1.02068 8
 1 14 -4 7.16227 1.23356 1
 -1 14 4 5.90851 1.04699 13
 -1 14 4 6.21617 1.23284 1
 -1 -14 4 6.47922 1.23797 8
 1 -14 -4 5.69283 1.17509 2
 -1 14 3 0.16972 0.82322 14
 1 14 -3 0.49009 0.81296 1
 1 14 -3 -0.82475 0.87065 13
 1 -14 -3 -0.35765 0.97485 2
 1 -14 -3 1.08266 0.80395 8
 -1 -14 3 0.16235 0.82787 8
 -1 14 3 0.54369 0.76378 13
 -1 14 2 4.81148 1.05317 14
 -1 -14 2 4.27718 1.05903 8
 -1 14 2 4.48985 1.02685 13
 1 -14 -2 6.64723 1.30268 2
 1 14 -2 4.35881 1.04086 13
 1 -14 -2 3.23583 0.96825 8
 1 14 -2 4.09429 1.02371 1
 1 14 -1 1.31201 0.87536 1
 1 -14 -1 0.18036 0.87499 2
 -1 -14 1 0.61691 0.85825 8
 1 -14 -1 1.01845 0.84915 8
 1 14 -1 -0.15781 0.86936 13
 -1 14 1 0.65716 0.83792 1
 -1 14 1 -0.28922 0.80476 13
 -1 14 1 1.62619 0.92284 14
 1 -14 0 -0.54265 0.85394 2
 -1 14 0 -0.32854 0.88612 1
 -1 14 0 -0.14858 0.76662 13
 -1 14 0 0.15954 0.86968 14
 1 -14 0 1.3557 0.81255 8
 1 14 0 0.92505 0.75758 13
 -1 -14 0 -0.60056 0.85188 8
 1 14 0 -0.32821 0.85651 1
 -1 14 -1 1.98352 0.83354 13
 1 -14 1 1.71752 0.87904 8
 -1 14 -1 0.32824 0.84855 1
 -1 -14 -1 3.06405 0.94827 8
 1 14 1 2.25808 0.96382 13
 -1 14 -2 4.2279 1.01529 13
 1 -14 2 3.70458 1.05923 8
 -1 -14 -2 2.40656 1.00929 8
 -1 14 -2 5.0772 1.09974 1
 1 14 2 3.81489 0.9866 13
 1 14 3 15.3624 1.60165 1
 -1 -14 -3 14.9399 1.48362 8
 -1 14 -3 16.679 1.6482 13
 1 14 3 15.5618 1.52751 13
 -1 14 -3 15.3607 1.59631 1
 1 -14 3 13.7698 1.60817 8
 1 -14 3 10.5542 1.5273 2
 1 -14 4 11.8226 1.55888 2
 -1 -14 -4 10.7503 1.43493 2
 -1 -14 -4 12.4447 1.33623 8
 1 14 4 17.5647 1.67493 1
 1 14 4 8.49258 1.43404 14
 1 14 4 12.6095 1.35937 13
 -1 14 -4 11.7166 1.51124 1
 1 -14 4 11.0935 1.52255 8
 -1 14 -4 12.6545 1.45808 13
 -1 14 -5 3.19704 1.04975 13
 1 -14 5 4.90303 1.17603 2
 -1 14 -5 2.91285 1.01014 1
 1 14 5 5.34339 1.19308 14
 1 14 5 4.29556 0.929 13
 1 -14 5 3.1638 1.12179 8
 1 14 5 4.04513 1.07982 1
 -1 -14 -5 4.731 1.19239 2
 1 14 6 -0.80353 0.91184 1
 1 -14 6 0.54065 0.90798 8
 1 14 6 -0.12975 0.77078 13
 1 -14 6 0.72381 0.91168 2
 -1 14 -6 -0.17193 0.83392 13
 1 14 6 -0.37602 0.86261 14
 -1 -14 -6 -0.52215 0.87691 2
 -1 14 -6 0.16086 0.86771 1
 1 14 7 4.30304 1.02159 1
 1 -14 7 1.79905 1.01377 2
 1 14 7 2.30451 1.03873 14
 1 14 7 4.12114 0.91443 13
 1 -14 7 3.14336 1.0914 8
 -1 14 -7 0.31904 0.86385 1
 -1 -14 -7 1.90085 1.01125 2
 1 14 8 0.15775 0.86039 1
 -1 14 -8 2.21064 0.92183 1
 1 -14 8 1.5125 1.10359 8
 1 14 8 1.37201 0.92574 14
 -1 -14 -8 1.19979 1.00055 2
 1 -14 8 -0.53564 1.10653 2
 -1 -14 -9 -0.16979 0.90641 2
 1 14 9 1.71367 0.94185 1
 1 14 9 0.60101 0.95912 14
 -1 14 -9 0.7804 0.86872 1
 -1 14 -9 2.01492 0.97781 13
 1 -14 9 0.19333 0.98613 8
 1 -14 9 0.35316 0.96289 2
 1 -14 10 0.17426 1.00809 2
 1 14 10 1.02624 0.99602 14
 -1 14 -10 1.68061 0.98613 13
 1 -14 10 1.37935 1.12918 8
 -1 -14 -10 1.17531 0.93469 2
 1 14 10 0.92197 0.91336 1
 1 14 11 1.04862 1.05672 14
 -1 -14 -11 0.8285 0.95818 2
 -1 14 -11 0.19013 1.03658 13
 1 14 11 -0.3022 0.95122 1
 1 -14 11 0.85621 0.98101 2
 1 14 12 -0.5931 0.9039 1
 1 14 12 -0.85697 1.0529 14
 1 -14 12 -0.16754 1.01275 2
 -1 14 -12 -0.77385 1.06572 13
 1 -14 13 -1.24369 1.08204 8
 -1 14 -13 -0.5892 1.02526 13
 1 14 13 -0.14522 0.92143 1
 1 14 13 -1.09265 1.15362 14
 1 -14 13 -0.32703 0.91901 2
 -1 -15 13 1.40935 1.06518 2
 -1 -15 13 0.57565 1.13025 3
 -1 -15 12 -0.19513 1.09648 3
 -1 -15 12 0.1802 1.07046 2
 -1 -15 11 -0.60724 1.2439 8
 1 -15 -11 -0.20503 1.07009 15
 1 15 -11 -1.82616 1.21589 13
 1 -15 -11 1.27364 1.10894 2
 1 15 -11 2.45395 1.04575 1
 -1 -15 11 0.73409 1.07091 2
 -1 -15 10 -0.55902 1.01585 2
 1 -15 -10 -0.60665 1.06739 15
 -1 -15 10 0.39945 1.08882 8
 1 15 -10 -0.9964 1.03719 1
 1 15 -10 0.40027 0.98348 13
 1 -15 -10 -0.92113 1.11347 2
 -1 15 10 0.86126 1.11099 14
 -1 15 9 -0.42019 1.03271 14
 -1 15 9 1.02495 1.00619 1
 -1 -15 9 0.58941 1.0022 8
 1 15 -9 2.16994 1.05307 13
 -1 -15 9 0.75489 1.03979 2
 1 15 -9 1.51506 1.01776 1
 1 -15 -9 0.55848 1.00455 2
 -1 -15 8 2.09701 1.07166 2
 -1 -15 8 2.51254 1.19783 8
 -1 15 8 -0.61518 1.3012 14
 -1 15 8 -0.17247 1.08609 1
 1 15 -8 1.70165 1.06319 1
 1 -15 -8 2.06561 1.02414 2
 1 -15 -7 7.95568 1.42773 2
 -1 -15 7 5.76306 1.31524 2
 -1 15 7 6.19575 1.34899 14
 -1 -15 7 4.74805 1.30921 8
 1 15 -7 5.32766 1.19537 1
 -1 15 7 7.9993 1.29151 1
 1 15 -7 7.63648 1.43089 13
 -1 15 6 49.5651 2.96537 1
 1 15 -6 45.8952 2.88309 1
 1 -15 -6 49.0247 3.08745 2
 -1 15 6 54.7339 2.75049 13
 1 15 -6 47.2462 3.01789 13
 -1 -15 6 46.9551 3.06987 2
 -1 -15 6 45.4487 2.99577 8
 -1 15 6 42.132 2.95591 14
 -1 15 5 61.5382 3.13468 13
 1 15 -5 65.176 3.53036 13
 -1 -15 5 61.5463 3.45972 8
 -1 15 5 55.2943 3.42244 14
 1 -15 -5 66.8267 3.62683 2
 -1 -15 5 62.1002 3.58074 2
 -1 15 5 61.2816 3.42132 1
 1 15 -5 58.265 3.37123 1
 1 15 -4 45.4031 2.88883 1
 -1 15 4 44.2537 2.94119 14
 1 -15 -4 47.7194 3.02672 2
 -1 -15 4 54.6635 3.16374 2
 1 15 -4 45.4976 2.95067 13
 -1 -15 4 46.2712 2.95733 8
 -1 15 4 45.3608 2.67589 13
 -1 15 4 46.3434 2.91179 1
 1 -15 -3 20.0055 2.04493 2
 1 15 -3 23.4105 2.01952 1
 1 -15 -3 20.3199 1.78622 8
 -1 -15 3 27.4222 2.12918 8
 1 15 -3 22.296 2.00492 13
 -1 15 3 25.6215 1.90353 13
 -1 15 3 21.2104 2.01289 14
 1 15 -2 6.58615 1.17934 13
 1 -15 -2 6.07601 1.1791 8
 -1 15 2 5.90168 1.1565 13
 -1 -15 2 6.81482 1.2275 8
 -1 15 2 5.1956 1.15963 14
 1 -15 -2 6.82954 1.29742 2
 1 15 -2 4.41271 1.13444 1
 1 -15 -1 1.56762 0.9884 2
 -1 -15 1 2.5304 1.13682 2
 -1 15 1 0.17575 0.88676 14
 1 15 -1 -0.17685 0.98512 1
 -1 -15 1 3.15633 1.022 8
 -1 15 1 2.02624 0.92713 13
 -1 15 1 2.13406 0.96049 1
 1 15 -1 2.20632 0.94547 13
 1 -15 -1 1.25946 0.87721 8
 1 -15 0 -1.17956 1.03769 2
 -1 -15 0 0.3235 0.93527 8
 -1 15 0 0.80138 0.90064 13
 -1 15 0 -1.20923 0.9219 14
 1 15 0 -0.17699 0.8697 1
 1 15 0 -0.82921 0.91346 13
 1 -15 0 0.65166 0.88813 8
 -1 15 0 -0.889 0.92801 1
 -1 -15 0 0.97134 1.02542 2
 1 -15 1 2.69189 1.01768 8
 -1 -15 -1 0.77475 1.00021 2
 -1 -15 -1 1.7286 1.02047 8
 -1 15 -1 0.88772 0.92758 1
 1 15 1 1.29512 0.97099 13
 -1 15 -1 2.30294 0.96946 13
 -1 15 -1 0.16999 0.90814 14
 -1 15 -2 15.4211 1.83545 1
 1 15 2 22.2299 1.86098 13
 -1 -15 -2 22.7096 1.88862 8
 -1 15 -2 24.1302 2.00696 13
 -1 -15 -2 19.8788 1.99575 2
 1 -15 2 24.8049 2.04351 8
 1 -15 3 67.6249 3.68188 8
 1 15 3 69.3952 3.6736 1
 1 -15 3 66.0926 3.75734 2
 -1 15 -3 66.9525 3.63895 13
 1 15 3 71.3131 3.53718 13
 -1 -15 -3 71.8601 3.83009 2
 -1 15 -3 66.7532 3.62462 1
 -1 -15 -3 67.2598 3.43285 8
 1 15 4 83.3754 3.90932 13
 1 -15 4 78.8486 4.13775 8
 1 -15 4 81.7853 4.24148 2
 -1 15 -4 80.1949 4.05489 13
 -1 15 -4 78.1912 4.02487 1
 -1 -15 -4 78.1617 4.1515 2
 1 15 4 80.1418 4.02939 1
 1 15 5 42.8975 3.0804 14
 1 15 5 55.4022 3.13112 1
 -1 15 -5 49.9422 3.0263 1
 -1 15 -5 50.8766 3.10067 13
 1 -15 5 50.4784 3.21767 2
 1 15 5 49.236 2.80468 13
 1 -15 5 54.8405 3.20837 8
 -1 -15 -5 49.9602 3.13324 2
 -1 15 -6 11.6107 1.54819 1
 1 15 6 10.6577 1.58536 14
 1 15 6 9.58987 1.35797 13
 -1 -15 -6 12.2539 1.59763 2
 1 15 6 11.2422 1.52115 1
 -1 15 -6 9.02963 1.38495 13
 1 -15 6 13.0981 1.66845 2
 1 -15 6 10.0353 1.49377 8
 -1 -15 -7 2.99347 1.1123 2
 1 15 7 0.68512 0.90515 1
 -1 15 -7 1.50433 1.01532 13
 1 15 7 1.63755 1.04473 14
 -1 15 -7 1.02996 1.01173 1
 1 -15 7 1.3833 1.044 8
 1 -15 7 1.35764 0.96618 2
 1 15 8 0.62518 1.1009 14
 1 15 8 3.21819 1.12391 1
 1 -15 8 2.88376 1.21101 2
 1 -15 8 1.00847 1.10045 8
 -1 15 -8 3.39493 1.08603 1
 -1 -15 -8 -1.11201 1.02181 2
 1 15 9 -0.63739 0.98904 14
 -1 15 -9 -0.19519 1.15956 13
 1 -15 9 -0.6174 1.15644 8
 -1 -15 -9 -0.18335 0.9678 2
 1 15 9 0.50152 0.99312 1
 1 -15 9 -0.37975 1.03511 2
 1 -15 10 -0.18688 1.07062 2
 -1 -15 -10 3.07772 1.17476 2
 1 15 10 0.21681 1.14448 14
 -1 15 -10 0.7941 1.02442 13
 1 15 10 0.98764 1.00335 1
 1 -15 10 -1.04652 1.28634 8
 1 -15 11 3.66175 1.17611 2
 1 15 11 3.88303 1.11589 1
 1 -15 12 -0.71642 1.19597 2
 1 15 12 -0.63405 1.05113 1
 1 15 13 -0.92822 1.14224 1
 1 -16 -8 1.80855 1.14107 2
 1 16 -8 2.53224 1.15708 1
 -1 -16 8 0.20341 1.0982 2
 -1 16 7 1.2689 1.17861 14
 -1 16 7 1.48418 1.1138 1
 1 16 -7 3.29028 1.14363 1
 -1 -16 7 2.87373 1.24245 2
 1 -16 -7 2.23197 1.10821 2
 -1 -16 6 25.8454 2.38289 2
 -1 16 6 29.1715 2.36129 1
 -1 16 6 23.9854 2.33244 14
 1 16 -6 34.1558 2.53002 13
 1 16 -6 33.3943 2.46191 1
 -1 -16 6 31.064 2.47842 8
 1 -16 -6 31.7027 2.55081 2
 -1 16 5 26.3466 2.19135 1
 -1 16 5 19.027 2.08975 14
 -1 -16 5 20.1634 2.12135 2
 1 16 -5 22.1149 2.07075 1
 1 16 -5 21.0795 2.11984 13
 1 -16 -5 26.9869 2.31251 2
 -1 -16 5 19.9837 2.07508 8
 -1 16 4 9.9028 1.38484 13
 1 16 -4 5.75012 1.33037 13
 -1 16 4 7.34911 1.43767 14
 -1 -16 4 8.9695 1.61128 2
 -1 -16 4 10.8334 1.66436 8
 -1 16 4 8.32072 1.44181 1
 1 16 -4 7.66471 1.44841 1
 1 -16 -4 8.09772 1.47398 2
 -1 16 3 1.40146 0.95739 13
 1 16 -3 1.88038 1.00391 13
 -1 -16 3 0.37157 1.0237 8
 -1 16 3 0.38991 0.92085 14
 1 16 -3 2.25322 1.08608 1
 1 -16 -3 -0.20877 0.97227 2
 -1 -16 2 3.0851 1.19084 8
 -1 16 2 5.31551 1.25273 13
 1 -16 -2 2.9163 1.04883 8
 1 -16 -2 3.14746 1.20662 2
 1 16 -2 3.3192 1.16556 13
 -1 16 2 3.44642 1.14233 14
 1 16 -2 3.20575 1.16369 1
 1 16 -1 5.28931 1.32507 1
 -1 16 1 7.04594 1.39304 1
 -1 16 1 5.80918 1.25403 13
 -1 -16 1 11.7094 1.65361 2
 -1 16 1 6.95984 1.35242 14
 -1 -16 1 7.07774 1.32681 8
 1 -16 -1 8.23051 1.31588 8
 1 -16 -1 9.69175 1.58133 2
 1 16 -1 9.02743 1.4327 13
 1 -16 0 -0.21132 1.03849 2
 1 16 0 -0.35283 1.06632 13
 -1 -16 0 0.62623 1.06454 2
 -1 16 0 0.68332 0.97867 13
 1 -16 0 0.8685 1.0137 8
 -1 -16 0 1.03352 0.97747 8
 1 16 0 0.18907 0.97563 1
 -1 16 0 0.38073 1.04862 1
 -1 16 0 1.47964 0.98714 14
 1 16 1 0.39904 0.90186 14
 -1 -16 -1 0.20815 1.06141 2
 -1 16 -1 0.36409 0.9172 14
 1 16 1 0.68845 0.97658 13
 -1 -16 -1 0.50188 0.97624 8
 -1 16 -1 0.87614 0.95525 13
 -1 16 -1 -1.14073 1.14907 1
 1 -16 1 -0.17925 1.00726 8
 1 -16 2 -0.84717 1.26914 2
 1 -16 2 0.92323 1.03754 8
 1 16 2 0.80719 0.9788 14
 -1 16 -2 -1.13719 1.12591 1
 1 16 2 -1.17296 1.0465 13
 -1 16 -2 -0.17968 0.96924 13
 -1 -16 -2 0.48641 0.91996 8
 -1 16 -2 1.61571 1.02835 14
 -1 -16 -2 -0.41465 1.01874 2
 1 -16 3 0.63496 1.1895 2
 1 -16 3 0.56963 1.08788 8
 -1 16 -3 0.18875 1.01838 1
 -1 16 -3 0.55117 0.95914 13
 -1 -16 -3 2.27024 1.1599 2
 1 16 3 1.4662 0.96801 13
 1 16 3 -0.18787 0.95824 1
 -1 -16 -4 5.33302 1.31473 2
 1 -16 4 1.89878 1.15418 2
 1 16 4 2.80475 1.11499 1
 1 16 4 3.63041 1.14913 13
 -1 16 -4 2.62934 1.23133 13
 1 -16 4 2.3422 1.15334 8
 -1 16 -4 3.94011 1.21227 1
 -1 16 -5 14.5674 1.72694 13
 1 -16 5 15.9891 1.89067 8
 -1 -16 -5 11.2045 1.75078 2
 -1 16 -5 15.2769 1.78654 1
 1 16 5 11.8898 1.65749 1
 1 -16 5 14.0758 1.80265 2
 1 16 5 10.5326 1.43235 13
 1 -16 6 2.65745 1.22935 8
 -1 -16 -6 2.22308 1.15139 2
 -1 16 -6 3.71342 1.22502 13
 1 16 6 4.60356 1.20802 1
 -1 16 -6 3.13918 1.13024 1
 1 -16 6 4.17642 1.29793 2
 1 16 7 3.28014 1.22422 1
 -1 -16 -7 6.60633 1.45005 2
 1 -16 7 3.93194 1.30971 2
 -1 17 3 -0.16319 0.98632 13
 -1 17 2 0.50698 0.96815 13
 -1 17 1 -0.1744 0.98957 13
 -1 -17 -1 -0.70324 1.21393 8
 1 17 1 2.16568 1.11821 13
 1 17 2 1.5818 1.12453 13
 1 17 3 -0.85275 1.17784 13
 -2 0 27 0.21621 1.04886 11
 2 0 -27 0.36065 1.05241 9
 2 0 -27 0.57191 1.12265 7
 -2 0 27 1.53286 1.15819 5
 -2 0 26 1.10884 1.02946 5
 2 0 -26 1.14225 0.89314 12
 2 0 -26 2.95995 1.07119 9
 2 0 -26 2.79169 1.10675 7
 -2 0 26 0.62921 1.1082 11
 2 0 -25 -1.10291 0.89468 12
 -2 0 25 -1.02278 1.1303 10
 2 0 -25 0.1809 0.95501 7
 -2 0 25 0.17839 0.95216 5
 -2 0 25 -0.60872 1.04707 11
 -2 0 24 16.3986 1.78791 11
 2 0 -24 16.0999 1.75147 7
 -2 0 24 12.4087 1.56579 10
 -2 0 24 18.0059 1.7659 5
 2 0 -24 14.9808 1.48093 12
 -2 0 23 1.86876 1.08219 10
 -2 0 23 -1.30512 0.96913 5
 -2 0 23 -0.56107 1.00885 11
 2 0 -23 0.33692 0.90872 7
 2 0 -23 0.63495 0.7804 12
 -2 0 22 40.0153 2.51016 5
 2 0 -22 37.4474 2.22518 12
 -2 0 22 41.9782 2.68802 11
 -2 0 22 31.3428 2.28498 10
 2 0 -22 43.1297 2.60881 7
 -2 0 21 -0.68167 0.80459 11
 -2 0 21 0.13953 0.76066 10
 2 0 -21 0.11516 0.70774 12
 -2 0 21 0.59328 0.77417 5
 2 0 -21 1.54291 0.81443 7
 -2 0 20 -1.13056 0.87125 11
 -2 0 20 0.52514 0.75913 10
 -2 0 20 -0.55788 0.74433 5
 2 0 -20 0.65496 0.58259 12
 2 0 -20 -0.73378 0.79168 7
 -2 0 19 -0.30524 0.74994 11
 -2 0 19 0.24576 0.69048 10
 2 0 -19 -0.30929 0.60161 12
 -2 0 19 0.38934 0.65387 5
 2 0 -19 0.69546 0.75825 7
 2 0 -18 16.6797 1.51079 7
 2 0 -18 20.4823 1.412 12
 -2 0 18 21.3169 1.56497 5
 -2 0 18 18.5324 1.4885 10
 -2 0 18 20.7206 1.65666 11
 -2 0 17 0.26984 0.60984 11
 -2 0 17 -0.10603 0.58993 10
 2 0 -17 0.37076 0.60729 7
 2 0 -17 -0.09108 0.52665 12
 -2 0 17 0.22401 0.57117 5
 2 0 -16 35.7753 1.80587 12
 -2 0 16 33.7944 1.87771 10
 2 0 -16 31.6089 1.96377 7
 -2 0 16 33.5791 1.92123 5
 -2 0 16 30.9408 1.98749 11
 -2 0 15 0.23272 0.50978 11
 -2 0 15 0.35833 0.54599 10
 2 0 -15 0.55526 0.51469 12
 -2 0 15 -0.04248 0.22423 8
 -2 0 15 0.38172 0.53625 5
 2 0 -15 0.10825 0.55856 7
 -2 0 15 0.11615 0.19086 16
 -2 0 14 0.08144 0.48036 10
 -2 0 14 0.60918 0.43402 5
 -2 0 14 1.10018 0.23149 16
 2 0 -14 2.0156 0.6149 7
 2 0 -14 1.03037 0.44948 12
 -2 0 14 0.75441 0.53709 11
 -2 0 14 0.90166 0.23898 8
 -2 0 13 0.39626 0.44967 5
 -2 0 13 0.04732 0.2106 16
 2 0 -13 -0.05031 0.25036 1
 -2 0 13 0.14696 0.42878 10
 2 0 -13 -0.09546 0.2292 2
 -2 0 13 -0.22558 0.23413 8
 2 0 -13 0.09697 0.24428 13
 2 0 -13 0.09347 0.47665 7
 2 0 -13 0.5436 0.40718 12
 -2 0 12 113.267 3.73149 16
 2 0 -12 112.227 3.73704 2
 -2 0 12 110.823 4.13107 10
 2 0 -12 111.61 4.08595 12
 -2 0 12 114.883 3.7052 8
 2 0 -12 108.214 4.28622 7
 2 0 -12 111.981 3.72388 13
 -2 0 12 110.414 4.16205 5
 -2 0 11 -0.05809 0.38513 10
 -2 0 11 0.02295 0.19113 8
 -2 0 11 0.02794 0.21199 16
 2 0 -11 -0.05615 0.24501 2
 -2 0 11 -0.38807 0.37397 5
 2 0 -11 -0.14711 0.23311 13
 2 0 -11 0.23845 0.41011 7
 2 0 -11 -0.17137 0.3679 12
 -2 0 10 59.3496 2.31003 5
 -2 0 10 57.345 2.24776 10
 2 0 -10 51.8697 2.02061 2
 2 0 -10 58.1927 2.25428 12
 2 0 -10 54.9418 1.98608 13
 -2 0 10 58.1943 1.97778 8
 2 0 -10 56.559 2.41973 7
 -2 0 10 56.265 2.03786 16
 -2 0 9 0.10189 0.34483 5
 -2 0 9 0.03009 0.23196 16
 -2 0 9 0.30436 0.33345 10
 2 0 -9 0.17097 0.2513 13
 -2 0 9 -0.1819 0.22417 8
 2 0 -9 0.26517 0.40404 7
 2 0 -9 -0.18753 0.30642 12
 2 0 -9 0.09003 0.2565 2
 2 0 -8 1.51602 0.34968 12
 -2 0 8 1.59711 0.3042 16
 -2 0 8 1.20562 0.35224 10
 -2 0 8 1.78577 0.39603 5
 -2 0 8 1.66179 0.36447 4
 2 0 -8 1.74089 0.32197 2
 2 0 -8 1.96114 0.30436 13
 2 0 -8 1.74284 0.43894 7
 -2 0 7 -0.22773 0.30161 5
 2 0 -7 0.21518 0.39707 7
 -2 0 7 0.22705 0.29476 4
 2 0 -7 0.1237 0.25405 2
 2 0 -7 0.12358 0.24905 13
 -2 0 7 0.02988 0.29828 10
 2 0 -7 -0.22625 0.32906 12
 2 0 -6 71.3679 2.58415 2
 2 0 -6 76.8057 2.76202 7
 -2 0 6 72.953 2.51163 10
 -2 0 6 78.6381 2.61126 4
 2 0 -6 69.6094 2.52142 13
 -2 0 6 74.05 2.51486 6
 -2 0 6 73.448 2.58539 5
 2 0 -6 74.1128 2.61572 12
 -2 0 5 -0.02449 0.228 6
 -2 0 5 0.23136 0.23502 5
 2 0 -5 -0.18275 0.28052 12
 2 0 -5 0.0312 0.28416 2
 -2 0 5 -0.16164 0.21526 10
 -2 0 5 -0.16174 0.24185 4
 2 0 -5 -0.10328 0.25779 13
 -2 0 4 103.165 3.4937 10
 2 0 -4 109.501 3.63968 13
 2 0 -4 111.11 3.69393 2
 2 0 -4 113.1 3.65849 12
 -2 0 4 117.278 3.60542 4
 -2 0 4 107.454 3.57468 5
 -2 0 4 108.496 3.62986 6
 2 0 -3 0.14998 0.16674 10
 2 0 -3 0.13945 0.28615 13
 -2 0 3 0.05513 0.19829 4
 2 0 -3 0.21834 0.3016 2
 2 0 -3 -0.02624 0.27315 12
 2 0 -2 7349 224.218 2
 -2 0 2 7289.54 224.052 4
 2 0 -2 7192.31 224.158 7
 2 0 -2 7246.21 224.152 12
 2 0 -2 7292.62 224.188 13
 2 0 -1 0.23627 0.31778 8
 2 0 -1 0.06243 0.32209 2
 2 0 -1 -0.20929 0.28073 12
 -2 0 1 0.16059 0.20647 4
 2 0 -1 -0.08517 0.25243 7
 2 0 -1 -0.15577 0.30221 13
 2 0 0 8585.2 267.112 2
 2 0 0 8752 267.115 8
 -2 0 0 8664.52 266.971 4
 -2 0 -1 0.05481 0.27106 9
 2 0 1 -0.16306 0.30254 8
 -2 0 -1 0.02088 0.22997 4
 2 0 2 243.749 7.8064 2
 -2 0 -2 245.727 7.74135 4
 -2 0 -2 238.421 7.78225 9
 2 0 3 0.08256 0.14182 14
 -2 0 -3 -0.03423 0.2825 9
 2 0 3 0.09284 0.27441 2
 -2 0 -3 -0.1499 0.26162 4
 2 0 3 0.0079 0.11977 15
 2 0 4 17.3418 0.83416 2
 -2 0 -4 16.0071 0.85249 4
 2 0 4 18.1103 0.90778 8
 -2 0 -4 19.5161 0.92889 9
 2 0 4 16.5672 0.67233 14
 2 0 4 16.8751 0.93001 13
 -2 0 -5 -0.17447 0.28714 9
 2 0 5 -0.15208 0.25214 2
 2 0 5 0.14423 0.18873 14
 2 0 5 -0.13528 0.32325 13
 2 0 5 0.04092 0.32199 8
 -2 0 -6 35.2581 1.33731 16
 -2 0 -6 31.9338 1.14305 15
 -2 0 -6 35.8935 1.51052 9
 2 0 6 30.8868 1.421 8
 -2 0 -6 34.7637 1.27029 7
 2 0 6 32.0267 1.46705 13
 2 0 6 33.204 1.32614 2
 -2 0 -7 0.05439 0.34505 9
 2 0 7 0.22836 0.29415 8
 -2 0 -7 -0.04391 0.1712 15
 -2 0 -7 -0.02885 0.25174 16
 2 0 7 0.04963 0.28161 13
 -2 0 -7 -0.02648 0.23575 7
 2 0 7 -0.14512 0.23513 2
 -2 0 -8 3.85058 0.52473 9
 -2 0 -8 2.53215 0.3328 16
 2 0 8 3.08137 0.45936 8
 2 0 8 3.18039 0.34566 2
 -2 0 -8 3.51718 0.39238 7
 -2 0 -8 2.7493 0.27217 15
 2 0 8 3.1699 0.4538 13
 -2 0 -9 0.02648 0.23296 16
 2 0 9 0.05277 0.21579 2
 2 0 9 -0.15187 0.33329 8
 -2 0 -9 -0.13247 0.35731 9
 -2 0 -9 -0.28111 0.22575 15
 -2 0 -9 -0.21859 0.28811 7
 -2 0 -10 1.10808 0.24958 15
 -2 0 -10 1.00089 0.3372 7
 2 0 10 1.32502 0.37849 8
 2 0 10 0.81202 0.26294 1
 -2 0 -10 0.56191 0.24372 16
 2 0 10 0.53265 0.40244 5
 2 0 10 0.72118 0.40998 11
 2 0 10 0.91973 0.23385 2
 -2 0 -10 0.29037 0.36662 9
 2 0 11 0.39661 0.47941 11
 2 0 11 -0.16621 0.34876 8
 -2 0 -11 -0.71281 0.42266 9
 2 0 11 -0.08427 0.18608 2
 2 0 11 0.16563 0.22573 1
 -2 0 -11 0.04292 0.23336 16
 2 0 11 -0.4189 0.47537 5
 -2 0 -11 0.09372 0.3339 7
 -2 0 -11 -0.05279 0.36921 13
 2 0 12 40.5507 1.95903 11
 2 0 12 36.9059 1.66587 8
 -2 0 -12 35.21 1.61736 7
 -2 0 -12 37.6013 1.88974 9
 -2 0 -12 35.6495 1.63739 13
 2 0 12 36.0359 1.31676 1
 2 0 12 35.8603 1.91322 5
 2 0 13 -0.09943 0.50092 5
 2 0 13 -0.18901 0.49324 11
 2 0 13 0.37398 0.52821 10
 -2 0 -13 0.55861 0.49684 9
 2 0 13 -0.23859 0.38985 8
 -2 0 -13 -0.05747 0.37834 7
 2 0 13 -0.03241 0.13862 1
 -2 0 -13 0.11338 0.3863 13
 2 0 14 6.34773 0.88391 5
 2 0 14 5.28598 0.63476 8
 -2 0 -14 5.42029 0.77574 9
 -2 0 -14 4.5155 0.61018 7
 -2 0 -14 5.41971 0.61912 13
 2 0 14 3.99161 0.76119 11
 2 0 14 2.41781 0.77622 10
 -2 0 -15 -0.10783 0.55641 9
 2 0 15 0.57969 0.56239 5
 -2 0 -15 0.20102 0.52462 12
 2 0 15 0.55186 0.55612 11
 2 0 15 0.12599 0.42356 8
 2 0 15 0.14406 0.67063 10
 2 0 16 48.9067 2.52579 11
 2 0 16 47.6216 2.09381 8
 2 0 16 44.4515 2.5025 5
 -2 0 -16 49.4196 2.4492 12
 -2 0 -16 46.9896 2.48712 9
 2 0 16 46.2011 2.73738 10
 2 0 17 -0.48898 0.69064 10
 2 0 17 -0.66573 0.79786 5
 2 0 17 0.12661 0.65324 11
 -2 0 -17 0.3696 0.63567 9
 2 0 17 -0.0643 0.45531 8
 -2 0 -17 0.34309 0.6103 12
 -2 0 -18 7.27529 1.02549 12
 2 0 18 5.88108 1.17645 10
 2 0 18 5.95772 1.04726 5
 -2 0 -18 8.7828 1.08046 9
 2 0 18 8.63189 1.1792 11
 2 0 19 0.71486 0.77125 11
 2 0 19 1.45963 1.03525 10
 2 0 19 -0.15058 0.86256 5
 -2 0 -19 0.55596 0.73365 9
 -2 0 -19 -0.64124 0.7064 12
 2 0 20 37.2521 2.48553 5
 2 0 20 37.3935 2.71946 10
 -2 0 -20 39.2114 2.37987 12
 -2 0 -20 39.9892 2.47082 9
 2 0 21 -0.1676 0.90411 5
 2 0 21 0.20091 1.0605 10
 -2 0 -21 0.92929 0.87882 9
 -2 0 -21 0.14206 0.83649 12
 2 0 22 16.3793 1.76353 5
 2 0 22 16.7685 1.98573 10
 -2 0 -22 19.1734 1.71797 12
 -2 0 -22 21.7974 1.88051 9
 2 0 23 0.21799 1.16336 10
 2 0 23 0.73745 1.00505 5
 -2 0 -23 0.17008 0.89776 9
 -2 0 -23 -0.15493 0.94428 12
 2 0 24 -0.22503 1.21416 10
 2 0 24 1.34654 1.07057 5
 -2 0 -24 2.12257 1.07836 9
 -2 0 -24 0.32141 0.97163 12
 -2 0 -25 -0.99541 1.08475 12
 -2 1 27 -1.33154 1.22231 11
 2 -1 -27 -0.17546 0.99553 9
 2 1 -27 0.93652 0.95922 12
 2 1 -27 -0.55369 1.10597 9
 2 1 -27 0.38451 1.17176 7
 -2 -1 27 -0.19201 1.08945 5
 -2 -1 27 0.63091 1.12229 11
 -2 -1 26 1.02134 1.12512 11
 -2 1 26 0.73652 1.08423 5
 2 1 -26 0.93974 1.09678 7
 2 1 -26 0.30291 0.86762 12
 2 -1 -26 -0.33883 1.04967 9
 -2 1 26 -0.18042 1.05287 10
 2 -1 -26 -0.36969 1.10771 7
 -2 -1 26 0.1863 1.00499 5
 -2 1 26 2.1503 1.24335 11
 -2 -1 25 -0.9002 1.08815 5
 2 -1 -25 -0.17999 0.93946 7
 -2 -1 25 -1.18813 1.14499 11
 -2 1 25 1.56128 1.03955 10
 2 1 -25 0.54733 0.97364 7
 -2 1 25 -0.20756 1.08333 11
 2 1 -25 -0.73166 0.8993 12
 -2 1 25 -0.53289 1.06444 5
 -2 1 24 8.18375 1.30979 5
 -2 -1 24 8.71967 1.34356 10
 -2 1 24 9.96552 1.38651 10
 2 1 -24 8.46386 1.422 7
 -2 -1 24 9.53269 1.53322 11
 2 -1 -24 7.84533 1.33801 7
 2 -1 -24 13.0424 1.33706 12
 -2 1 24 9.57526 1.48211 11
 2 1 -24 9.00606 1.19945 12
 -2 -1 24 6.94341 1.23812 5
 2 1 -23 0.67448 0.80218 12
 -2 -1 23 0.46166 0.98436 10
 -2 -1 23 1.80405 0.96637 5
 -2 1 23 2.43433 0.97318 5
 2 1 -23 1.35656 0.90566 7
 -2 -1 23 1.09696 1.00764 11
 -2 1 23 -0.31668 0.87289 10
 -2 1 23 0.9572 0.97689 11
 2 -1 -23 1.34516 1.00825 7
 2 -1 -23 2.49663 0.87329 12
 2 -1 -22 0.11341 0.73074 12
 -2 1 22 0.92874 0.94368 5
 -2 1 22 1.05254 0.86969 10
 -2 -1 22 1.31449 0.88301 10
 -2 -1 22 0.93243 0.8114 5
 2 -1 -22 0.1614 0.88922 7
 2 1 -22 1.03043 0.81108 12
 -2 -1 22 1.57631 0.9144 11
 2 1 -22 0.81262 0.83885 7
 -2 1 22 -0.1827 0.86281 11
 -2 -1 21 7.50003 1.2395 11
 2 1 -21 6.49533 1.04 12
 -2 1 21 5.9681 1.05605 10
 -2 -1 21 6.42352 1.12574 5
 -2 -1 21 5.38117 1.09865 10
 2 -1 -21 7.714 1.1877 7
 -2 1 21 6.08267 1.1371 11
 -2 1 21 6.14069 1.06706 5
 2 -1 -21 7.21867 0.95004 12
 2 1 -21 6.36 1.12989 7
 -2 -1 20 -0.15814 0.75695 11
 -2 -1 20 0.25979 0.72278 10
 -2 -1 20 1.09333 0.73728 5
 2 1 -20 -0.11626 0.70867 12
 2 -1 -20 1.12116 0.66139 12
 -2 1 20 0.83024 0.69722 5
 -2 1 20 0.26744 0.74405 10
 2 -1 -20 0.14673 0.72107 7
 -2 1 20 -0.4947 0.84092 11
 2 1 -20 0.14753 0.77009 7
 2 1 -19 18.3359 1.62909 7
 -2 -1 19 21.8838 1.62198 5
 -2 -1 19 16.5531 1.48085 10
 -2 1 19 16.0362 1.46862 10
 2 1 -19 19.3631 1.463 12
 2 -1 -19 21.4376 1.69376 7
 2 -1 -19 21.0509 1.41107 12
 -2 1 19 18.9433 1.56343 5
 -2 -1 19 18.5561 1.64509 11
 -2 1 19 21.0605 1.74972 11
 -2 1 18 4.99793 0.94366 11
 2 1 -18 4.23197 0.87019 7
 -2 -1 18 4.76574 0.90446 10
 -2 1 18 5.02334 0.87915 10
 -2 1 18 5.45334 0.87549 5
 -2 -1 18 2.53569 0.84925 11
 -2 -1 18 4.16453 0.86512 5
 2 -1 -18 4.34051 0.88396 7
 2 1 -18 5.70615 0.87594 12
 2 -1 -18 5.78268 0.80791 12
 -2 1 17 1.19234 0.64395 10
 -2 -1 17 0.52501 0.59006 10
 -2 -1 17 0.10228 0.30711 8
 -2 1 17 0.41391 0.64228 11
 -2 -1 17 -0.22038 0.54838 5
 2 1 -17 -0.1245 0.56279 7
 -2 -1 17 0.26268 0.60263 11
 2 1 -17 0.09752 0.53718 12
 2 -1 -17 0.2478 0.58498 7
 2 -1 -17 0.50748 0.54071 12
 -2 1 17 0.45422 0.54353 5
 -2 1 16 100.8 4.02448 5
 -2 -1 16 96.5997 3.95335 5
 -2 -1 16 97.1833 3.3322 8
 2 1 -16 94.5027 3.85307 12
 -2 -1 16 98.4109 3.92885 10
 2 1 -16 84.5648 3.97786 7
 2 -1 -16 100.652 4.10409 7
 2 -1 -16 96.0998 3.75724 12
 -2 1 16 99.8063 3.97117 10
 -2 -1 16 95.6919 4.11892 11
 2 -1 -15 463.748 15.1765 7
 -2 -1 15 475.098 15.0324 5
 -2 1 15 483.018 15.088 5
 -2 -1 15 439.674 14.1951 16
 -2 1 15 447.295 14.2032 16
 2 1 -15 479.419 14.9561 12
 -2 -1 15 453.965 15.2072 11
 2 1 -15 443.088 15.1296 7
 -2 -1 15 470.668 14.4 8
 -2 -1 15 471.067 14.9734 10
 2 -1 -15 460.996 14.8033 12
 -2 1 15 466.225 15.0107 10
 -2 1 14 272.586 8.91493 5
 -2 -1 14 267.579 8.81746 10
 -2 -1 14 255.406 8.83825 5
 2 -1 -14 258.671 8.67177 12
 -2 -1 14 254.45 8.19441 16
 -2 1 14 260.407 8.19963 16
 2 1 -14 254.623 8.34338 13
 2 -1 -14 261.847 9.01578 7
 -2 -1 14 260.869 8.33177 8
 2 1 -14 244.821 8.95297 7
 2 1 -14 262.679 8.79118 12
 -2 1 14 268.078 8.853 10
 -2 -1 14 250.231 8.99254 11
 -2 -1 13 5.3708 0.68869 10
 2 1 -13 4.43271 0.71491 7
 -2 1 13 4.46833 0.3737 16
 2 1 -13 5.81805 0.67887 12
 -2 -1 13 4.89346 0.64569 5
 -2 1 13 5.54194 0.69984 5
 -2 -1 13 4.76201 0.70329 11
 2 -1 -13 4.27256 0.66719 7
 2 -1 -13 5.16562 0.61114 12
 2 -1 -13 4.46723 0.39139 2
 -2 -1 13 4.88694 0.45477 8
 -2 1 13 5.02694 0.70362 10
 2 1 -13 3.98983 0.44641 13
 2 1 -13 4.74986 0.39506 1
 -2 -1 13 4.67766 0.3926 16
 -2 1 12 5.23886 0.71104 11
 -2 -1 12 3.75924 0.60121 10
 -2 1 12 4.25392 0.6296 10
 -2 1 12 4.70739 0.64177 5
 2 -1 -12 3.87543 0.63464 7
 2 -1 -12 5.69085 0.59681 12
 -2 -1 12 5.73403 0.45127 8
 -2 1 12 5.07247 0.40923 16
 -2 1 12 5.08047 0.26699 8
 -2 -1 12 6.17729 0.74783 11
 2 1 -12 4.62278 0.631 12
 2 1 -12 5.1496 0.42623 1
 2 1 -12 4.1314 0.45977 13
 2 1 -12 4.6156 0.64996 7
 2 -1 -12 5.07827 0.43007 2
 -2 -1 12 4.13648 0.58815 5
 2 -1 -12 5.16907 0.29153 13
 2 1 -11 32.7831 1.35473 2
 -2 1 11 35.8247 1.67797 5
 -2 -1 11 37.392 1.67343 5
 -2 1 11 32.8371 1.6253 10
 2 1 -11 34.3838 1.37801 1
 -2 1 11 36.2783 1.20113 8
 -2 1 11 33.0371 1.35191 16
 -2 -1 11 35.7437 1.4026 8
 2 -1 -11 36.3165 1.57484 12
 2 -1 -11 31.9131 1.35878 2
 2 1 -11 31.0043 1.71046 7
 2 1 -11 34.9764 1.4155 13
 2 1 -11 32.1945 1.60561 12
 2 -1 -11 34.2831 1.77695 7
 2 -1 -11 35.2767 1.21692 13
 -2 -1 11 35.4941 1.63148 10
 -2 -1 11 34.9597 1.78969 11
 2 1 -10 4.89233 0.4384 2
 -2 -1 10 4.88295 0.43506 8
 2 1 -10 5.2016 0.57983 12
 -2 -1 10 4.66145 0.57903 10
 2 -1 -10 5.07931 0.44584 2
 -2 1 10 5.51655 0.58729 5
 2 -1 -10 5.21801 0.32888 13
 -2 1 10 4.89915 0.42661 16
 2 1 -10 5.1499 0.45194 1
 2 -1 -10 5.58913 0.53659 12
 -2 -1 10 5.57938 0.57636 4
 -2 1 10 5.20679 0.57344 10
 2 1 -10 5.09792 0.45555 13
 -2 1 10 4.91363 0.30247 8
 2 1 -10 5.93633 0.67354 7
 2 -1 -10 4.86671 0.6182 7
 -2 -1 10 5.16656 0.57315 5
 -2 -1 9 50.6761 1.95604 5
 2 1 -9 42.5898 1.75618 2
 -2 -1 9 48.1612 1.88741 10
 -2 -1 9 48.0013 1.77192 8
 -2 1 9 48.0158 1.77975 16
 2 -1 -9 47.0765 1.78184 2
 2 -1 -9 45.3891 1.62668 13
 -2 -1 9 44.0172 1.94165 4
 -2 1 9 51.4896 1.99375 5
 2 1 -9 48.404 2.08351 7
 -2 1 9 50.1966 1.95038 10
 2 1 -9 46.6167 1.78659 13
 2 1 -9 49.5771 1.97042 12
 2 -1 -9 47.1019 2.08158 7
 2 -1 -9 48.7398 1.873 12
 2 1 -9 45.0944 1.781 1
 2 1 -8 12.3746 0.86115 7
 -2 -1 8 11.9598 0.70533 10
 -2 1 8 12.5563 0.77291 5
 2 1 -8 11.3827 0.66642 2
 2 -1 -8 11.8736 0.71244 12
 -2 -1 8 12.485 0.7763 4
 2 1 -8 11.9216 0.76416 12
 -2 -1 8 11.4999 0.7362 5
 -2 1 8 11.3566 0.7429 10
 2 -1 -8 11.6494 0.67849 2
 2 1 -8 10.8386 0.66228 13
 2 -1 -8 12.4934 0.89221 7
 2 -1 -8 12.4227 0.56628 13
 -2 1 8 10.9328 0.64821 16
 2 1 -7 4.54217 0.43552 2
 -2 -1 7 4.34449 0.41788 10
 -2 1 7 4.87473 0.48121 5
 -2 -1 7 5.06968 0.50203 4
 2 -1 -7 4.51449 0.35458 13
 -2 1 7 4.37249 0.44864 10
 -2 -1 7 4.69714 0.44166 5
 2 -1 -7 4.92132 0.45862 2
 2 1 -7 4.77437 0.44048 13
 2 1 -7 4.72851 0.54717 7
 2 -1 -7 4.10052 0.57427 7
 2 -1 -7 4.44332 0.43769 12
 -2 1 7 5.08478 0.33958 6
 -2 1 7 4.45946 0.42454 16
 -2 1 6 3.37254 0.39773 16
 -2 -1 6 2.68855 0.31062 10
 -2 -1 6 2.88415 0.34713 5
 2 -1 -6 3.67251 0.42253 2
 2 1 -6 2.86182 0.39781 2
 -2 -1 6 3.46938 0.40026 4
 2 -1 -6 3.09567 0.33259 13
 -2 1 6 3.09073 0.28919 6
 -2 1 6 3.79699 0.40697 10
 -2 1 6 2.20058 0.36155 5
 2 1 -6 2.8874 0.39561 13
 2 1 -6 4.30081 0.4552 12
 2 -1 -6 2.78171 0.36073 12
 2 -1 -6 3.49955 0.50341 7
 2 1 -5 14.2787 0.75546 2
 -2 -1 5 14.1421 0.7278 6
 -2 1 5 14.3343 0.76483 16
 2 -1 -5 12.7385 0.67455 13
 -2 1 5 14.8789 0.68198 4
 -2 -1 5 14.9531 0.67971 5
 -2 -1 5 13.7129 0.74067 4
 2 1 -5 16.0705 0.79501 12
 2 1 -5 14.373 0.7433 13
 -2 1 5 15.0723 0.75184 5
 2 -1 -5 13.851 0.76387 2
 -2 1 5 14.4209 0.70929 10
 2 -1 -5 14.8745 0.71628 12
 2 -1 -5 14.1957 0.86053 7
 -2 -1 5 13.7336 0.59255 10
 2 1 -4 34.7898 1.41138 13
 2 1 -4 35.411 1.43194 2
 -2 -1 4 36.6396 1.29582 5
 2 -1 -4 34.6269 1.36155 8
 -2 -1 4 34.8945 1.41353 9
 2 -1 -4 36.309 1.44953 2
 2 -1 -4 34.7993 1.36054 12
 -2 1 4 33.8192 1.4338 16
 -2 1 4 37.4876 1.37291 9
 -2 -1 4 35.6624 1.41711 6
 -2 -1 4 34.9217 1.38448 4
 2 -1 -4 35.5816 1.37782 13
 -2 1 4 41.0411 1.32131 4
 2 1 -3 22.1527 0.98365 2
 2 -1 -3 19.8964 0.90534 8
 -2 -1 3 19.3196 0.91378 9
 2 -1 -3 21.8758 0.98674 2
 -2 1 3 21.8816 0.79118 4
 -2 1 3 20.8074 0.87448 9
 2 1 -3 21.9696 0.9646 7
 2 -1 -3 22.6439 0.90699 12
 2 -1 -3 20.8808 0.93618 13
 -2 -1 3 19.5538 0.76406 5
 2 1 -3 21.0333 0.95628 13
 2 1 -2 1920.98 61.2936 5
 2 -1 -2 1988.34 61.5079 8
 -2 -1 2 2024.87 61.4931 9
 2 -1 -2 2016.12 61.5606 2
 2 1 -2 1974.27 61.4649 7
 -2 1 2 2058.57 61.3202 4
 2 1 -2 2003.07 61.5561 2
 -2 1 2 1992.97 61.4317 9
 2 1 -2 2008.13 61.5423 13
 2 -1 -2 1977.33 61.4552 12
 2 -1 -2 1972.09 61.523 13
 2 1 -1 3460.65 102.841 10
 2 1 -1 3395.32 103.076 2
 2 -1 -1 3344.82 103.068 13
 -2 -1 1 3460.09 103.014 9
 2 -1 -1 3267.3 103.043 8
 2 1 -1 3301.24 102.924 7
 -2 1 1 3246.12 102.95 9
 2 -1 -1 3387.9 103.08 2
 -2 1 1 3270.98 102.829 4
 2 -1 -1 3236.35 102.988 12
 -2 -1 0 208.821 6.6281 9
 2 -1 0 205.64 6.68519 2
 -2 1 0 203.175 6.47166 4
 -2 1 0 210.794 6.68326 16
 2 1 0 209.165 6.48503 7
 2 1 0 202.062 6.67495 2
 2 -1 0 207.429 6.68111 8
 2 -1 0 201.96 6.62004 12
 2 -1 1 571.145 18.1253 8
 -2 -1 -1 596.369 18.0757 9
 -2 1 -1 591.166 18.1099 16
 -2 1 -1 562.342 17.9349 4
 -2 -1 -2 0.95339 0.32422 9
 2 -1 2 0.55693 0.30938 2
 2 1 2 1.16111 0.31604 2
 -2 1 -2 0.77713 0.22688 4
 2 -1 2 1.06478 0.35127 8
 -2 1 -2 0.76614 0.3198 16
 -2 -1 -3 72.1043 2.54994 9
 2 1 3 71.7748 2.59871 13
 2 -1 3 72.2649 2.53251 2
 2 1 3 69.5497 2.56262 8
 -2 1 -3 68.5249 2.51019 16
 2 1 3 72.5728 2.52854 2
 -2 -1 -4 5.27733 0.49101 9
 -2 1 -4 5.47164 0.46325 16
 2 1 4 5.66536 0.462 2
 2 1 4 4.90642 0.38484 14
 2 1 4 4.53988 0.47788 8
 2 -1 4 5.98092 0.47753 2
 2 1 4 5.24926 0.53429 13
 -2 -1 -5 107.331 3.30522 7
 2 1 5 103.6 3.51949 2
 2 1 5 105.292 3.60437 5
 2 -1 5 99.7011 3.63279 8
 -2 -1 -5 104.046 3.39283 15
 2 1 5 101.275 3.45205 14
 2 -1 5 102.088 3.52056 2
 -2 -1 -5 103.848 3.63146 9
 2 1 5 106.23 3.64619 13
 -2 1 -5 100.814 3.50608 16
 2 1 5 98.9518 3.5792 8
 2 -1 5 101.556 3.67513 13
 2 1 6 8.65405 0.56083 2
 -2 -1 -6 9.46866 0.4955 15
 2 1 6 8.61203 0.55769 14
 2 -1 6 8.11783 0.66136 8
 2 1 6 8.03572 0.61946 8
 -2 -1 -6 9.32636 0.43803 7
 2 -1 6 9.02922 0.56423 2
 -2 -1 -6 9.3261 0.69001 9
 2 1 6 8.99236 0.58743 1
 2 1 6 8.50576 0.6534 5
 -2 1 -6 8.81548 0.57594 16
 2 1 6 8.34958 0.66371 13
 -2 1 -7 45.3868 1.70626 7
 2 1 7 44.4163 1.64461 2
 -2 -1 -7 45.7584 1.55375 7
 2 1 7 42.3912 1.74323 8
 2 1 7 42.9445 1.66806 1
 -2 -1 -7 43.5022 1.84998 9
 2 -1 7 45.7669 1.83838 8
 -2 1 -7 38.5995 1.40488 15
 -2 1 -7 44.674 1.65092 16
 -2 -1 -7 43.779 1.57194 15
 2 1 7 48.9764 1.71093 14
 2 1 7 45.9583 1.81631 13
 2 -1 7 43.5545 1.64981 2
 2 1 7 45.2418 1.86148 5
 2 1 8 31.436 1.48958 5
 2 1 8 30.7382 1.23191 2
 2 -1 8 31.5235 1.24169 2
 2 1 8 30.9053 1.36489 8
 -2 1 -8 27.8944 1.43921 9
 -2 -1 -8 32.0422 1.49734 9
 -2 1 -8 29.2946 1.21788 16
 -2 1 -8 25.9725 1.28399 7
 2 1 8 30.2887 1.2559 1
 2 1 8 29.171 1.37754 13
 2 -1 8 29.6774 1.421 8
 2 1 8 29.702 1.30981 14
 -2 -1 -8 31.6813 1.19985 7
 -2 -1 -8 29.4447 1.19052 15
 2 1 9 21.5176 0.96671 2
 -2 1 -9 21.6264 0.97447 16
 2 1 9 22.7252 1.29204 5
 2 -1 9 25.1765 1.00926 2
 2 1 9 24.4926 1.01824 1
 -2 1 -9 23.8471 1.29154 9
 2 -1 9 23.785 1.21805 11
 2 1 9 20.0791 1.09552 14
 2 1 9 22.0245 1.12184 8
 -2 1 -9 23.9069 1.1313 7
 -2 -1 -9 23.1761 0.99451 15
 -2 -1 -9 23.1947 1.26864 9
 -2 1 -9 22.5295 1.17471 13
 -2 -1 -9 22.2885 0.99733 7
 2 1 9 23.0994 1.16896 13
 2 -1 9 20.3193 1.16264 8
 2 1 10 6.87493 0.73746 5
 -2 -1 -10 7.52918 0.48821 16
 2 1 10 6.94641 0.59891 8
 -2 1 -10 7.11085 0.73407 9
 -2 -1 -10 6.32295 0.49686 15
 2 1 10 6.23427 0.45832 1
 2 1 10 6.5219 0.62434 14
 2 1 10 7.06698 0.62939 13
 -2 1 -10 6.57978 0.64243 13
 2 -1 10 7.27033 0.66095 8
 -2 -1 -10 6.91664 0.70674 9
 -2 1 -10 7.44923 0.62975 7
 2 -1 10 6.6598 0.4453 2
 -2 -1 -10 7.18262 0.52844 7
 -2 1 -10 5.86399 0.45834 16
 2 1 11 15.2785 1.10527 11
 -2 -1 -11 14.8381 1.03584 9
 2 1 11 11.915 0.97455 5
 2 1 11 9.94118 1.05271 10
 2 -1 11 11.4717 0.86148 8
 -2 1 -11 13.3011 1.01396 9
 -2 1 -11 12.2563 0.62146 16
 -2 1 -11 12.7096 0.88267 13
 2 -1 11 12.3768 0.94022 11
 -2 -1 -11 12.6269 0.71642 15
 -2 1 -11 10.6618 0.81305 7
 2 -1 11 12.7409 0.61968 2
 -2 -1 -11 12.4138 0.75523 7
 2 1 11 12.9163 0.83451 8
 -2 -1 -11 11.9967 0.62846 16
 2 1 11 12.5204 0.62737 1
 2 1 12 60.6108 2.63949 11
 2 -1 12 53.3992 1.90262 2
 2 -1 12 51.5651 2.53449 5
 -2 -1 -12 55.2184 2.1785 7
 2 -1 12 56.2443 2.33626 8
 -2 1 -12 54.7887 2.48885 9
 -2 -1 -12 56.7256 2.51836 9
 -2 1 -12 56.1118 2.30295 13
 2 1 12 56.0898 1.91938 1
 -2 -1 -12 60.2726 2.13774 15
 2 1 12 56.6018 2.73876 10
 2 1 12 53.8225 2.51345 5
 -2 1 -12 53.4141 2.2702 7
 2 1 12 52.5957 2.20308 8
 2 -1 12 56.7963 2.46479 11
 2 -1 13 31.1225 1.68234 11
 2 1 13 33.7931 1.82707 5
 2 -1 13 27.6397 1.72403 5
 -2 -1 -13 31.6625 1.42609 13
 -2 -1 -13 31.3626 1.43655 7
 -2 1 -13 30.741 1.71541 9
 2 1 13 34.6874 1.87284 11
 2 -1 13 30.7073 1.54039 8
 2 -1 13 27.2434 1.06595 1
 2 1 13 29.17 1.41707 8
 2 1 13 28.7264 1.06421 1
 -2 -1 -13 30.9797 1.34545 15
 -2 -1 -13 34.8142 1.7896 9
 -2 1 -13 30.2228 1.49849 13
 -2 1 -13 30.1118 1.51634 7
 2 1 13 29.4682 1.88733 10
 2 1 14 19.1156 1.58048 10
 2 1 14 23.4131 1.57791 5
 2 -1 14 22.2633 1.56552 5
 -2 -1 -14 22.725 1.47796 9
 -2 1 -14 20.7438 1.46531 9
 2 -1 14 23.374 1.3204 8
 2 -1 14 23.8899 1.52223 11
 2 1 14 25.32 1.61468 11
 2 1 14 24.0641 1.23385 8
 -2 1 -14 21.9048 1.46335 12
 -2 1 -14 22.9746 1.28124 13
 -2 1 -14 23.4647 1.32632 7
 2 -1 15 12.0385 1.12012 11
 2 -1 15 14.9134 1.29088 5
 2 1 15 8.30279 1.20277 10
 2 -1 15 13.5193 0.97638 8
 -2 1 -15 11.6357 1.09598 12
 -2 -1 -15 11.7212 1.11513 9
 -2 1 -15 12.8813 1.15864 9
 -2 1 -15 13.6277 1.01951 7
 2 1 15 11.0174 0.83735 8
 -2 1 -15 13.2889 0.97972 13
 -2 -1 -15 12.133 1.09632 12
 2 1 15 11.1615 1.18925 11
 2 1 15 11.6655 1.14986 5
 2 1 16 1.14298 0.7377 11
 2 -1 16 2.63849 0.71157 11
 2 -1 16 2.40766 0.72931 5
 2 1 16 1.22187 0.79121 10
 2 -1 16 3.31382 0.5796 8
 -2 -1 -16 3.08725 0.68593 12
 -2 1 -16 1.63649 0.64769 9
 2 1 16 1.35247 0.7274 5
 -2 -1 -16 3.30785 0.77528 9
 -2 1 -16 1.45487 0.71886 12
 2 -1 16 3.55059 0.90359 10
 2 -1 17 9.08134 1.07349 11
 2 1 17 7.44244 1.08422 11
 2 -1 17 6.73154 1.18082 10
 2 1 17 6.33153 1.18222 10
 -2 -1 -17 8.40008 1.09332 9
 2 -1 17 9.19304 1.16385 5
 2 -1 17 8.69436 0.86609 8
 -2 1 -17 10.2292 1.1272 9
 -2 -1 -17 8.8747 1.03528 12
 -2 1 -17 11.7852 1.14967 12
 2 1 17 12.6289 1.28487 5
 2 -1 18 1.21826 0.85571 10
 2 1 18 0.51702 0.8254 10
 -2 -1 -18 1.42453 0.72115 9
 -2 1 -18 0.92846 0.72368 9
 2 -1 18 0.12579 0.67194 11
 2 -1 18 0.57557 0.79311 5
 -2 -1 -18 2.09211 0.73793 12
 2 1 18 0.14022 0.69842 5
 -2 1 -18 2.146 0.80136 12
 2 -1 19 2.94086 0.88028 11
 2 -1 19 -0.18345 0.89006 10
 2 1 19 0.14887 0.77731 5
 -2 -1 -19 1.78459 0.86439 9
 -2 1 -19 0.56269 0.76716 9
 2 1 19 -0.18193 0.96053 10
 2 -1 19 0.15262 0.76926 5
 -2 -1 -19 0.61433 0.7173 12
 -2 1 -19 1.06803 0.76505 12
 2 -1 20 0.70681 0.8251 11
 2 1 20 -0.38283 0.94076 10
 -2 -1 -20 1.5972 0.85516 9
 2 -1 20 1.45139 0.92395 5
 -2 1 -20 0.74341 0.80225 9
 2 1 20 -0.15772 0.78509 5
 -2 -1 -20 1.03614 0.7896 12
 -2 1 -20 0.28145 0.78319 12
 2 -1 20 0.19269 1.01722 10
 -2 1 -21 3.99138 0.96379 12
 2 -1 21 3.02497 1.16983 10
 2 1 21 3.00833 1.11981 10
 2 1 21 2.66528 0.99404 5
 -2 -1 -21 2.90561 0.98942 9
 -2 1 -21 3.44581 1.02803 9
 2 -1 21 1.86702 0.96763 5
 -2 -1 -21 3.53841 0.94435 12
 2 -1 22 -0.21028 1.08535 10
 2 -1 22 1.42397 0.95036 5
 -2 -1 -22 1.76305 0.9272 9
 -2 1 -22 1.15116 0.95133 9
 2 1 22 1.2276 0.91579 5
 2 1 22 1.25585 1.18798 10
 -2 -1 -22 0.85457 0.79299 12
 -2 1 -22 0.46403 0.86965 12
 -2 -1 -23 0.16755 1.03023 9
 2 -1 23 2.18442 1.28666 10
 -2 1 -23 2.06318 1.0912 9
 2 -1 23 1.30074 1.02403 5
 2 1 23 1.4703 1.0827 5
 2 1 23 1.30485 1.10949 10
 -2 -1 -23 0.14834 0.90476 12
 -2 -1 -23 1.61261 1.02694 4
 -2 1 -23 0.96702 0.92384 12
 2 -1 24 -0.90355 1.21884 10
 2 1 24 1.12604 1.17577 10
 2 1 24 -0.57599 1.13086 5
 2 -1 24 2.70776 1.11868 5
 -2 -1 -24 2.44003 1.09746 9
 -2 1 -24 0.1672 1.01091 12
 -2 -1 -24 2.92375 1.05594 12
 -2 -1 -24 1.12078 1.0187 4
 -2 1 -24 0.53738 0.99704 9
 -2 1 -25 0.17261 1.04324 12
 -2 -1 -25 0.1587 1.00673 12
 2 -2 -27 1.69832 1.04454 9
 2 2 -27 2.33869 1.13804 7
 -2 -2 27 0.4082 1.13635 11
 2 2 -27 1.646 1.08441 12
 -2 2 27 0.76306 1.17308 10
 -2 -2 26 1.78865 1.16133 11
 2 2 -26 2.39674 1.03856 12
 -2 2 26 2.95409 1.11756 10
 2 -2 -26 2.46231 1.13506 9
 -2 2 26 2.02484 1.08561 5
 -2 -2 26 1.7008 1.1243 5
 2 2 -26 1.32916 1.12965 7
 -2 2 26 0.88148 1.3667 11
 -2 2 25 0.88735 0.94711 5
 -2 2 25 1.48815 1.17094 11
 -2 -2 25 -0.18014 0.97175 5
 2 -2 -25 0.63082 1.01572 9
 -2 2 25 -0.5329 1.01755 10
 -2 -2 25 -0.19288 1.01807 11
 2 2 -25 -0.18464 0.96371 7
 2 -2 -25 -0.35936 1.0195 7
 2 2 -25 0.927 0.88504 12
 -2 -2 24 0.18597 0.92544 11
 -2 2 24 0.17031 0.90889 10
 -2 -2 24 -0.5142 0.98182 5
 -2 2 24 -0.84889 0.98166 5
 2 -2 -24 0.17433 0.8995 7
 2 2 -24 0.14869 0.81057 12
 2 2 -24 0.71427 0.932 7
 -2 -2 24 1.28205 0.97673 10
 -2 2 24 -0.61271 1.06598 11
 2 -2 -24 1.05582 0.91929 9
 -2 2 23 0.32476 0.91263 5
 2 2 -23 -0.3439 0.88742 7
 -2 -2 23 -0.15305 0.91734 10
 -2 -2 23 0.53607 0.97429 11
 -2 -2 23 1.13618 0.85693 5
 2 -2 -23 0.16838 0.869 7
 -2 2 23 1.29855 0.9977 10
 -2 2 23 0.97792 0.99752 11
 2 2 -23 1.99658 0.84741 12
 -2 -2 22 1.88334 1.07084 11
 -2 -2 22 2.62058 0.95332 10
 2 -2 -22 -0.32344 0.91943 7
 -2 2 22 2.05438 0.98748 11
 -2 2 22 3.5475 0.98764 10
 -2 -2 22 1.23103 0.84952 5
 2 -2 -22 1.26426 0.75745 12
 2 2 -22 2.3056 1.01371 7
 2 2 -22 3.95371 0.94918 12
 -2 -2 21 -0.48945 0.83194 11
 -2 -2 21 0.27547 0.76632 10
 2 2 -21 0.1572 0.82974 7
 -2 2 21 0.29143 0.74305 10
 2 -2 -21 -0.46459 0.91186 7
 2 -2 -21 -0.20008 0.6443 12
 -2 2 21 -0.711 0.98896 11
 -2 -2 21 0.14475 0.71127 5
 2 2 -21 0.77886 0.74358 12
 -2 -2 20 1.81568 0.84234 10
 -2 2 20 1.373 0.81651 10
 -2 -2 20 1.49339 0.72549 5
 -2 2 20 1.17959 0.89026 11
 -2 -2 20 1.08561 0.81946 11
 2 2 -20 1.19627 0.79019 7
 2 2 -20 2.0964 0.75255 12
 2 -2 -20 0.59055 0.74479 7
 2 -2 -20 0.56753 0.64993 12
 -2 -2 19 -0.85097 0.82287 10
 -2 2 19 -0.51553 0.7171 10
 2 -2 -19 -0.84173 0.85505 7
 2 2 -19 -0.85127 0.80504 7
 -2 -2 19 0.5073 0.63117 5
 2 -2 -19 0.44546 0.53392 12
 2 2 -19 0.46722 0.60967 12
 -2 -2 19 -0.58667 0.75678 11
 -2 -2 18 1.0636 0.6711 5
 -2 -2 18 0.54938 0.75697 11
 2 2 -18 1.65514 0.6386 12
 2 -2 -18 0.79785 0.67863 7
 -2 2 18 0.7222 0.67026 10
 -2 -2 18 0.22689 0.6862 10
 2 -2 -18 1.1697 0.5428 12
 2 2 -18 0.80485 0.70857 7
 -2 -2 17 3.57921 0.76497 10
 -2 2 17 2.80217 0.73799 10
 -2 -2 17 4.72098 0.81087 5
 -2 -2 17 4.74372 0.92756 11
 -2 -2 17 3.46786 0.506 8
 2 2 -17 4.42892 0.87701 7
 2 -2 -17 3.76939 0.83073 7
 2 2 -17 5.50772 0.80677 12
 2 -2 -17 4.91262 0.71071 12
 2 -2 -16 2.84698 0.77229 7
 -2 2 16 4.25921 0.80464 10
 -2 -2 16 3.45332 0.65899 5
 2 -2 -16 4.05996 0.65518 12
 -2 -2 16 3.7063 0.76679 11
 -2 -2 16 2.13814 0.66304 10
 -2 -2 16 4.38553 0.51714 8
 2 2 -16 3.68637 0.78537 7
 2 2 -16 4.00171 0.7087 12
 -2 -2 15 106.859 4.14378 10
 -2 2 15 111.12 4.2332 10
 2 -2 -15 110.381 3.95938 12
 -2 -2 15 100.724 3.50081 16
 2 2 -15 101.571 3.73449 13
 -2 -2 15 106.774 3.74097 8
 -2 -2 15 112.691 4.3667 11
 2 2 -15 106.57 4.32956 7
 -2 -2 15 106.104 4.16312 5
 -2 2 15 107.33 3.51935 16
 2 2 -15 109.469 4.17172 12
 -2 2 15 99.948 4.36519 11
 2 -2 -15 108.577 4.3537 7
 -2 -2 14 78.5209 3.18286 5
 -2 -2 14 79.2241 3.14324 10
 2 -2 -14 76.514 2.95214 12
 2 2 -14 72.8103 2.79039 13
 -2 2 14 73.4299 3.34583 11
 -2 -2 14 76.0888 2.80253 8
 -2 -2 14 70.8903 3.24013 11
 -2 2 14 77.7489 3.17965 10
 2 2 -14 74.3136 3.28682 7
 2 2 -14 76.9962 3.15763 12
 2 -2 -14 74.7079 3.30118 7
 -2 2 14 76.2155 2.6322 16
 2 2 -13 -0.03003 0.27655 1
 -2 -2 13 0.29297 0.46819 10
 2 2 -13 -0.0793 0.41854 12
 2 -2 -13 -0.19594 0.51133 7
 2 2 -13 0.36637 0.34936 13
 -2 2 13 0.09346 0.25118 16
 -2 2 13 0.10606 0.39143 11
 -2 2 13 -0.48365 0.48303 10
 2 2 -13 0.09689 0.45744 7
 -2 -2 13 -0.13521 0.31319 8
 2 -2 -13 0.0564 0.38689 12
 -2 -2 13 -0.09606 0.45977 11
 2 -2 -13 -0.03281 0.27802 2
 -2 -2 13 0.54435 0.43696 5
 -2 -2 12 11.0505 0.8921 10
 2 2 -12 9.58591 0.69993 13
 -2 -2 12 9.61372 0.83657 5
 2 -2 -12 9.04677 0.61866 2
 -2 -2 12 11.4271 0.71923 8
 2 2 -12 10.2985 0.63261 1
 -2 2 12 10.2895 0.61967 16
 2 2 -12 11.3197 0.87252 12
 -2 2 12 9.40347 0.8488 10
 2 -2 -12 11.0567 0.98529 7
 2 -2 -12 12.7414 0.80133 12
 2 2 -12 10.1448 0.91424 7
 -2 -2 12 10.5732 0.94556 11
 -2 2 12 10.9027 0.99113 11
 -2 2 11 0.86614 0.45946 10
 2 -2 -11 1.33079 0.331 2
 -2 2 11 2.25514 0.3444 16
 2 -2 -11 1.42803 0.39324 12
 2 -2 -11 1.27638 0.48972 7
 -2 -2 11 1.41015 0.35261 8
 2 2 -11 1.55974 0.33625 1
 -2 -2 11 2.07106 0.46826 5
 2 2 -11 1.70481 0.37661 13
 2 2 -11 1.08634 0.40257 12
 2 2 -11 1.74041 0.51564 7
 -2 2 10 4.451 0.57937 10
 2 -2 -10 5.5752 0.47817 2
 2 -2 -10 4.11247 0.46678 12
 2 -2 -10 5.45424 0.7138 7
 -2 -2 10 4.66649 0.5399 5
 2 2 -10 5.27324 0.48757 1
 2 2 -10 4.85232 0.48958 13
 2 2 -10 4.33643 0.62543 7
 -2 -2 10 5.41589 0.49641 8
 -2 2 10 4.34117 0.43477 16
 -2 -2 9 3.24676 0.41251 8
 2 2 -9 2.4456 0.40274 13
 2 2 -9 2.84935 0.52168 7
 -2 -2 9 3.10482 0.46153 5
 -2 2 9 3.46153 0.4005 16
 2 -2 -9 3.16364 0.39781 2
 -2 2 9 4.058 0.52656 10
 2 -2 -9 3.31313 0.38858 12
 2 -2 -9 3.22341 0.58986 7
 2 2 -9 2.42599 0.38789 1
 2 2 -8 8.92321 0.61456 2
 -2 -2 8 9.58167 0.64415 5
 -2 2 8 9.07462 0.70027 10
 2 -2 -8 9.58843 0.46042 13
 2 2 -8 10.0431 0.64808 1
 -2 2 8 9.48675 0.43888 6
 2 -2 -8 10.1018 0.63541 2
 2 -2 -8 9.96335 0.81389 7
 -2 2 8 8.86202 0.60977 16
 2 2 -8 8.95945 0.64951 13
 2 2 -8 9.77545 0.80865 7
 2 -2 -8 10.218 0.60274 12
 -2 -2 8 8.40488 0.61864 3
 -2 -2 8 9.83418 0.6415 8
 -2 -2 7 22.8059 1.03743 5
 -2 2 7 22.9693 1.12124 10
 -2 2 7 22.5522 1.05807 16
 2 2 -7 23.1176 1.09238 13
 2 -2 -7 25.3675 1.285 7
 2 2 -7 22.0805 1.04177 2
 2 2 -7 23.1395 1.0857 1
 2 -2 -7 22.8999 1.0729 2
 2 -2 -7 23.4678 0.90685 13
 -2 -2 7 21.2788 1.06463 3
 2 -2 -7 23.2751 0.99415 12
 2 2 -7 20.9552 1.18162 7
 2 -2 -6 66.2779 2.21492 13
 -2 -2 6 65.2229 2.28 5
 2 2 -6 63.2507 2.37686 1
 2 2 -6 63.1448 2.36863 13
 -2 2 6 65.0514 2.35525 16
 2 -2 -6 64.6948 2.36933 2
 2 -2 -6 62.5507 2.23781 12
 -2 -2 6 64.5741 2.38928 3
 -2 2 6 66.1277 2.3833 10
 2 -2 -6 63.8973 2.20805 8
 2 2 -6 63.1401 2.34785 2
 -2 2 6 64.3217 2.48638 11
 -2 -2 5 99.4515 3.32562 5
 2 2 -5 102.686 3.49159 13
 2 -2 -5 106.508 3.51301 2
 2 2 -5 99.9425 3.49879 1
 2 -2 -5 98.0999 3.33926 8
 2 2 -5 97.6586 3.46498 2
 2 -2 -5 102.227 3.35902 13
 -2 -2 5 97.9779 3.49845 3
 2 -2 -5 101.99 3.33487 12
 -2 2 5 96.9405 3.47485 16
 -2 2 5 97.8551 3.45368 10
 -2 2 5 108.34 3.58038 11
 2 2 -4 175.523 5.89335 2
 -2 -2 4 178.127 5.68391 5
 2 -2 -4 179.938 5.74514 12
 2 -2 -4 182.573 5.79635 8
 2 2 -4 181.077 5.9229 7
 2 -2 -4 180.196 5.91684 2
 -2 2 4 170.128 5.88647 16
 -2 2 4 183.541 5.92131 14
 -2 -2 4 179.959 5.87267 9
 -2 2 4 188.978 5.93952 11
 2 2 -4 178.971 5.93314 1
 2 -2 -4 176.9 5.80349 13
 2 2 -4 177.9 5.90125 13
 -2 -2 4 166.684 5.91033 3
 -2 2 4 185.907 5.75114 9
 -2 2 3 54.0038 2.02356 14
 2 2 -3 56.6975 2.08871 2
 -2 -2 3 53.8552 1.80316 5
 2 -2 -3 56.902 1.78828 4
 -2 -2 3 53.4187 2.01688 9
 -2 2 3 57.6492 1.91106 9
 2 -2 -3 56.2186 2.00809 8
 2 -2 -3 55.8203 2.09394 2
 2 2 -3 54.485 2.03564 7
 2 2 -3 54.3323 2.10787 1
 2 2 -3 52.4291 2.05824 13
 2 -2 -3 54.8924 2.01266 13
 2 -2 -3 54.9023 1.92334 12
 -2 2 2 83.2514 2.77188 9
 2 2 -2 83.4942 2.96312 2
 -2 -2 2 82.826 2.68038 10
 -2 2 2 84.2579 2.86055 14
 -2 -2 2 86.2581 2.89976 9
 2 2 -2 78.7988 2.89124 12
 2 -2 -2 85.1509 2.91604 8
 2 -2 -2 87.2852 2.93742 13
 2 -2 -2 84.8288 2.97539 2
 2 2 -2 83.2142 2.9953 1
 2 2 -2 88.5552 2.88254 7
 2 -2 -2 81.3008 2.80751 12
 -2 -2 2 86.5132 2.96144 6
 2 2 -1 392.558 12.0114 2
 2 2 -1 403.431 11.8536 7
 -2 -2 1 384.218 11.9183 9
 -2 2 1 360.281 11.8252 14
 2 2 -1 391.933 12.0449 1
 2 -2 -1 382.198 12.0085 2
 2 2 -1 349.237 11.7657 10
 2 -2 -1 381.91 11.9715 8
 2 -2 -1 384.038 11.9885 13
 -2 2 1 375.22 11.8127 9
 -2 -2 1 386.81 11.9892 6
 2 -2 0 122.759 4.065 8
 -2 2 0 117.291 3.76843 4
 2 -2 0 117.805 4.06644 2
 2 2 0 119.986 4.06773 2
 2 2 0 117.91 3.89459 10
 -2 -2 0 126.584 4.00578 9
 -2 2 0 123.852 4.07325 16
 -2 2 0 117.518 3.90524 9
 2 2 0 126.091 3.85747 7
 -2 2 0 113.678 3.8477 14
 2 2 0 118.043 4.09323 1
 -2 -2 0 121.42 4.10524 3
 2 -2 0 125.515 4.0965 13
 -2 -2 0 117.274 4.05058 6
 2 2 1 74.3234 2.36304 5
 -2 -2 -1 75.5043 2.56314 9
 -2 2 -1 73.5648 2.49344 9
 -2 2 -1 66.8792 2.35041 14
 -2 -2 -1 69.8703 2.59073 6
 2 2 1 75.1649 2.35205 7
 -2 -2 -1 70.7967 2.62745 3
 -2 2 -1 71.8425 2.59999 16
 2 -2 1 70.3676 2.61775 8
 2 2 1 77.3372 2.52216 10
 2 -2 2 31.5708 1.32713 2
 2 -2 2 29.8185 1.07551 15
 -2 2 -2 32.0687 1.32786 16
 2 2 2 29.1958 1.30838 2
 2 2 2 31.0642 1.14536 5
 -2 -2 -2 30.9418 1.28189 9
 -2 2 -2 30.7609 1.24185 9
 -2 2 -2 30.3405 1.04993 14
 2 2 2 33.3315 1.30472 10
 2 2 2 33.3855 1.37649 1
 2 -2 2 32.0907 1.37202 8
 -2 -2 -2 32.6408 1.3586 3
 2 2 2 30.0552 1.2932 12
 -2 -2 -2 30.7899 1.32708 6
 -2 -2 -3 76.6716 2.73837 3
 2 2 3 78.4976 2.71022 2
 2 2 3 76.6756 2.58652 5
 2 2 3 81.767 2.76899 10
 -2 -2 -3 81.1033 2.72274 9
 2 -2 3 72.1848 2.76131 8
 -2 2 -3 72.0744 2.65473 9
 2 -2 3 73.4353 2.69782 2
 2 2 3 75.5309 2.73692 1
 -2 2 -3 79.0554 2.71955 16
 -2 -2 -3 65.6586 2.66819 4
 2 2 3 76.2156 2.74638 13
 2 2 4 18.634 0.96714 13
 2 2 4 18.8805 0.91122 2
 2 2 4 17.8821 0.85848 5
 2 2 4 20.3571 1.03719 10
 -2 -2 -4 17.9324 0.83703 15
 -2 -2 -4 17.1221 0.91989 9
 -2 2 -4 19.5506 0.93564 9
 2 -2 4 18.2386 0.91733 2
 -2 -2 -4 18.3132 0.96366 4
 2 2 4 18.7369 0.95328 1
 2 2 4 17.5487 0.8676 14
 -2 -2 -4 17.3791 0.93187 3
 -2 2 -4 18.004 0.91624 16
 2 2 5 20.7239 0.97936 5
 -2 -2 -5 19.3322 1.00952 9
 2 -2 5 18.5577 0.93947 2
 -2 2 -5 17.7801 1.00084 9
 2 2 5 19.5637 0.97933 1
 2 2 5 19.5506 1.00926 13
 2 2 5 20.6212 0.95129 2
 2 2 5 18.4841 0.93465 14
 -2 -2 -5 20.8786 0.70741 7
 2 -2 5 20.1273 1.07243 8
 -2 2 -5 19.7106 0.95201 16
 -2 -2 -5 18.6097 0.88169 15
 -2 -2 -5 18.0145 0.96819 3
 2 2 5 20.4109 1.10298 10
 -2 -2 -5 18.5253 1.0116 4
 2 -2 6 6.12665 0.51208 2
 -2 -2 -6 7.0238 0.59508 9
 -2 2 -6 6.99655 0.5992 9
 2 2 6 5.90087 0.54926 13
 -2 2 -6 7.20601 0.52689 16
 -2 2 -6 7.04409 0.61437 13
 -2 -2 -6 6.37322 0.61457 4
 2 2 6 6.47893 0.53176 14
 2 2 6 6.36822 0.56917 5
 2 2 6 5.9886 0.51051 1
 -2 -2 -6 7.09481 0.35794 7
 2 2 6 5.12316 0.47371 2
 -2 -2 -6 5.65684 0.52157 3
 -2 -2 -6 5.66652 0.45891 15
 2 -2 6 7.43783 0.63708 8
 -2 2 -7 0.21307 0.33035 13
 2 2 7 0.59818 0.2886 1
 -2 -2 -7 0.70262 0.37587 9
 -2 -2 -7 0.61407 0.26224 15
 2 2 7 0.29938 0.30878 14
 2 2 7 0.6091 0.33212 13
 -2 -2 -7 0.26163 0.21002 7
 2 -2 7 0.68518 0.2681 2
 -2 -2 -7 0.29381 0.31051 4
 -2 2 -7 0.31291 0.28071 16
 -2 2 -7 0.32901 0.38377 9
 2 -2 7 0.84281 0.3857 8
 2 2 7 0.85972 0.35174 5
 2 -2 8 5.3608 0.54699 11
 2 2 8 7.04039 0.65657 5
 2 -2 8 5.93055 0.63805 8
 -2 2 -8 5.62402 0.60059 13
 -2 2 -8 7.34904 0.52573 16
 -2 -2 -8 6.9366 0.51661 15
 -2 -2 -8 6.86035 0.65669 9
 2 2 8 6.4252 0.59801 14
 2 2 8 7.18434 0.52753 1
 -2 -2 -8 7.87465 0.4665 7
 2 -2 8 6.61311 0.51319 2
 2 2 8 7.89919 0.62178 13
 -2 -2 -8 6.03275 0.61818 4
 2 -2 9 19.5537 1.05481 11
 2 2 9 21.3022 1.07976 13
 2 2 9 18.972 0.92678 1
 -2 -2 -9 19.3674 0.96347 15
 -2 -2 -9 19.801 1.18343 4
 -2 -2 -9 19.2456 1.1483 9
 -2 2 -9 20.2454 1.14125 13
 2 2 9 19.7806 1.0723 14
 2 -2 9 20.6418 1.16002 8
 2 2 9 20.4933 1.17036 5
 -2 2 -9 19.5682 1.08375 7
 2 -2 9 18.1736 0.91625 2
 -2 -2 -9 19.9517 0.89723 7
 -2 2 -9 18.3969 0.91082 16
 2 2 10 0.45944 0.3508 13
 -2 2 -10 0.4404 0.27419 16
 2 -2 10 0.17069 0.35313 11
 2 2 10 1.16165 0.46807 5
 -2 -2 -10 0.92985 0.42168 9
 2 2 10 0.61155 0.27822 1
 2 -2 10 0.45765 0.42159 8
 -2 2 -10 0.11282 0.40976 7
 -2 2 -10 0.55887 0.42366 13
 2 2 10 0.99052 0.43058 14
 -2 -2 -10 0.54487 0.39273 4
 -2 -2 -10 0.91886 0.31526 7
 -2 -2 -10 1.06025 0.32155 15
 2 -2 10 1.06973 0.28019 2
 2 -2 11 6.7733 0.48421 2
 -2 2 -11 7.24956 0.50968 16
 -2 -2 -11 8.17118 0.7912 9
 2 2 11 6.50189 0.47368 1
 -2 -2 -11 7.37886 0.59813 15
 -2 -2 -11 8.34574 0.58021 7
 2 2 11 7.2311 0.77998 5
 2 2 11 5.51767 0.66322 14
 -2 2 -11 7.60705 0.70818 7
 -2 2 -11 6.29773 0.6933 13
 2 -2 11 7.3182 0.73292 8
 2 2 11 5.49419 0.58387 13
 -2 -2 -11 6.09886 0.73947 4
 -2 -2 -12 325.853 10.3502 7
 2 -2 12 313.299 10.1474 2
 2 -2 12 309.23 10.5883 8
 -2 -2 -12 317.382 10.7413 9
 -2 2 -12 317.726 10.5761 13
 -2 2 -12 324.81 10.5873 7
 -2 -2 -12 323.995 10.3779 15
 2 2 12 321.21 10.7892 5
 2 -2 12 326.088 10.6354 11
 2 2 12 325.363 10.1573 1
 2 2 12 326.962 10.644 14
 2 2 13 166.359 6.04771 5
 2 2 13 158.524 6.27532 10
 2 -2 13 156.969 5.28559 2
 2 -2 13 174.196 5.90428 11
 2 -2 13 157.335 5.81108 8
 -2 -2 -13 165.701 6.00271 9
 -2 -2 -13 173.697 5.61722 15
 -2 2 -13 172.386 5.81919 13
 -2 2 -13 159.607 6.00945 12
 2 2 13 167.967 5.30532 1
 -2 2 -13 168.296 5.81982 7
 2 2 14 133.285 5.12401 5
 2 2 14 129.027 5.34718 10
 2 -2 14 131.893 4.87719 8
 -2 -2 -14 134.962 5.09398 9
 -2 2 -14 131.251 4.8781 7
 -2 2 -14 132.923 4.83711 13
 2 -2 14 135.62 4.98952 11
 -2 2 -14 136.504 5.12834 12
 2 2 15 5.29274 0.97001 10
 2 2 15 7.91327 0.98504 5
 -2 2 -15 4.02233 0.73616 7
 2 -2 15 5.34304 0.892 5
 2 -2 15 6.57141 0.83005 11
 -2 -2 -15 5.37574 0.84656 9
 -2 2 -15 4.9108 0.82318 12
 2 -2 15 5.69153 0.76795 8
 -2 2 -15 5.52361 0.73672 13
 2 -2 16 1.52327 0.64617 11
 2 2 16 0.91775 0.74361 10
 2 -2 16 1.16932 0.64041 5
 -2 -2 -16 3.27052 0.77013 9
 2 -2 16 2.66969 0.62894 8
 2 2 16 0.12177 0.60805 5
 -2 2 -16 2.44383 0.68171 7
 -2 2 -16 1.86189 0.66218 12
 -2 2 -16 1.67779 0.57776 13
 -2 -2 -16 1.27931 0.62149 12
 2 -2 17 3.70623 0.80684 11
 2 2 17 2.4393 0.89266 10
 2 -2 17 2.62644 0.7762 5
 -2 2 -17 4.82697 0.88806 12
 -2 -2 -17 3.72823 0.80975 9
 -2 2 -17 4.54355 0.95309 9
 2 -2 17 3.95946 0.72159 8
 2 2 17 2.74531 0.84845 5
 -2 -2 -17 2.51612 0.72672 12
 -2 2 -18 0.2682 0.68443 9
 2 -2 18 1.74965 0.73481 11
 2 -2 18 0.17517 0.85014 10
 2 2 18 1.20801 0.76868 10
 2 -2 18 1.90721 0.73973 5
 2 -2 18 1.16614 0.57586 8
 -2 -2 -18 0.76719 0.77334 9
 2 2 18 1.25903 0.80187 5
 -2 -2 -18 0.55705 0.77537 4
 -2 -2 -18 0.88891 0.68903 12
 -2 2 -18 0.39349 0.75896 12
 -2 2 -19 4.83458 1.02363 9
 -2 -2 -19 4.42826 0.98315 4
 2 2 19 2.36775 1.03769 10
 -2 -2 -19 2.57062 0.82994 9
 -2 -2 -19 2.81932 0.78992 12
 2 -2 19 2.77488 1.08357 10
 2 -2 19 1.55243 0.83378 5
 -2 2 -19 3.88383 0.96231 12
 2 2 19 2.67441 0.90288 5
 2 -2 19 3.47449 0.84516 11
 2 -2 20 3.15094 0.8784 11
 2 -2 20 1.94597 1.14722 10
 2 2 20 2.10662 1.08811 10
 2 -2 20 1.31109 0.88588 5
 -2 -2 -20 0.42877 0.81294 9
 -2 2 -20 4.05483 1.02493 9
 -2 -2 -20 1.11377 0.79906 12
 2 2 20 1.41947 0.79665 5
 -2 -2 -20 1.40456 0.83478 4
 -2 2 -20 3.5072 1.01057 12
 -2 -2 -21 -0.12993 0.77882 12
 2 2 21 1.00425 0.9744 10
 -2 -2 -21 0.16431 0.82806 4
 2 2 21 0.16699 0.82077 5
 2 -2 21 0.86175 0.83619 5
 -2 -2 -21 1.65493 0.88607 9
 -2 2 -21 2.05533 0.92278 9
 2 -2 21 -0.20338 1.03728 10
 -2 2 -21 0.76718 0.91168 12
 -2 -2 -22 7.4732 1.18549 12
 2 2 22 4.83048 1.32876 10
 2 -2 22 5.2369 1.24064 5
 -2 -2 -22 6.30766 1.20256 9
 -2 2 -22 9.28992 1.36059 9
 -2 -2 -22 8.09706 1.31745 4
 2 -2 22 8.4723 1.5149 10
 2 2 22 7.39667 1.30251 5
 -2 2 -22 5.93559 1.20963 12
 2 2 23 0.87381 1.14215 10
 2 -2 23 0.87934 1.13627 10
 -2 2 -23 0.83595 0.97793 12
 2 -2 23 2.26206 1.11199 5
 -2 -2 -23 2.96532 1.0866 9
 -2 2 -23 4.16293 1.12746 9
 -2 -2 -23 2.5211 1.05297 4
 -2 -2 -23 2.54552 1.00372 12
 2 2 23 2.96378 1.21257 5
 -2 2 -24 0.72218 1.0342 9
 2 2 24 0.22612 1.29525 10
 2 -2 24 -0.19575 1.07818 5
 -2 -2 -24 0.34238 0.99896 9
 2 2 24 -0.19086 0.98475 5
 -2 2 -24 -0.17325 0.95424 12
 -2 -2 -24 0.37448 1.01003 4
 2 -2 24 -1.36301 1.27648 10
 -2 3 27 0.19553 1.13157 10
 2 3 -27 0.39767 1.22285 7
 2 -3 -27 2.93651 1.08265 9
 -2 -3 27 3.16041 1.43368 11
 -2 -3 26 4.43565 1.33518 11
 -2 3 26 4.16695 1.37752 10
 -2 -3 26 2.61522 1.17077 5
 2 -3 -26 3.47236 1.12203 9
 2 3 -26 1.74319 1.15479 7
 2 3 -26 3.85822 1.13201 12
 -2 3 26 2.48307 1.29679 11
 -2 3 25 0.65327 1.12438 11
 -2 -3 25 0.17864 0.97481 5
 2 -3 -25 1.97502 1.01525 9
 -2 3 25 3.10606 1.18629 10
 2 -3 -25 1.07751 1.01988 7
 -2 -3 25 1.12349 1.17946 11
 2 3 -25 2.25103 1.1536 7
 2 3 -25 1.46059 1.0064 12
 -2 -3 24 3.08135 1.178 11
 -2 3 24 1.46468 1.03038 11
 -2 3 24 3.67874 1.13863 10
 2 -3 -24 3.19957 0.9598 9
 -2 -3 24 0.68117 0.94037 5
 2 -3 -24 1.39698 0.9739 7
 2 3 -24 1.81073 1.15065 7
 2 3 -24 2.97224 1.0822 12
 -2 3 23 3.80763 1.15327 11
 -2 3 23 0.16749 1.03519 10
 2 3 -23 5.70426 1.06222 12
 -2 -3 23 4.68843 1.03935 5
 2 -3 -23 4.90207 1.08618 7
 -2 -3 23 2.79382 1.16296 11
 2 -3 -23 4.01775 1.02279 9
 2 3 -23 2.96657 1.08679 7
 2 3 -22 -0.7185 0.87596 12
 -2 -3 22 -1.16578 0.93163 10
 2 -3 -22 0.81349 0.89624 7
 -2 -3 22 -0.66956 0.88366 11
 -2 -3 22 -0.15334 0.83606 5
 2 3 -22 -0.33511 0.88452 7
 -2 3 22 -1.14748 1.03175 11
 -2 3 22 -0.15925 0.89497 10
 -2 -3 21 -1.59913 0.93316 11
 -2 -3 21 0.27683 0.84364 10
 -2 -3 21 0.14451 0.8356 5
 -2 3 21 0.60394 0.81448 10
 2 -3 -21 0.93672 0.86864 7
 2 3 -21 -0.41108 0.7152 12
 2 3 -21 -0.48082 0.7461 7
 -2 -3 20 0.75998 0.75659 11
 -2 3 20 1.14092 0.83239 10
 -2 -3 20 0.3917 0.73389 10
 -2 -3 20 0.81475 0.68437 5
 2 3 -20 0.61141 0.72183 7
 2 -3 -20 0.74689 0.77985 7
 2 3 -20 -0.13029 0.71786 12
 2 -3 -19 3.02155 0.6447 12
 2 -3 -19 5.55643 0.96139 7
 -2 -3 19 3.06642 0.86719 10
 -2 3 19 2.28119 0.80837 10
 2 3 -19 1.74139 0.80357 7
 -2 -3 19 2.8014 0.8243 5
 -2 -3 19 1.71632 0.78409 11
 2 3 -19 2.22405 0.75762 12
 -2 3 18 -0.3078 0.74685 11
 -2 -3 18 0.57348 0.69361 10
 -2 -3 18 0.545 0.43213 8
 -2 -3 18 0.67082 0.70065 11
 2 3 -18 0.2752 0.65005 7
 2 -3 -18 1.21995 0.73932 7
 2 -3 -18 1.06979 0.54498 12
 -2 -3 18 1.78394 0.6944 5
 -2 3 18 0.3776 0.70071 10
 2 3 -18 2.338 0.75328 12
 -2 -3 17 2.52161 0.75708 11
 -2 3 17 2.31493 0.78824 11
 -2 3 17 3.99984 0.81973 10
 2 -3 -17 4.51226 0.87958 7
 2 -3 -17 4.34004 0.64048 12
 -2 -3 17 4.02657 0.55642 8
 -2 -3 17 3.75853 0.78095 5
 2 3 -17 4.67801 0.89817 7
 -2 -3 17 2.13511 0.69129 10
 2 3 -17 3.7491 0.79339 12
 -2 3 16 4.34037 0.80733 11
 -2 -3 16 4.33648 0.79205 10
 -2 -3 16 3.68338 0.74289 5
 -2 -3 16 4.64079 0.58165 8
 2 3 -16 3.98963 0.58774 13
 2 -3 -16 3.79372 0.82555 7
 2 3 -16 2.90468 0.70734 12
 2 3 -16 3.30779 0.76816 7
 -2 -3 16 4.01028 0.81765 11
 -2 3 16 4.38285 0.83533 10
 2 -3 -16 3.09536 0.56813 12
 -2 -3 15 14.0432 1.13966 5
 2 3 -15 15.7593 1.31144 7
 2 -3 -15 14.6599 1.2676 7
 2 -3 -15 15.8819 0.98399 12
 -2 3 15 14.7618 0.77172 16
 -2 -3 15 12.3875 1.10706 10
 2 3 -15 12.2727 0.91249 13
 2 3 -15 15.7696 1.19405 12
 -2 -3 15 13.9482 0.93415 8
 -2 3 15 14.6509 1.19096 10
 -2 3 15 12.4273 1.21744 11
 -2 -3 15 12.4539 1.18265 11
 -2 -3 14 0.20544 0.55411 11
 -2 3 14 0.18433 0.28717 16
 -2 -3 14 0.34537 0.47069 5
 2 -3 -14 -0.27704 0.42939 12
 2 3 -14 0.05767 0.393 13
 -2 3 14 -0.0943 0.49219 10
 2 -3 -14 0.10879 0.54141 7
 2 3 -14 -0.10782 0.50189 7
 -2 3 14 1.06147 0.5331 11
 2 3 -14 -0.45542 0.52175 12
 -2 -3 14 0.34414 0.37759 8
 -2 -3 13 0.86078 0.48789 11
 -2 3 13 0.54634 0.50882 11
 -2 3 13 0.34807 0.51711 10
 2 -3 -13 0.72985 0.32092 2
 -2 3 13 0.5467 0.30756 16
 2 -3 -13 0.40188 0.3538 12
 2 -3 -13 1.12704 0.54097 7
 2 3 -13 0.70483 0.51363 7
 2 3 -13 0.56545 0.40556 13
 2 3 -13 0.11067 0.31561 1
 2 3 -13 0.08497 0.42307 12
 -2 -3 13 1.25752 0.49877 5
 -2 -3 13 -0.16778 0.36579 8
 -2 3 12 1.0134 0.31514 16
 -2 -3 12 0.61167 0.31608 3
 2 3 -12 0.37508 0.43722 7
 -2 3 12 0.8025 0.46896 10
 -2 -3 12 0.98003 0.384 8
 -2 3 12 0.09678 0.39649 14
 2 -3 -12 1.12906 0.36326 12
 2 3 -12 0.86935 0.43602 12
 2 -3 -12 1.15617 0.55765 7
 -2 -3 12 0.85302 0.41556 5
 2 3 -12 1.05315 0.34949 1
 2 3 -12 0.66297 0.37479 13
 2 -3 -12 0.96931 0.31559 2
 -2 -3 12 0.74231 0.49488 4
 -2 3 12 0.80612 0.49577 11
 -2 3 11 40.3039 1.6402 16
 -2 -3 11 36.9886 1.77819 5
 2 3 -11 37.5185 1.71592 13
 -2 3 11 40.9634 1.90216 10
 -2 -3 11 39.8478 1.88755 4
 2 -3 -11 41.4124 1.65385 2
 2 -3 -11 44.0731 2.06364 7
 2 3 -11 38.3643 1.9671 7
 -2 -3 11 36.3091 1.69115 8
 2 -3 -11 43.4014 1.64765 12
 -2 3 11 38.4278 1.96895 14
 2 3 -11 39.1431 1.61332 1
 2 3 -11 37.5278 1.83372 12
 -2 -3 11 37.7346 1.64678 3
 -2 3 11 42.8417 2.05953 11
 -2 -3 10 10.7715 0.78795 5
 2 3 -10 11.8942 0.94614 7
 2 3 -10 12.1488 0.72657 1
 -2 -3 10 10.4732 0.72387 3
 2 -3 -10 11.5707 0.7403 2
 -2 -3 10 10.6428 0.75559 8
 2 3 -10 10.8186 0.78362 13
 2 -3 -10 10.5325 0.94481 7
 -2 3 10 10.5272 0.70532 16
 -2 -3 10 10.4814 0.84383 4
 2 -3 -10 11.0767 0.66298 12
 -2 3 10 11.6176 0.8839 10
 -2 3 10 11.1326 0.95295 11
 -2 3 9 2.28461 0.5179 11
 -2 3 9 1.86317 0.46886 10
 -2 -3 9 1.74372 0.38337 5
 -2 3 9 1.40598 0.34555 16
 2 -3 -9 1.18508 0.45956 7
 2 3 -9 1.24937 0.35423 1
 -2 3 9 1.67112 0.17007 13
 2 3 -9 0.88671 0.44182 7
 -2 -3 9 1.33151 0.39603 4
 2 -3 -9 1.91274 0.37216 2
 2 3 -9 1.53263 0.41104 13
 2 -3 -9 2.31608 0.34472 12
 -2 -3 9 2.02947 0.40972 8
 -2 -3 9 1.30712 0.36339 3
 -2 3 8 201.647 6.71477 10
 -2 -3 8 203.1 6.5759 5
 2 3 -8 187.456 6.78073 7
 2 3 -8 195.495 6.56843 1
 -2 -3 8 201.955 6.71948 4
 2 -3 -8 200.446 6.58933 2
 -2 3 8 196.366 6.56074 16
 -2 -3 8 191.056 6.61606 8
 -2 3 8 198.032 6.27722 13
 2 3 -8 194.15 6.62711 13
 2 -3 -8 205.137 6.40973 12
 -2 -3 8 194.669 6.59086 3
 2 -3 -8 199.073 6.29476 8
 -2 3 8 214.095 6.86641 11
 -2 3 7 126.789 4.5056 10
 -2 3 7 132.351 4.43862 16
 2 3 -7 128.317 4.43926 1
 -2 -3 7 127.033 4.46223 3
 -2 -3 7 130.736 4.531 4
 -2 3 7 127.905 4.18086 13
 2 -3 -7 130.701 4.23358 12
 2 3 -7 127.896 4.47774 13
 -2 -3 7 126.903 4.45522 8
 -2 -3 7 135.087 4.37838 5
 2 -3 -7 125.933 4.20085 8
 2 -3 -7 135.276 4.46667 2
 -2 3 7 134.325 4.62163 11
 -2 3 6 68.5516 2.65563 10
 2 -3 -6 72.9301 2.65762 2
 -2 -3 6 70.5559 2.66379 4
 2 3 -6 69.245 2.64882 13
 2 3 -6 68.7193 2.62881 1
 -2 3 6 72.7282 2.63628 16
 -2 3 6 71.847 2.41864 13
 2 -3 -6 71.6608 2.4059 12
 -2 -3 6 69.0333 2.64543 3
 -2 3 6 77.4723 2.75497 11
 2 -3 -6 69.5047 2.43509 8
 -2 3 5 4.8376 0.52451 11
 -2 3 5 5.09014 0.49893 16
 2 -3 -5 4.58556 0.4137 8
 2 3 -5 4.74905 0.5228 1
 -2 3 5 4.36347 0.48933 14
 -2 3 5 3.50914 0.34778 13
 2 3 -5 3.45547 0.48784 7
 2 3 -5 4.22245 0.49704 13
 -2 -3 5 4.26873 0.47959 4
 2 -3 -5 4.22626 0.33134 12
 -2 -3 5 3.59031 0.46536 3
 2 -3 -5 3.449 0.47944 2
 -2 -3 4 99.1123 3.46559 4
 -2 -3 4 96.1663 3.42793 9
 2 -3 -4 99.2602 3.5137 2
 2 3 -4 95.2816 3.50422 1
 -2 3 4 102.569 3.5052 14
 -2 3 4 96.8826 3.48227 16
 -2 3 4 99.2378 3.35058 13
 -2 3 4 106.437 3.49481 11
 2 3 -4 101.314 3.50962 7
 2 -3 -4 99.2767 3.37589 8
 -2 -3 4 98.3836 3.5303 3
 2 -3 -4 98.7013 3.24807 12
 -2 3 3 2.31305 0.38404 11
 2 3 -3 3.02291 0.46609 1
 2 -3 -3 2.19219 0.36354 8
 -2 3 3 2.39179 0.38459 14
 -2 3 3 1.98981 0.22582 9
 2 3 -3 2.41588 0.39717 7
 2 -3 -3 1.65104 0.37724 2
 -2 3 3 1.88434 0.31035 13
 2 -3 -3 1.99258 0.26969 12
 -2 -3 3 1.96832 0.38579 4
 -2 -3 3 2.28302 0.3608 9
 -2 -3 2 5.15384 0.45764 9
 -2 3 2 5.34237 0.32677 9
 2 3 -2 6.22975 0.48849 7
 2 -3 -2 5.9469 0.5062 8
 -2 3 2 6.47076 0.49702 13
 2 -3 -2 6.8123 0.56944 2
 -2 -3 2 5.7403 0.50436 4
 2 3 -2 5.4174 0.56043 1
 -2 3 2 5.19988 0.45454 14
 -2 3 2 5.88671 0.44532 11
 2 3 -1 18.3501 0.83559 10
 -2 -3 1 20.399 0.92447 9
 -2 3 1 19.1409 0.77867 9
 2 3 -1 20.1464 1.04575 1
 -2 3 1 20.1104 0.96611 13
 -2 -3 1 19.291 0.95064 4
 2 -3 -1 19.6212 0.98044 8
 2 3 -1 20.9347 0.89053 7
 -2 3 1 19.7525 0.89101 14
 -2 -3 1 20.3194 0.99389 6
 2 -3 -1 19.8159 1.01632 2
 2 3 -1 19.4014 0.94579 12
 -2 3 1 20.378 0.83158 11
 -2 3 0 45.6216 1.75599 14
 -2 3 0 48.3879 1.72086 9
 -2 3 0 50.3832 1.58848 4
 2 3 0 48.3714 1.78651 10
 2 3 0 50.3432 1.99303 1
 2 3 0 50.7843 1.86919 12
 -2 -3 0 47.2087 1.87792 4
 2 3 0 50.9288 1.75847 7
 2 -3 0 48.6288 1.93319 8
 2 -3 0 50.5756 1.97245 2
 -2 -3 0 47.8971 1.83139 9
 -2 -3 0 49.6548 1.92658 6
 -2 3 0 49.6373 1.67621 11
 -2 -3 -1 0.35818 0.28004 9
 2 3 1 0.99713 0.32655 10
 -2 3 -1 0.46813 0.22624 9
 -2 3 -1 0.94372 0.3608 16
 -2 3 -1 0.40361 0.20614 14
 -2 -3 -1 0.53461 0.28716 4
 2 -3 1 0.78041 0.24024 15
 -2 -3 -1 0.1884 0.37102 3
 2 -3 1 0.39914 0.32782 8
 2 3 1 0.63951 0.30593 12
 -2 -3 -1 0.86721 0.3666 6
 2 -3 2 18.0098 0.99059 2
 -2 -3 -2 19.781 0.93528 9
 2 3 2 19.87 0.94834 10
 -2 3 -2 17.9194 0.84671 9
 -2 3 -2 17.906 0.96808 16
 2 -3 2 19.1096 0.78655 15
 -2 -3 -2 18.7686 0.94802 4
 2 3 2 17.1925 0.89485 12
 2 -3 2 19.7628 1.02201 8
 -2 -3 -2 18.5397 1.00076 3
 -2 -3 -2 18.2745 0.96175 6
 2 3 2 19.0886 0.79115 5
 2 3 2 19.3815 0.99224 13
 2 3 2 19.4635 1.01195 1
 2 3 3 40.4501 1.65925 10
 -2 -3 -3 40.4654 1.6009 9
 2 -3 3 39.2121 1.4024 15
 2 3 3 36.9709 1.62514 13
 2 -3 3 39.4073 1.64869 2
 -2 -3 -3 39.5625 1.67108 3
 2 3 3 40.3173 1.67554 1
 -2 -3 -3 39.8541 1.62768 6
 -2 3 -3 39.8166 1.64681 16
 -2 -3 -3 39.699 1.63658 4
 2 -3 3 38.5333 1.69389 8
 2 3 3 40.1122 1.59408 12
 -2 3 -3 38.321 1.53855 9
 2 3 3 41.266 1.4949 5
 2 3 4 0.75902 0.36062 10
 2 3 4 0.19078 0.27645 5
 -2 -3 -4 0.07634 0.25142 15
 -2 -3 -4 0.28472 0.29167 9
 2 3 4 0.62729 0.32704 13
 2 -3 4 0.30853 0.31029 2
 -2 3 -4 0.1896 0.2752 9
 -2 3 -4 0.128 0.33243 16
 -2 -3 -4 0.14186 0.30917 4
 2 3 4 0.4535 0.33861 1
 -2 -3 -4 0.14068 0.33218 3
 -2 -3 -4 0.12557 0.32612 6
 2 3 5 16.8588 0.89556 5
 2 3 5 16.7024 1.02509 10
 -2 -3 -5 17.5911 0.95105 9
 -2 -3 -5 17.0623 0.92802 6
 -2 3 -5 16.9618 0.92696 9
 -2 -3 -5 15.9745 0.96096 4
 2 3 5 17.9206 0.95196 1
 2 3 5 21.0758 1.00845 14
 -2 3 -5 18.502 0.9499 16
 -2 -3 -5 17.8233 0.71928 7
 2 3 5 17.4658 0.95311 13
 -2 -3 -5 19.1875 0.99087 3
 2 -3 5 16.1436 0.9145 2
 -2 -3 -5 17.4401 0.90336 15
 -2 -3 -6 26.7196 1.26025 6
 -2 -3 -6 26.8866 1.30231 9
 -2 3 -6 26.1635 1.29105 9
 -2 -3 -6 29.3097 1.25705 15
 2 -3 6 26.5196 1.24958 2
 -2 3 -6 26.2645 1.24202 16
 -2 -3 -6 27.5169 1.04185 7
 2 3 6 28.3257 1.30226 13
 2 3 6 28.1428 1.27481 1
 2 -3 6 30.0392 1.42739 8
 -2 3 -6 25.3092 1.33486 13
 2 3 6 27.5005 1.27606 5
 2 3 6 27.8455 1.30982 14
 -2 -3 -6 30.4401 1.39138 4
 -2 -3 -6 28.0203 1.29853 3
 2 3 7 24.6388 1.24705 5
 2 3 7 29.1895 1.46755 10
 -2 3 -7 24.7272 1.30986 13
 -2 -3 -7 25.8916 1.32884 4
 -2 -3 -7 26.1175 1.28119 9
 -2 3 -7 26.0435 1.294 9
 2 -3 7 23.5546 1.3245 8
 2 -3 7 24.6469 1.18418 2
 2 3 7 23.3787 1.16508 1
 -2 -3 -7 26.6264 1.0118 7
 -2 3 -7 25.7901 1.20156 16
 2 3 7 23.9878 1.20951 13
 2 3 7 25.837 1.27776 14
 -2 -3 -7 26.2101 1.19223 15
 -2 -3 -7 26.9303 1.24106 3
 -2 -3 -7 24.9872 1.19899 6
 2 -3 8 23.8279 1.08093 11
 2 3 8 23.005 1.37907 10
 2 3 8 24.9254 1.13941 1
 2 -3 8 25.8128 1.34862 8
 -2 -3 -8 24.6367 1.26574 9
 2 3 8 22.6712 1.22241 14
 -2 3 -8 22.8203 1.27136 9
 2 3 8 23.8001 1.18609 13
 -2 -3 -8 22.7036 1.15063 6
 -2 3 -8 23.8925 1.13407 16
 -2 -3 -8 24.791 1.30866 4
 -2 -3 -8 24.2097 1.15925 15
 2 3 8 25.1037 1.27553 5
 -2 -3 -8 23.725 0.98987 7
 -2 3 -8 23.1902 1.28159 13
 -2 -3 -8 24.4628 1.16994 3
 2 -3 8 23.7456 1.13126 2
 -2 -3 -9 5.40231 0.45166 7
 2 3 9 5.58685 0.63942 5
 -2 3 -9 5.43106 0.51964 16
 -2 -3 -9 5.30708 0.54056 15
 -2 3 -9 6.41428 0.66933 9
 2 3 9 5.93067 0.51871 1
 -2 -3 -9 7.33157 0.68399 9
 -2 -3 -9 4.50095 0.5264 3
 -2 -3 -9 5.42191 0.54864 6
 2 3 9 5.72045 0.56977 13
 2 -3 9 5.87622 0.53957 11
 -2 -3 -9 7.15781 0.70331 4
 2 -3 9 5.544 0.66225 8
 2 3 9 5.52814 0.62053 14
 2 -3 9 5.40145 0.5118 2
 -2 3 -9 5.10896 0.64155 13
 -2 -3 -10 0.49776 0.33965 15
 -2 -3 -10 0.26249 0.32885 3
 2 -3 10 0.443 0.35329 11
 2 3 10 0.36223 0.4382 5
 -2 -3 -10 0.4992 0.34849 6
 -2 3 -10 0.13907 0.43116 13
 2 3 10 0.71324 0.35898 13
 -2 -3 -10 0.50916 0.29914 7
 -2 3 -10 0.60117 0.43082 9
 -2 -3 -10 0.84996 0.44621 9
 2 -3 10 1.91002 0.49755 8
 2 3 10 0.66555 0.4322 14
 2 -3 10 0.64063 0.291 2
 -2 3 -10 0.55004 0.33911 16
 -2 -3 -10 0.97177 0.44181 4
 2 3 10 0.46646 0.2939 1
 2 3 11 21.4769 1.36116 5
 2 -3 11 23.1633 1.36167 8
 2 -3 11 22.6759 1.05959 2
 -2 3 -11 21.3612 1.0464 16
 -2 -3 -11 23.7323 1.36766 9
 -2 3 -11 22.5884 1.36516 9
 -2 3 -11 24.995 1.42141 12
 -2 -3 -11 22.8558 1.18196 15
 2 3 11 22.7705 1.31589 14
 2 3 11 21.4067 1.15408 13
 -2 -3 -11 21.5648 1.36235 4
 -2 3 -11 21.4943 1.30192 7
 -2 -3 -11 25.1453 1.09504 7
 -2 3 -11 20.8364 1.29689 13
 2 3 11 23.0216 1.05431 1
 -2 -3 -11 21.6282 1.11249 6
 2 3 12 190.308 6.71542 5
 -2 -3 -12 185.856 6.64763 9
 2 3 12 197.706 6.17518 1
 -2 -3 -12 195.437 6.79595 4
 -2 3 -12 182.515 6.68 9
 2 -3 12 175.653 6.58034 8
 -2 -3 -12 195.137 6.40356 15
 -2 3 -12 188.26 6.59336 7
 2 3 12 187.237 6.59635 14
 -2 3 -12 182.287 6.55445 13
 2 3 12 189.214 6.33475 13
 -2 3 -12 186.19 6.71761 12
 2 -3 12 183.096 6.17165 2
 -2 -3 -12 193.471 6.29989 6
 2 3 13 98.3904 3.99485 5
 2 -3 13 95.6658 3.37934 2
 2 -3 13 91.8747 3.83402 8
 -2 3 -13 97.4 3.9839 9
 -2 3 -13 97.8291 3.8256 13
 -2 -3 -13 107.928 3.70454 15
 -2 -3 -13 103.3 4.0684 4
 2 3 13 100.218 3.58197 13
 2 -3 13 98.5942 3.75962 11
 -2 3 -13 96.6196 4.0006 12
 -2 3 -13 94.2243 3.82898 7
 -2 -3 -13 97.9603 3.92952 9
 2 3 13 104.432 3.93444 14
 2 3 13 104.284 3.38977 1
 2 -3 14 50.4875 2.34599 11
 -2 3 -14 58.7128 2.63734 9
 -2 -3 -14 55.7051 2.26358 15
 -2 -3 -14 53.2154 2.54089 9
 -2 -3 -14 48.8719 2.56473 4
 -2 3 -14 56.0059 2.42771 13
 2 3 14 55.0156 2.61714 5
 2 -3 14 51.1562 2.41546 8
 -2 3 -14 49.7389 2.4079 7
 -2 3 -14 52.4467 2.57928 12
 2 3 14 53.8082 2.50259 14
 -2 3 -15 6.73781 0.77858 13
 2 3 15 5.46909 1.05125 10
 -2 3 -15 5.78739 0.90665 12
 -2 3 -15 7.93893 0.94455 9
 2 -3 15 7.07784 0.8219 11
 2 -3 15 6.88888 0.85516 8
 2 3 15 8.15682 1.00109 5
 2 3 15 4.84006 0.83094 14
 -2 3 -15 5.52341 0.83093 7
 -2 -3 -15 6.6844 0.94453 4
 -2 -3 -15 7.48344 0.91466 9
 2 3 16 1.99752 0.87282 10
 -2 3 -16 1.61747 0.58157 13
 2 -3 16 1.0682 0.69018 5
 -2 -3 -16 0.88865 0.61941 9
 2 -3 16 1.66766 0.61995 11
 2 -3 16 0.90693 0.59421 8
 -2 -3 -16 1.03263 0.59695 12
 2 3 16 2.08134 0.76575 5
 -2 -3 -16 2.62854 0.78898 4
 -2 3 -16 1.57209 0.6741 12
 -2 3 -16 0.47854 0.60388 7
 -2 3 -17 0.38536 0.72185 12
 2 -3 17 0.19957 0.60825 11
 2 3 17 0.98139 0.77225 10
 2 3 17 0.65579 0.67679 5
 -2 -3 -17 -0.11838 0.62493 9
 2 -3 17 -0.14211 0.71605 5
 -2 -3 -17 0.39974 0.61422 12
 2 -3 17 0.18537 0.59255 8
 -2 3 -17 0.20149 0.6141 7
 -2 -3 -17 0.79913 0.64608 4
 -2 -3 -18 2.32794 0.7119 12
 2 -3 18 0.53506 0.6528 11
 2 3 18 0.28121 0.71751 5
 2 -3 18 1.12676 0.62314 8
 2 -3 18 1.35665 0.82219 5
 -2 -3 -18 0.2827 0.71267 4
 2 3 18 -0.86717 0.91584 10
 -2 3 -18 1.76987 0.83023 12
 -2 -3 -18 1.50876 0.76039 9
 2 -3 19 0.57013 0.67867 11
 2 3 19 2.56606 1.00006 10
 2 3 19 0.5975 0.78076 5
 2 -3 19 1.74757 0.88491 5
 -2 -3 -19 1.86434 0.88389 9
 -2 3 -19 3.02028 0.92031 12
 2 -3 19 1.04206 0.65117 8
 -2 -3 -19 2.09088 0.832 4
 -2 -3 -19 0.67084 0.6713 12
 2 -3 20 6.67372 1.37941 10
 2 -3 20 8.02994 1.34117 5
 -2 -3 -20 7.44064 1.20712 9
 2 3 20 9.0655 1.43874 10
 -2 -3 -20 7.87533 1.24119 4
 2 -3 20 7.61169 1.07686 11
 -2 3 -20 9.23419 1.2865 12
 -2 -3 -20 10.2353 1.15141 12
 2 3 20 8.91267 1.29667 5
 -2 -3 -21 -0.59047 0.85355 9
 2 -3 21 0.2056 0.92934 10
 2 3 21 0.60685 0.99401 10
 2 3 21 0.16615 0.88668 5
 2 -3 21 -0.70244 0.9061 5
 -2 -3 -21 1.15923 0.88379 4
 -2 -3 -21 1.11098 0.85785 12
 -2 3 -21 0.63519 0.95977 12
 2 -3 22 2.94145 1.12233 5
 2 -3 22 5.35896 1.32681 10
 2 3 22 5.91195 1.32812 10
 2 3 22 6.44887 1.25941 5
 -2 -3 -22 4.48663 1.14645 9
 -2 -3 -22 5.02541 1.21459 4
 -2 3 -22 6.80269 1.30207 12
 2 -3 23 0.76654 1.02267 5
 -2 -3 -23 -0.72338 0.96509 4
 -2 -3 -23 -0.9674 1.07648 9
 2 -3 23 1.33286 1.31964 10
 2 3 23 1.09796 1.17186 10
 -2 3 -23 0.34547 0.95141 12
 2 3 23 0.18074 0.97496 5
 2 3 24 0.18673 1.04929 5
 -2 -3 -24 0.335 0.96852 9
 2 -3 24 -1.19311 1.08403 5
 2 -3 24 0.22924 1.169 10
 -2 -3 -24 0.93886 0.95753 4
 -2 3 -24 1.61103 1.00587 12
 2 3 24 -0.22729 1.10248 10
 -2 -4 27 1.32947 1.0989 11
 -2 -4 26 3.35302 1.17287 11
 -2 4 26 1.61908 1.17975 11
 -2 4 26 0.38966 1.12683 10
 2 4 -26 0.79201 1.12378 7
 2 4 -26 0.70138 1.08668 12
 -2 -4 26 -0.55899 1.05756 5
 -2 4 25 2.00668 1.15122 11
 -2 4 25 1.50726 1.16808 10
 -2 -4 25 1.27001 1.14286 11
 2 4 -25 1.54241 1.14614 7
 2 -4 -25 1.59696 0.94296 9
 2 4 -25 2.37692 1.0095 12
 -2 -4 25 -0.17866 0.96472 5
 -2 4 24 1.8901 1.096 5
 -2 4 24 1.81283 1.02506 10
 2 -4 -24 3.61776 1.00994 9
 -2 -4 24 3.06883 1.09581 5
 2 4 -24 5.96116 1.316 7
 -2 -4 24 4.76133 1.23078 11
 2 -4 -24 3.15271 1.06474 7
 2 4 -24 7.86334 1.28762 12
 -2 4 23 14.1165 1.57398 5
 -2 4 23 13.3412 1.57723 10
 2 -4 -23 10.0886 1.2401 9
 -2 -4 23 9.24409 1.31797 5
 2 -4 -23 10.3665 1.4093 7
 2 4 -23 10.7063 1.39105 12
 -2 -4 23 8.84059 1.44122 11
 2 4 -23 10.5683 1.48136 7
 -2 -4 22 8.82514 1.35108 11
 -2 4 22 8.43571 1.34541 5
 -2 4 22 9.09373 1.37244 10
 2 -4 -22 8.7072 1.32677 7
 2 -4 -22 8.06675 1.10608 9
 -2 -4 22 11.5322 1.37394 5
 2 4 -22 8.14705 1.23456 12
 2 4 -22 7.89295 1.30886 7
 -2 4 21 22.5621 1.77996 5
 2 -4 -21 22.4731 1.83125 7
 -2 4 21 22.6269 1.87782 10
 -2 -4 21 20.1413 1.78297 10
 2 -4 -21 23.2113 1.65362 9
 2 4 -21 20.2336 1.84455 7
 2 4 -21 24.2075 1.81863 12
 -2 -4 21 20.216 1.73419 5
 -2 -4 21 20.3226 1.84092 11
 -2 4 21 22.9463 2.02897 11
 2 -4 -20 10.6412 1.27542 7
 -2 -4 20 10.6912 1.31678 11
 -2 4 20 10.9665 1.39138 11
 -2 4 20 10.5262 1.24871 5
 2 4 -20 5.95423 1.2036 7
 -2 -4 20 9.32275 1.21202 5
 -2 -4 20 10.3489 1.30722 10
 -2 4 20 10.2697 1.28815 10
 2 4 -20 12.7589 1.3098 12
 -2 -4 19 -0.98013 0.81706 11
 -2 -4 19 -0.62319 0.78455 10
 -2 4 19 0.92631 0.70619 5
 2 -4 -19 -0.29129 0.72479 7
 -2 4 19 0.14061 0.78231 10
 -2 -4 19 -0.38592 0.72285 5
 -2 -4 19 -0.29611 0.52098 8
 2 4 -19 0.74658 0.77042 7
 2 4 -19 0.13023 0.61484 12
 -2 4 19 0.50208 0.77905 11
 -2 4 18 14.6924 1.39413 10
 -2 -4 18 12.5066 1.28836 5
 -2 4 18 10.4536 1.20397 5
 -2 -4 18 10.7283 1.22609 10
 -2 -4 18 13.7984 1.02884 8
 2 -4 -18 15.7633 1.43394 7
 2 4 -18 14.4776 1.41357 7
 -2 -4 18 13.0602 1.34655 11
 2 4 -18 13.4478 1.27119 12
 -2 4 18 14.5367 1.44804 11
 -2 -4 17 73.5778 3.4579 11
 -2 4 17 74.8353 3.39309 5
 -2 -4 17 73.3357 3.35787 5
 -2 4 17 78.3035 3.50376 10
 -2 -4 17 73.9276 3.02039 8
 2 -4 -17 78.7403 3.5698 7
 -2 4 17 78.9679 3.68839 11
 2 4 -17 74.1554 3.3895 12
 2 4 -17 73.5838 3.52415 7
 -2 -4 16 56.0394 2.75445 5
 -2 4 16 61.7208 2.89928 10
 -2 -4 16 58.4629 2.51049 8
 -2 4 16 62.3158 2.84625 5
 2 4 -16 57.7235 2.52846 13
 2 4 -16 56.9992 2.92765 7
 2 -4 -16 64.8329 3.02398 7
 -2 -4 16 55.0362 2.83695 11
 2 4 -16 62.6391 2.86699 12
 -2 4 16 63.7507 3.08678 11
 -2 4 15 12.4383 1.10675 5
 -2 -4 15 13.6068 1.14795 5
 -2 4 15 12.0028 1.14545 10
 2 4 -15 12.363 1.20207 7
 2 -4 -15 14.4079 1.30217 7
 -2 -4 15 12.025 0.94609 8
 -2 4 15 14.6904 0.82693 16
 2 4 -15 12.6705 0.98652 13
 -2 -4 15 11.9208 1.15094 11
 2 -4 -15 15.4429 0.92937 12
 2 4 -15 13.6388 1.16017 12
 -2 4 15 13.6947 1.28625 11
 -2 4 14 7.22462 0.83083 5
 -2 4 14 6.2098 0.85312 10
 -2 -4 14 4.84415 0.72219 5
 -2 -4 14 7.99219 0.92401 11
 -2 -4 14 6.61866 0.86453 4
 2 -4 -14 8.77414 0.99493 7
 -2 4 14 6.7217 0.59606 16
 -2 4 14 5.09728 0.83538 11
 2 4 -14 7.60547 0.76349 13
 -2 4 14 7.19218 0.95873 14
 2 4 -14 6.09859 0.87623 7
 -2 -4 14 6.1392 0.59949 3
 2 -4 -14 7.18879 0.62131 12
 2 4 -14 7.07397 0.82158 12
 -2 -4 14 5.84802 0.70394 8
 -2 -4 13 14.0108 1.07447 5
 2 4 -13 11.5838 0.94463 13
 2 4 -13 13.0355 1.17821 7
 -2 -4 13 14.9921 1.1487 4
 -2 4 13 15.5748 0.89327 16
 2 -4 -13 17.1064 0.92555 2
 2 4 -13 14.6108 0.87214 1
 -2 -4 13 15.0698 1.02147 8
 -2 4 13 12.84 1.06359 5
 -2 4 13 14.8321 1.20607 14
 -2 -4 13 12.7848 0.86429 3
 2 -4 -13 16.4651 0.87548 12
 2 -4 -13 15.7736 1.23935 7
 2 4 -13 15.2352 1.13296 12
 -2 4 13 13.0188 1.11309 10
 -2 4 13 14.1991 1.20709 11
 -2 4 12 0.83404 0.58007 11
 -2 4 12 -0.08241 0.40499 5
 -2 -4 12 0.97839 0.45619 8
 -2 4 12 0.26561 0.47251 10
 2 -4 -12 -0.07722 0.30384 12
 -2 -4 12 -0.17627 0.39841 4
 2 4 -12 0.39745 0.4361 13
 2 4 -12 0.25379 0.36462 12
 -2 -4 12 0.05322 0.31893 3
 2 -4 -12 0.51186 0.55809 7
 -2 -4 12 -0.07322 0.43497 5
 -2 4 12 0.10212 0.40179 14
 -2 4 12 0.19834 0.317 16
 2 -4 -12 0.05127 0.34942 2
 2 4 -12 -0.09916 0.46163 7
 2 4 -12 0.4232 0.34711 1
 -2 4 11 0.09579 0.46463 11
 2 4 -11 0.14526 0.3471 1
 -2 4 11 -0.0946 0.38677 14
 -2 4 11 -0.45925 0.37612 5
 -2 4 11 0.16425 0.4477 10
 2 4 -11 -0.36995 0.46597 7
 -2 -4 11 -0.06595 0.38487 5
 2 4 -11 0.12937 0.36349 13
 -2 -4 11 0.40715 0.42501 4
 2 4 -11 -0.07866 0.32162 12
 2 -4 -11 -0.09699 0.52318 7
 -2 -4 11 -0.2535 0.38303 8
 -2 4 11 -0.101 0.31289 16
 2 -4 -11 0.10446 0.33388 2
 2 -4 -11 -0.3042 0.27639 12
 -2 -4 11 0.10836 0.33023 3
 2 -4 -10 31.7726 1.24921 12
 -2 -4 10 28.5199 1.55893 4
 2 4 -10 26.9029 1.60985 7
 2 4 -10 30.7844 1.52598 13
 -2 4 10 29.6693 1.59016 10
 -2 -4 10 30.0805 1.49883 8
 -2 4 10 31.4945 1.43112 16
 -2 4 10 32.1719 1.68928 14
 2 -4 -10 33.2951 1.73875 7
 -2 4 10 33.1072 1.72066 11
 -2 4 10 29.794 1.54225 5
 2 4 -10 28.8836 1.54385 12
 -2 -4 10 31.5484 1.46298 3
 2 4 -10 30.7537 1.41874 1
 2 -4 -10 31.4874 1.45004 2
 2 4 -9 22.7495 1.49311 7
 -2 4 9 27.327 1.51268 10
 -2 4 9 32.0978 1.42322 16
 2 -4 -9 30.8019 1.43335 2
 -2 4 9 29.5734 1.08004 13
 2 4 -9 31.8579 1.42243 1
 2 -4 -9 31.1611 1.10281 8
 2 4 -9 29.8105 1.47879 13
 -2 -4 9 28.6717 1.50958 4
 -2 -4 9 27.27 1.4011 3
 -2 -4 9 29.1738 1.46187 8
 2 -4 -9 31.3087 1.18655 12
 -2 4 9 32.6294 1.64953 11
 -2 4 8 0.93238 0.4005 11
 -2 -4 8 1.02047 0.38371 4
 -2 4 8 1.23517 0.37271 16
 -2 4 8 0.97547 0.22523 13
 2 -4 -8 1.17159 0.23815 12
 2 4 -8 0.95763 0.42521 13
 -2 -4 8 1.1543 0.37876 8
 -2 4 8 1.44842 0.45585 10
 2 -4 -8 1.12827 0.25207 8
 2 -4 -8 1.23038 0.39855 2
 -2 -4 8 1.11589 0.35558 3
 2 4 -8 1.1254 0.39584 1
 -2 4 7 0.70495 0.42673 11
 -2 4 7 1.35177 0.41777 10
 -2 -4 7 0.84098 0.3496 8
 2 4 -7 0.98255 0.38374 1
 2 -4 -7 1.41684 0.22385 12
 -2 -4 7 0.7048 0.36893 4
 2 -4 -7 1.14094 0.28692 8
 2 -4 -7 1.66015 0.4017 2
 -2 4 7 1.54648 0.37822 16
 -2 -4 7 1.79098 0.4103 3
 -2 4 7 1.35908 0.24991 13
 2 4 -7 1.92212 0.43416 13
 2 4 -6 38.6637 1.65053 1
 -2 -4 6 38.2136 1.67035 4
 2 -4 -6 37.6636 1.45316 8
 -2 4 6 36.9386 1.62821 16
 2 -4 -6 36.8677 1.30175 12
 2 -4 -6 36.181 1.39171 4
 -2 4 6 37.4546 1.41986 13
 -2 -4 6 35.9074 1.65018 8
 2 4 -6 34.0547 1.6372 13
 2 -4 -6 36.7888 1.65746 2
 -2 -4 6 34.7058 1.63708 3
 -2 4 6 41.2084 1.72313 11
 2 -4 -5 184.62 5.97639 8
 -2 4 5 176.989 6.16994 14
 2 4 -5 177.669 6.16764 7
 -2 -4 5 178.662 6.12811 4
 -2 4 5 190.089 6.16677 16
 -2 4 5 181.14 5.93909 13
 2 4 -5 174.975 6.14597 1
 -2 4 5 195.249 6.16123 11
 -2 -4 5 180.61 6.18995 3
 2 -4 -5 184.421 5.82036 4
 2 -4 -5 183.537 6.17427 2
 2 -4 -5 181.5 5.7696 12
 -2 -4 4 55.3677 2.14908 4
 2 4 -4 54.7558 2.19817 1
 -2 4 4 57.5334 2.18982 14
 -2 -4 4 54.3895 2.08037 9
 -2 -4 4 54.5573 2.21673 3
 2 -4 -4 54.3901 1.81264 4
 2 -4 -4 56.6458 2.21408 2
 -2 4 4 53.7405 2.01636 13
 2 4 -4 52.6441 2.1 12
 2 -4 -4 53.2271 2.04087 8
 2 4 -4 51.3099 2.14287 7
 -2 4 4 54.3998 2.10119 11
 -2 -4 3 3.85378 0.45432 9
 2 4 -3 5.39908 0.48288 12
 -2 4 3 4.22053 0.4957 14
 -2 -4 3 4.61221 0.50561 4
 2 -4 -3 4.05511 0.51299 2
 2 -4 -3 3.96994 0.2229 4
 2 4 -3 4.18651 0.54754 1
 2 -4 -3 4.97723 0.48192 8
 -2 4 3 4.65146 0.44435 13
 -2 4 3 3.54719 0.44083 11
 2 4 -3 3.51459 0.46225 7
 -2 4 2 1.21065 0.29609 11
 -2 -4 2 0.79015 0.35575 4
 2 -4 -2 1.18289 0.35518 8
 -2 -4 2 1.35722 0.32366 9
 -2 4 2 1.123 0.16807 9
 2 4 -2 1.01085 0.40095 1
 2 4 -2 0.90996 0.33287 7
 -2 4 2 1.36258 0.33799 14
 -2 4 2 1.18775 0.336 13
 2 4 -2 1.39875 0.3544 12
 2 -4 -2 1.4935 0.40197 2
 -2 -4 1 2.4323 0.40659 4
 -2 4 1 2.68059 0.39005 13
 -2 -4 1 2.54011 0.35961 9
 -2 4 1 2.14991 0.21299 9
 2 -4 -1 2.50483 0.38352 15
 2 4 -1 2.72377 0.38174 7
 2 4 -1 2.18483 0.48176 1
 -2 4 1 2.47696 0.30312 11
 2 -4 -1 2.93025 0.47984 2
 2 4 -1 1.96293 0.3389 12
 2 -4 -1 2.44537 0.43666 8
 -2 4 1 2.16724 0.34178 14
 2 4 0 48.0444 1.76914 10
 -2 -4 0 45.3004 1.75015 9
 -2 -4 0 48.236 1.84959 4
 -2 4 0 44.9893 1.58872 9
 2 -4 0 45.6304 1.88313 8
 2 -4 0 45.7031 1.74861 15
 -2 4 0 43.4391 1.72899 14
 2 -4 0 43.0054 1.8864 2
 2 4 0 45.2835 1.90954 1
 2 4 0 47.613 1.78099 12
 -2 4 0 44.5687 1.55014 11
 2 4 1 380.567 11.7661 10
 -2 4 -1 365.104 11.5709 9
 2 4 1 361.054 11.8444 13
 2 -4 1 365.852 11.6743 15
 2 -4 1 366.032 11.8751 8
 -2 -4 -1 368.21 11.813 4
 -2 -4 -1 369.408 11.7031 9
 2 4 1 371.437 11.7169 12
 2 -4 2 2.27895 0.32187 15
 2 4 2 1.96887 0.43456 1
 -2 -4 -2 2.45839 0.37078 9
 -2 4 -2 1.84595 0.29862 9
 -2 4 -2 2.46551 0.43514 16
 2 -4 2 2.41412 0.48374 8
 2 4 2 2.48777 0.38163 12
 2 4 2 2.36435 0.39633 10
 -2 -4 -2 2.15061 0.38848 4
 -2 -4 -2 2.4649 0.46535 3
 2 -4 2 1.91021 0.41486 2
 2 4 2 2.45959 0.40996 13
 2 4 3 35.296 1.33818 5
 2 4 3 37.014 1.55213 10
 -2 -4 -3 34.4542 1.42538 9
 2 4 3 34.5247 1.51149 13
 2 -4 3 31.5537 1.30952 15
 -2 -4 -3 33.3365 1.55841 3
 -2 4 -3 34.3933 1.53808 16
 2 4 3 36.2373 1.57091 1
 2 -4 3 34.0475 1.54708 2
 2 4 3 33.8983 1.42062 12
 2 -4 3 33.8415 1.5852 8
 -2 4 -3 31.6554 1.34785 9
 -2 -4 -3 35.6663 1.52545 4
 -2 -4 -3 32.5134 1.48731 6
 -2 4 -4 4.05233 0.51411 16
 2 4 4 4.07088 0.41766 5
 2 4 4 3.9679 0.52124 10
 2 4 4 3.99852 0.50497 1
 -2 -4 -4 3.74558 0.45851 9
 -2 4 -4 3.9678 0.41526 9
 2 4 4 3.65564 0.44823 13
 -2 -4 -4 4.11201 0.44614 15
 2 -4 4 3.64492 0.48779 2
 2 -4 4 4.11762 0.56278 8
 -2 -4 -4 4.97631 0.55264 3
 -2 -4 -4 3.45028 0.4856 6
 -2 -4 -4 4.47924 0.51916 4
 2 -4 5 7.37124 0.65937 2
 -2 4 -5 9.11703 0.68806 16
 -2 -4 -5 8.1935 0.62086 9
 2 4 5 8.7816 0.66122 13
 2 4 5 9.25093 0.73531 14
 -2 4 -5 8.61514 0.63045 9
 -2 -4 -5 8.21788 0.68517 4
 -2 -4 -5 7.42758 0.67513 3
 2 4 5 9.48885 0.70349 1
 -2 -4 -5 7.86405 0.63738 15
 -2 -4 -5 7.6393 0.63266 6
 2 4 5 8.45312 0.59434 5
 2 4 6 1.44602 0.36897 5
 2 4 6 1.32256 0.46381 10
 2 4 6 1.4945 0.41212 1
 -2 4 -6 1.63492 0.41839 16
 -2 -4 -6 0.94608 0.37697 3
 -2 -4 -6 1.084 0.38462 9
 -2 4 -6 1.23868 0.37476 9
 2 4 6 1.88604 0.44237 14
 -2 4 -6 1.87043 0.46187 13
 -2 -4 -6 1.5891 0.41348 4
 2 4 6 2.17581 0.38672 13
 -2 -4 -6 2.00654 0.40982 6
 2 -4 6 1.62397 0.39376 2
 -2 -4 -6 1.07135 0.35526 15
 2 -4 7 18.1802 1.17077 8
 2 4 7 18.7304 1.22461 10
 2 4 7 20.1287 1.06717 1
 -2 -4 -7 20.9349 1.1024 9
 -2 4 -7 18.87 1.08916 9
 -2 -4 -7 21.6099 1.07261 6
 2 4 7 18.9825 1.05889 13
 2 -4 7 19.6418 1.07097 2
 -2 -4 -7 20.2668 0.91919 7
 -2 -4 -7 19.7886 1.16211 4
 -2 -4 -7 20.6058 1.09145 15
 -2 4 -7 17.7076 1.14895 13
 2 4 7 20.9305 1.10213 5
 -2 4 -7 22.4737 1.12249 16
 -2 -4 -7 20.5546 1.12188 3
 2 4 7 19.9398 1.15025 14
 2 4 8 4.00556 0.5293 5
 2 -4 8 3.24294 0.56823 8
 -2 4 -8 3.32764 0.48753 16
 -2 -4 -8 2.8731 0.52096 4
 2 -4 8 3.59014 0.47719 2
 -2 -4 -8 3.88088 0.5284 9
 -2 4 -8 2.18421 0.46566 9
 -2 -4 -8 2.95801 0.48016 3
 -2 4 -8 3.48576 0.54277 13
 -2 -4 -8 2.92651 0.37484 7
 -2 -4 -8 3.01152 0.45821 15
 2 4 8 3.33687 0.54683 14
 -2 -4 -8 3.58822 0.47392 6
 2 4 8 3.20067 0.45731 13
 2 4 8 3.7096 0.61574 10
 2 4 8 2.33535 0.4322 1
 2 4 9 137.885 4.89268 5
 2 4 9 139.018 5.13728 10
 2 4 9 142.591 4.72773 1
 -2 -4 -9 137.949 4.8747 9
 -2 4 -9 131.984 4.89445 9
 2 -4 9 131.851 4.71987 2
 2 -4 9 135.897 5.01619 8
 2 -4 9 130.013 4.56485 11
 -2 4 -9 137.337 4.96944 13
 -2 4 -9 135.141 4.72438 16
 -2 -4 -9 138.809 5.00886 4
 -2 -4 -9 141.141 4.58151 7
 2 4 9 143.531 4.96618 14
 2 4 9 137.587 4.75647 13
 -2 -4 -9 139.915 4.7063 6
 -2 -4 -9 136.627 4.77471 3
 -2 -4 -9 135.72 4.79983 15
 2 -4 10 25.1731 1.21137 11
 -2 -4 -10 27.6708 1.44919 9
 -2 4 -10 26.5943 1.48089 9
 2 4 10 25.6236 1.61306 10
 2 4 10 27.8231 1.47185 5
 -2 4 -10 27.9177 1.29779 16
 -2 -4 -10 25.362 1.49061 4
 -2 -4 -10 27.7907 1.27477 6
 -2 -4 -10 27.2944 1.19412 7
 2 4 10 28.1965 1.49838 14
 2 4 10 27.2875 1.26922 1
 -2 -4 -10 26.1335 1.31021 3
 2 4 10 26.3429 1.29928 13
 2 -4 10 25.8496 1.2623 2
 2 -4 10 25.3017 1.49348 8
 -2 4 -10 24.8855 1.4558 13
 -2 -4 -10 26.3614 1.36203 15
 -2 -4 -11 3.73296 0.52385 3
 -2 -4 -11 2.27696 0.55155 4
 2 -4 11 3.41875 0.47773 11
 -2 -4 -11 4.12123 0.57035 15
 2 4 11 4.1551 0.65936 14
 2 4 11 4.38163 0.66599 5
 -2 4 -11 3.98798 0.65921 9
 2 4 11 3.3464 0.49332 13
 -2 -4 -11 3.41646 0.55468 9
 -2 4 -11 3.30488 0.47125 16
 2 4 11 3.74884 0.48869 1
 -2 4 -11 3.80751 0.6495 13
 2 -4 11 1.54701 0.5638 8
 2 -4 11 3.46334 0.4813 2
 -2 -4 -11 4.11342 0.51001 6
 2 4 12 12.8956 1.07712 5
 -2 4 -12 13.1246 1.04341 13
 -2 4 -12 11.6556 1.04241 9
 2 4 12 12.4255 0.77609 1
 -2 -4 -12 13.3258 1.03351 9
 -2 -4 -12 11.6701 1.05973 4
 -2 -4 -12 14.3989 0.96654 15
 2 4 12 12.737 0.84486 13
 2 -4 12 10.7296 1.02582 8
 2 -4 12 11.6979 0.7715 2
 2 4 12 12.4261 1.0489 14
 -2 -4 -13 4.71905 0.6309 15
 2 4 13 3.97561 0.74446 5
 -2 -4 -13 4.52063 0.72091 9
 2 4 13 5.18646 0.50026 1
 -2 4 -13 4.49904 0.72664 9
 -2 4 -13 3.56432 0.71739 13
 2 -4 13 4.00123 0.47904 2
 2 -4 13 3.89 0.69717 8
 2 4 13 5.74094 0.80645 14
 -2 -4 -13 4.41473 0.76579 4
 2 4 13 5.53104 0.56848 13
 -2 4 -13 2.7816 0.66274 12
 2 -4 14 2.42144 0.53736 11
 2 4 14 1.9991 0.62297 5
 -2 -4 -14 2.3612 0.55833 15
 -2 -4 -14 2.36165 0.68853 4
 -2 4 -14 2.06403 0.631 13
 2 4 14 2.46623 0.66641 14
 -2 -4 -14 1.43164 0.60898 9
 -2 4 -14 1.58127 0.62964 9
 2 4 14 2.24851 0.44003 13
 -2 4 -14 2.64848 0.67015 12
 2 -4 14 1.62742 0.65991 8
 2 4 15 27.8358 1.75501 5
 -2 -4 -15 26.2731 1.64528 9
 -2 4 -15 26.3386 1.59226 13
 2 -4 15 23.1066 1.41307 11
 -2 4 -15 23.7656 1.6754 9
 2 4 15 25.093 1.67166 14
 -2 -4 -15 24.4745 1.70577 4
 -2 4 -15 27.6969 1.73987 12
 -2 -4 -15 25.4898 1.46791 15
 2 -4 15 25.3315 1.63698 8
 -2 -4 -16 19.2734 1.59122 4
 2 4 16 24.8021 1.69896 5
 2 -4 16 22.2491 1.53873 8
 -2 4 -16 18.2463 1.52563 9
 -2 -4 -16 25.4356 1.64618 9
 2 -4 16 22.9025 1.4153 11
 -2 -4 -16 21.0399 1.41588 12
 2 4 16 22.6257 1.60677 14
 -2 4 -16 24.7152 1.72308 12
 -2 4 -16 24.0932 1.54976 13
 2 4 17 0.99375 0.80371 10
 2 4 17 1.55857 0.70104 5
 -2 -4 -17 0.81337 0.65974 9
 -2 4 -17 0.51526 0.66509 9
 -2 -4 -17 2.18069 0.71208 12
 -2 4 -17 -0.29107 0.63461 13
 2 -4 17 0.1032 0.69422 8
 -2 -4 -17 1.62573 0.73894 4
 -2 4 -17 0.79927 0.64659 12
 2 -4 17 0.62985 0.54436 11
 2 4 18 0.35073 0.88353 10
 -2 -4 -18 -0.24669 0.73272 9
 2 -4 18 -1.08669 0.88083 5
 -2 4 -18 0.41004 0.76045 9
 2 4 18 0.1385 0.68924 5
 -2 -4 -18 1.50441 0.68796 12
 -2 -4 -18 0.14341 0.75695 4
 -2 4 -18 0.14101 0.71906 12
 2 -4 18 -0.31511 0.69147 8
 2 4 19 -0.43869 0.7458 5
 2 4 19 1.66633 0.97736 10
 2 -4 19 0.32752 0.81505 5
 2 -4 19 1.38074 0.72868 8
 -2 4 -19 0.59504 0.73111 12
 -2 -4 -19 0.26095 0.74044 9
 -2 4 -19 0.57892 0.76405 9
 -2 -4 -19 -0.15135 0.75332 4
 2 4 20 12.8343 1.42696 5
 2 4 20 11.6868 1.68599 10
 2 -4 20 9.28145 1.41021 5
 -2 -4 -20 12.7606 1.39155 9
 -2 4 -20 11.8994 1.40916 9
 -2 -4 -20 13.543 1.50438 4
 -2 4 -20 13.6092 1.45807 12
 2 4 21 1.02052 1.04136 10
 2 -4 21 -0.18 0.88514 5
 -2 -4 -21 0.43251 0.96984 9
 -2 4 -21 0.96246 0.85674 9
 -2 4 -21 3.60619 1.04838 12
 -2 -4 -21 0.66799 0.93902 4
 2 4 21 2.42924 0.97108 5
 2 -4 22 1.73498 1.24974 10
 2 4 22 4.0751 1.22476 5
 2 4 22 2.34293 1.29447 10
 -2 4 -22 5.54171 1.2609 9
 -2 4 -22 6.50551 1.24936 12
 2 -4 22 4.31824 1.21685 5
 -2 -4 -22 3.84112 1.10743 4
 -2 -4 -22 6.79036 1.17727 9
 2 -4 23 0.2249 1.2007 10
 2 4 23 1.94015 1.06659 5
 -2 -4 -23 0.18177 0.98116 4
 2 -4 23 0.58631 1.10946 5
 -2 -4 -23 1.56848 0.94057 9
 -2 4 -23 1.75208 1.0861 9
 -2 4 -23 1.60144 0.97065 12
 2 4 23 1.54905 1.23174 10
 2 -4 24 -0.46333 1.33975 10
 2 4 24 0.1824 1.03528 5
 -2 4 -24 2.94552 1.22939 12
 -2 -4 -24 0.65066 1.04013 9
 -2 4 -24 1.27365 1.04258 9
 2 5 -26 2.4343 1.23013 7
 2 -5 -26 2.94226 0.99299 4
 -2 5 26 4.20293 1.34922 10
 -2 -5 26 3.90159 1.35149 5
 -2 5 25 -0.38894 1.16562 10
 -2 -5 25 1.25035 1.09799 5
 2 -5 -25 1.73139 0.92713 4
 2 5 -25 0.88407 1.13053 12
 -2 5 25 1.08439 1.00587 5
 2 5 -25 0.19749 1.13156 7
 -2 -5 25 0.8754 0.99372 11
 -2 -5 24 -0.34097 1.00425 11
 -2 5 24 1.0425 0.98626 5
 -2 5 24 1.50096 1.11492 10
 2 -5 -24 0.90397 0.7503 4
 2 5 -24 0.51245 0.9789 12
 2 5 -24 1.72128 1.06447 7
 -2 -5 24 1.71029 1.04278 5
 -2 -5 23 1.65116 1.00685 11
 -2 5 23 0.21058 1.0219 11
 -2 -5 23 0.32677 0.97111 5
 2 5 -23 0.82176 0.95958 12
 2 -5 -23 1.2925 0.75869 4
 -2 5 23 0.72091 0.99318 10
 2 -5 -23 1.88454 0.93448 7
 2 5 -23 -0.18498 0.93251 7
 -2 5 23 2.66511 1.04077 5
 2 5 -22 -0.47314 0.81375 12
 -2 -5 22 0.79637 0.93782 11
 -2 5 22 0.20121 0.98869 11
 -2 5 22 -0.47682 0.83892 5
 -2 5 22 -0.17242 0.95929 10
 2 5 -22 0.35581 0.93902 7
 -2 -5 22 -0.46626 0.82034 5
 2 -5 -22 0.49883 0.80651 7
 -2 5 21 19.1547 1.89487 11
 -2 -5 21 18.2559 1.68747 5
 2 -5 -21 19.6934 1.51136 9
 -2 -5 21 20.1626 1.75105 11
 2 -5 -21 20.4313 1.78018 7
 2 5 -21 17.37 1.76916 7
 -2 5 21 18.7432 1.68954 5
 2 5 -21 21.4164 1.81498 12
 -2 5 21 21.8342 1.83531 10
 -2 5 20 22.3576 1.72535 5
 -2 -5 20 20.1416 1.72635 5
 -2 -5 20 16.7242 1.66406 10
 2 -5 -20 24.1584 1.59601 9
 2 -5 -20 22.0834 1.81292 7
 2 5 -20 20.2356 1.86344 7
 -2 -5 20 26.1102 1.52021 8
 -2 5 20 25.2778 2.07867 11
 2 5 -20 21.2897 1.73812 12
 -2 5 20 23.8816 1.88781 10
 -2 -5 20 22.92 1.8341 11
 -2 5 19 2.7542 0.93628 11
 -2 5 19 5.55817 0.94367 5
 -2 -5 19 1.37259 0.75782 11
 -2 -5 19 3.65369 0.71488 8
 2 -5 -19 5.77554 0.84876 9
 -2 5 19 4.14305 0.98833 10
 2 5 -19 3.284 0.92143 12
 2 5 -19 3.72883 0.94666 7
 -2 -5 19 5.09395 0.97695 5
 2 -5 -19 5.24862 1.06218 7
 -2 -5 18 7.9213 1.14361 11
 -2 5 18 8.28912 1.21998 11
 2 -5 -18 8.33554 1.10866 7
 -2 5 18 9.08502 1.08653 5
 -2 5 18 7.9881 1.17934 10
 -2 -5 18 6.85062 1.04147 5
 2 -5 -18 8.43399 0.90001 9
 2 5 -18 8.44164 1.20439 7
 2 5 -18 9.73526 1.11077 12
 -2 -5 18 8.19231 0.89818 8
 -2 -5 17 6.62427 1.02361 11
 -2 5 17 6.75109 0.93242 5
 -2 5 17 8.46575 1.11049 10
 -2 5 17 4.74066 0.98398 11
 -2 -5 17 6.55681 0.82678 8
 -2 -5 17 6.51048 0.96857 5
 2 -5 -17 7.15406 1.06367 7
 2 5 -17 6.86691 0.82334 13
 2 5 -17 7.73914 1.01123 12
 2 5 -17 5.3526 0.96866 7
 -2 5 16 -0.14355 0.72333 11
 -2 5 16 0.45294 0.5844 5
 -2 5 16 -0.12466 0.65809 10
 2 5 -16 1.33167 0.67918 7
 -2 -5 16 -0.10627 0.57338 5
 2 -5 -16 1.58 0.73997 7
 -2 5 16 -0.14119 0.68493 14
 2 5 -16 0.4187 0.5435 13
 -2 -5 16 0.25155 0.51122 8
 -2 -5 16 1.04196 0.6757 11
 2 5 -16 1.16011 0.59172 12
 -2 5 15 19.683 1.40108 5
 -2 -5 15 19.9927 1.43093 5
 -2 5 15 19.6566 1.49275 10
 -2 -5 15 20.4921 1.50585 4
 -2 -5 15 23.9334 1.39377 8
 2 5 -15 17.8019 1.26495 13
 2 -5 -15 21.5192 1.58415 7
 2 5 -15 18.1559 1.52343 7
 -2 -5 15 17.1208 1.41394 11
 2 5 -15 21.9682 1.50512 12
 -2 5 15 19.2554 1.57458 14
 -2 5 15 18.9593 1.54861 11
 -2 -5 14 7.73136 0.89723 5
 -2 5 14 10.2803 0.95196 5
 -2 -5 14 8.68507 0.86723 8
 -2 5 14 7.72994 0.98104 14
 2 5 -14 8.10097 0.99058 7
 -2 5 14 7.7972 0.95456 10
 2 -5 -14 8.41885 1.03462 7
 -2 5 14 9.77439 1.0888 11
 -2 -5 14 7.99417 0.94399 4
 2 5 -14 8.11522 0.90845 12
 2 5 -14 8.5017 0.87031 13
 -2 5 13 0.65536 0.49966 5
 -2 5 13 0.11655 0.58721 11
 2 5 -13 -0.38514 0.4546 12
 -2 5 13 0.3096 0.49396 10
 -2 -5 13 -0.5055 0.49682 4
 2 5 -13 0.55584 0.49199 13
 -2 -5 13 -0.33358 0.47322 5
 -2 -5 13 0.15664 0.47737 8
 2 5 -13 0.59612 0.41566 1
 -2 5 13 1.05065 0.58096 14
 2 -5 -13 0.30125 0.38226 2
 2 5 -13 0.67367 0.5301 7
 2 -5 -13 -0.11494 0.59308 7
 -2 5 12 9.80835 1.02116 11
 2 5 -12 5.85452 0.77773 12
 2 5 -12 8.78567 0.8572 13
 -2 5 12 8.03297 0.8779 10
 2 -5 -12 8.50292 0.93884 7
 -2 -5 12 7.64255 0.86072 4
 2 5 -12 7.70569 0.91105 7
 -2 5 12 8.95309 0.94804 14
 -2 -5 12 8.01229 0.80313 8
 2 5 -12 8.3296 0.73297 1
 2 -5 -12 6.15427 0.69414 2
 2 5 -11 0.59608 0.51261 7
 -2 5 11 0.63542 0.50506 10
 2 -5 -11 0.06238 0.40477 2
 -2 -5 11 0.52663 0.4201 4
 2 5 -11 0.30401 0.43125 13
 -2 5 11 -0.09939 0.55299 11
 2 -5 -11 0.13194 0.23857 12
 2 5 -11 0.11467 0.38016 1
 -2 -5 11 -0.22275 0.42934 8
 -2 5 11 -0.40787 0.42457 14
 2 -5 -11 0.30756 0.56467 7
 -2 5 10 0.09805 0.17496 13
 -2 -5 10 0.65513 0.44177 4
 2 5 -10 0.5256 0.41866 1
 -2 -5 10 0.07222 0.41374 8
 -2 5 10 0.17087 0.49401 10
 -2 5 10 -0.18998 0.40253 14
 2 5 -10 0.27853 0.46205 7
 2 -5 -10 -0.0497 0.33413 4
 2 -5 -10 0.37036 0.2229 12
 2 5 -10 0.4454 0.4332 13
 -2 5 10 0.36416 0.47519 11
 2 -5 -10 -0.31437 0.43131 2
 -2 5 9 2.48785 0.57091 11
 -2 -5 9 3.79686 0.56003 4
 2 5 -9 2.07034 0.47248 1
 -2 -5 9 3.29636 0.57129 8
 2 5 -9 2.75163 0.5466 13
 -2 5 9 2.97889 0.57241 10
 2 -5 -9 2.60482 0.4179 4
 2 -5 -9 2.73034 0.32336 8
 -2 5 9 2.65322 0.28476 13
 2 -5 -9 2.23192 0.2489 12
 2 -5 -9 3.28556 0.52064 2
 2 -5 -8 20.0194 1.14263 2
 -2 5 8 21.0011 1.24478 10
 2 -5 -8 20.2754 0.89172 8
 -2 -5 8 19.4866 1.16351 4
 -2 -5 8 18.6475 1.1411 8
 2 5 -8 18.4349 1.09739 1
 2 5 -8 18.1624 1.12391 12
 2 5 -8 18.003 1.14879 13
 -2 5 8 17.6863 0.83915 13
 2 -5 -8 20.9193 0.96898 4
 2 -5 -8 18.4204 0.73048 12
 -2 5 8 19.0508 1.20808 11
 2 -5 -7 15.3477 0.98074 2
 2 -5 -7 14.0305 0.76172 8
 2 5 -7 14.6601 1.00239 13
 -2 5 7 14.4956 0.73394 13
 -2 -5 7 15.0943 0.97791 4
 2 5 -7 15.0926 0.96097 1
 -2 -5 7 12.6862 0.92882 8
 2 -5 -7 13.8641 0.72978 4
 2 5 -7 13.1982 0.93224 12
 2 -5 -7 14.3622 0.55277 12
 -2 5 7 13.9968 0.97721 11
 2 5 -6 41.9618 1.9147 7
 2 -5 -6 42.1054 1.54919 4
 -2 5 6 39.7863 1.61365 13
 -2 -5 6 41.5201 1.8637 4
 2 5 -6 42.7729 1.85911 1
 2 -5 -6 40.3145 1.85631 2
 2 -5 -6 39.7173 1.64215 8
 -2 5 6 39.6639 1.89126 14
 -2 5 6 42.0989 1.35959 12
 2 5 -6 42.6484 1.83424 12
 2 5 -6 41.7889 1.90322 13
 -2 5 6 43.6308 1.87068 11
 -2 -5 5 15.0841 0.9345 4
 2 5 -5 14.4787 0.96904 7
 2 -5 -5 15.0203 0.83789 8
 2 -5 -5 14.9206 0.97094 2
 -2 5 5 15.2473 0.92965 11
 -2 5 5 14.8133 0.5424 12
 2 5 -5 15.2471 0.97009 1
 2 -5 -5 14.7771 0.66024 4
 -2 5 5 13.5893 0.78078 13
 2 -5 -4 6.47696 0.6722 2
 -2 -5 4 7.76512 0.66417 4
 2 -5 -4 7.88907 0.61596 8
 2 5 -4 6.80104 0.68952 1
 -2 -5 4 6.71403 0.66327 8
 -2 5 4 7.29905 0.5748 13
 2 5 -4 8.72957 0.72403 7
 2 -5 -4 7.57868 0.39859 4
 -2 5 4 7.44825 0.6168 11
 -2 -5 3 320.233 10.0602 8
 -2 -5 3 311.95 9.8675 9
 -2 -5 3 319.056 9.99226 4
 2 -5 -3 273.793 9.4961 9
 2 -5 -3 327.577 9.56584 4
 2 -5 -3 318.062 10.108 2
 2 5 -3 313.874 10.077 1
 -2 5 3 320.814 9.91011 13
 2 -5 -3 327.527 9.94937 8
 2 5 -3 323.702 10.0045 7
 -2 5 3 332.367 10.0443 14
 2 5 -3 317.408 9.9192 12
 -2 5 3 324.682 9.8479 11
 2 -5 -2 169.261 5.63923 2
 -2 -5 2 149.325 5.46605 4
 2 -5 -2 166.638 5.09567 4
 -2 5 2 161.354 5.45261 13
 2 -5 -2 155.194 5.47601 8
 2 -5 -2 160.01 5.47327 15
 2 5 -2 157.516 5.58238 1
 2 5 -2 161.004 5.41657 12
 -2 5 2 154.78 5.47495 14
 -2 5 2 164.086 5.05207 9
 -2 -5 2 154.973 5.36675 9
 -2 5 2 157.673 5.29245 11
 2 -5 -1 239.942 8.01519 2
 -2 5 1 234.943 7.8478 14
 -2 5 1 240.88 7.47166 9
 2 -5 -1 247.073 7.50025 4
 -2 -5 1 241.753 7.88997 4
 2 -5 -1 236.194 7.83898 15
 2 5 -1 248.29 8.01107 1
 2 -5 -1 238.728 7.9224 8
 -2 -5 1 229.741 7.74143 9
 2 5 -1 230.681 7.77173 12
 -2 5 1 230.131 7.6061 11
 -2 -5 0 57.5928 2.22153 9
 2 -5 0 57.8587 2.27896 15
 2 -5 0 63.5639 2.04118 4
 2 -5 0 60.3804 2.42642 8
 -2 -5 0 59.1171 2.35477 4
 2 5 0 59.521 2.45164 1
 2 -5 0 64.6779 2.50272 2
 -2 5 0 60.1342 2.02669 9
 2 5 0 59.1309 2.24921 12
 2 5 1 544.223 16.4886 10
 2 -5 1 509.918 16.5903 8
 -2 5 -1 511.164 16.1766 9
 -2 -5 -1 529.218 16.5145 4
 -2 -5 -1 499.852 16.3354 9
 2 -5 1 522.007 16.1762 4
 2 -5 1 512.795 16.3867 15
 2 5 1 528.363 16.3663 12
 2 -5 2 101.737 3.62063 8
 -2 5 -2 93.5378 3.2283 9
 -2 -5 -2 95.2167 3.50216 4
 2 5 2 95.344 3.57178 1
 -2 -5 -2 102.015 3.64376 3
 2 5 2 100.512 3.51486 10
 -2 -5 -2 94.0021 3.34881 9
 2 5 2 98.9435 3.36356 12
 2 -5 2 92.5141 3.56544 2
 2 -5 2 93.937 3.35928 15
 -2 5 -2 95.4002 3.55748 16
 -2 -5 -3 7.41687 0.57537 9
 2 5 3 7.92114 0.71027 1
 -2 5 -3 8.94719 0.55378 9
 -2 5 -3 8.58736 0.74327 16
 2 5 3 8.10707 0.58115 12
 2 -5 3 7.90577 0.7065 2
 -2 -5 -3 7.5826 0.66225 4
 -2 -5 -3 8.00117 0.74564 3
 2 -5 3 9.29856 0.76972 8
 -2 5 -4 56.0138 2.27782 16
 -2 -5 -4 53.8948 2.09217 9
 2 -5 4 53.7171 2.31575 8
 -2 5 -4 52.3341 2.03974 9
 2 -5 4 51.8643 2.25285 2
 2 5 4 55.0646 2.26307 1
 -2 -5 -4 55.8106 2.25848 15
 -2 -5 -4 57.2394 2.31577 3
 -2 -5 -4 54.2999 2.2346 4
 2 5 5 66.4468 2.41817 5
 -2 -5 -5 66.4656 2.463 9
 -2 -5 -5 68.6455 2.61798 4
 2 5 5 66.3147 2.60235 1
 -2 -5 -5 64.635 2.58145 15
 -2 5 -5 63.3519 2.58451 16
 -2 5 -5 58.7359 2.39235 9
 2 -5 5 66.3483 2.61607 2
 -2 -5 -5 64.6546 2.62585 3
 2 -5 5 61.413 2.67764 8
 2 5 5 66.0601 2.67381 10
 2 5 6 -0.04765 0.30914 5
 2 5 6 0.46023 0.40487 10
 -2 5 -6 -0.06126 0.39158 16
 2 -5 6 0.06252 0.37138 2
 -2 -5 -6 0.04967 0.31992 9
 2 5 6 -0.352 0.40327 14
 -2 5 -6 -0.04982 0.32084 9
 -2 -5 -6 0.12463 0.32152 15
 2 5 6 -0.18041 0.33791 1
 -2 5 -6 -0.14596 0.38946 13
 -2 -5 -6 -0.32941 0.42431 3
 -2 -5 -6 0.1327 0.35792 4
 2 5 7 5.66044 0.5863 5
 2 5 7 5.71121 0.61443 1
 -2 -5 -7 6.95266 0.62224 9
 -2 5 -7 6.79397 0.73591 13
 -2 5 -7 6.27621 0.64892 12
 2 -5 7 6.64556 0.6643 2
 -2 5 -7 6.13357 0.62215 9
 2 -5 7 6.49628 0.74463 8
 -2 -5 -7 6.0303 0.67187 4
 -2 -5 -7 8.17316 0.70675 15
 2 5 7 6.5877 0.74315 14
 -2 -5 -7 7.54708 0.70808 3
 2 5 7 7.3296 0.78461 10
 -2 5 -7 5.84235 0.64686 16
 2 5 8 18.2036 1.08182 5
 2 -5 8 17.9268 1.22158 8
 2 -5 8 16.1728 1.04613 2
 -2 5 -8 17.067 1.07571 9
 -2 5 -8 20.1729 1.12093 16
 -2 -5 -8 18.607 1.12006 15
 -2 -5 -8 18.1023 1.17311 4
 -2 -5 -8 17.6297 1.05506 9
 -2 5 -8 16.2941 1.14876 13
 -2 -5 -8 16.4899 0.92217 7
 2 5 8 21.0005 1.25186 14
 2 5 8 19.4856 1.30307 10
 -2 -5 -8 18.3696 1.11935 3
 -2 5 -8 18.6915 1.15306 12
 2 5 8 20.9949 1.11296 1
 2 5 9 12.5163 0.91128 5
 -2 5 -9 10.3001 0.83597 16
 -2 -5 -9 12.8864 0.9779 4
 2 -5 9 11.4419 1.00466 8
 -2 -5 -9 12.3395 0.88394 9
 -2 5 -9 12.699 0.94616 9
 -2 -5 -9 13.4991 0.78192 7
 -2 -5 -9 11.2801 0.8661 15
 2 -5 9 12.0819 0.86797 2
 -2 5 -9 13.5194 1.00937 12
 -2 5 -9 11.1576 0.97375 13
 2 5 9 10.4479 0.94172 14
 -2 -5 -9 12.767 0.90974 3
 2 5 9 10.1441 0.99629 10
 2 5 9 10.4214 0.81247 1
 2 -5 10 1.20133 0.31676 11
 2 5 10 1.46342 0.47664 5
 2 5 10 2.10484 0.58706 10
 -2 -5 -10 1.45034 0.47562 9
 -2 5 -10 0.92122 0.52133 9
 -2 5 -10 1.86819 0.46585 16
 -2 5 -10 1.73252 0.54691 13
 -2 -5 -10 0.91479 0.45179 15
 2 -5 10 0.2772 0.52597 8
 -2 -5 -10 2.01737 0.54941 4
 2 5 10 1.79708 0.46745 1
 -2 5 -10 1.54427 0.50692 12
 -2 -5 -10 1.2709 0.4629 3
 -2 -5 -10 1.60023 0.42713 7
 2 5 10 0.69576 0.49526 14
 2 -5 10 1.66745 0.42897 2
 2 5 11 21.318 1.38562 5
 -2 -5 -11 24.3727 1.50768 4
 2 5 11 23.8842 1.2244 1
 -2 -5 -11 24.0857 1.29803 3
 -2 -5 -11 24.813 1.40594 9
 2 -5 11 21.7726 1.10254 11
 -2 5 -11 21.6842 1.41042 9
 2 -5 11 25.2001 1.27411 2
 2 5 11 26.094 1.67668 10
 2 -5 11 20.8462 1.45935 8
 -2 5 -11 27.8096 1.55504 12
 2 5 11 22.2856 1.48293 14
 -2 5 -11 23.0941 1.24894 16
 -2 -5 -11 26.1984 1.38643 15
 -2 5 -11 22.1306 1.44135 13
 2 -5 12 21.0273 1.12023 11
 2 5 12 20.9711 1.58391 10
 -2 -5 -12 22.8557 1.38435 9
 2 -5 12 23.6228 1.5272 8
 -2 5 -12 24.6444 1.49109 9
 2 -5 12 22.432 1.20426 2
 -2 -5 -12 24.9242 1.38854 15
 2 5 12 21.2109 1.47461 14
 -2 5 -12 18.5415 1.37807 13
 -2 -5 -12 22.318 1.4796 4
 2 5 12 22.7362 1.42482 5
 2 5 12 23.8559 1.19319 1
 -2 -5 -13 -0.32321 0.55588 4
 2 5 13 0.09536 0.50887 5
 2 5 13 0.30804 0.58817 14
 -2 -5 -13 -0.60811 0.58 9
 -2 5 -13 0.69145 0.52714 9
 2 5 13 0.19847 0.35781 1
 -2 -5 -13 -0.15715 0.50229 15
 2 -5 13 -0.1585 0.3624 2
 -2 5 -13 0.09637 0.53081 13
 2 -5 13 0.30964 0.56265 8
 2 5 14 6.11992 0.58761 1
 2 5 14 6.1883 0.88204 5
 -2 -5 -14 4.76069 0.75636 9
 2 -5 14 5.32807 0.85042 8
 -2 -5 -14 5.37549 0.73803 15
 2 5 14 4.55387 0.81713 14
 -2 5 -14 5.63953 0.85334 9
 -2 -5 -14 5.30003 0.8897 4
 -2 5 -14 4.47989 0.79666 13
 2 5 15 7.00087 0.94584 5
 2 5 15 6.63798 0.96408 14
 -2 -5 -15 7.19045 0.90515 9
 -2 -5 -15 6.58715 0.83564 15
 -2 5 -15 6.96532 0.96618 9
 2 -5 15 9.31413 1.039 8
 -2 5 -15 8.30106 0.98841 13
 -2 -5 -15 9.3075 1.08925 4
 2 5 16 2.62453 0.78676 5
 2 -5 16 2.24734 0.73593 8
 2 5 16 1.20674 0.69933 14
 -2 -5 -16 1.17462 0.69445 9
 -2 5 -16 1.21837 0.71252 9
 -2 5 -16 1.26216 0.70381 13
 -2 5 -16 0.26006 0.6803 12
 -2 -5 -16 1.55874 0.67186 4
 -2 -5 -16 2.35579 0.61927 12
 -2 -5 -17 0.79479 0.68693 9
 2 5 17 0.38266 0.73818 5
 -2 5 -17 0.82742 0.76789 12
 -2 5 -17 0.90843 0.75101 9
 -2 -5 -17 1.64935 0.77295 4
 -2 5 -17 0.2149 0.62206 13
 2 5 17 2.286 0.79377 14
 2 -5 17 1.60654 0.70589 8
 2 5 18 4.7544 0.99178 5
 -2 -5 -18 4.4977 1.02643 4
 -2 -5 -18 5.05502 0.98269 9
 -2 5 -18 6.33021 1.10448 9
 2 -5 18 3.96056 0.89268 8
 2 5 18 5.59715 1.04954 14
 -2 5 -18 5.68514 1.081 12
 2 5 19 2.00851 0.85245 5
 2 5 19 0.18805 0.83721 10
 2 -5 19 0.84554 0.88282 5
 -2 -5 -19 0.3815 0.76224 9
 -2 5 -19 0.87327 0.82602 9
 2 -5 19 -0.35374 0.83521 8
 -2 -5 -19 0.76356 0.76962 4
 -2 5 -19 0.7677 0.77379 12
 2 5 20 26.3862 1.9755 5
 -2 -5 -20 23.9009 1.79966 9
 -2 -5 -20 25.8091 1.9933 4
 -2 5 -20 21.2854 1.85349 12
 2 5 20 23.708 2.131 10
 2 -5 20 20.8741 1.62577 8
 2 -5 20 18.2749 1.89606 5
 -2 5 -20 17.9333 1.7286 9
 2 5 21 1.43012 0.90288 5
 2 5 21 2.07058 1.10602 10
 -2 -5 -21 0.56016 0.89646 9
 -2 5 -21 2.89722 1.05309 9
 -2 -5 -21 3.0188 1.00613 4
 -2 5 -21 1.51929 0.95902 12
 2 -5 21 0.18515 0.97844 5
 2 5 22 2.33034 1.0582 5
 -2 -5 -22 1.02409 0.98597 9
 -2 5 -22 2.35607 1.04496 9
 2 5 22 1.72716 1.17896 10
 2 -5 22 3.46854 1.21494 5
 -2 -5 -22 2.09912 1.01381 4
 -2 5 -22 3.34362 1.15228 12
 2 -5 23 2.96235 1.33244 10
 2 5 23 0.44876 1.21336 10
 2 5 23 2.07536 1.03985 5
 -2 -5 -23 2.127 1.00379 9
 -2 5 -23 3.15596 1.22137 9
 -2 5 -23 2.92247 1.20545 12
 2 -5 23 4.39596 1.29929 5
 -2 -5 -23 4.90403 1.22402 4
 -2 -5 -24 0.94384 1.0865 9
 -2 6 25 0.23361 1.14798 11
 -2 6 25 0.54785 1.05595 5
 -2 -6 25 -0.1796 1.03851 5
 -2 6 25 2.78683 1.21327 10
 2 6 -25 0.4056 1.13962 7
 2 6 -25 -0.36636 1.07864 12
 2 -6 -25 0.16945 0.88447 15
 2 6 -24 -1.18455 1.1625 7
 -2 6 24 0.45055 1.13503 11
 -2 6 24 -0.17597 0.89737 5
 -2 6 24 -0.96457 1.20485 10
 -2 -6 24 -0.34541 1.07865 5
 2 -6 -24 -0.29535 0.77952 4
 2 6 -24 0.17726 0.95625 12
 -2 6 23 4.76648 1.26528 11
 -2 6 23 5.91263 1.17235 5
 -2 6 23 7.62226 1.39908 10
 2 6 -23 6.67687 1.39526 7
 -2 -6 23 6.53951 1.31031 11
 2 -6 -23 5.64691 1.00319 4
 2 6 -23 4.10061 1.14667 12
 -2 -6 23 5.95098 1.28016 5
 -2 -6 22 0.46357 0.9496 11
 -2 6 22 0.20697 1.00386 11
 2 6 -22 -0.82054 0.96629 12
 -2 -6 22 1.26048 0.93598 5
 -2 6 22 -0.80814 0.95168 5
 -2 6 22 0.71372 0.90987 10
 2 -6 -22 0.26853 0.60687 4
 2 6 -22 -0.36871 0.96219 7
 2 -6 -22 -1.01231 0.96646 7
 -2 6 21 1.07917 0.78686 5
 2 6 -21 0.15719 0.83954 12
 -2 6 21 1.19522 0.91182 10
 -2 -6 21 0.44862 0.82433 5
 2 -6 -21 2.46404 0.97641 7
 2 6 -21 0.17719 0.95638 7
 2 -6 -21 1.65423 0.6799 4
 -2 6 21 3.34901 1.1911 11
 -2 -6 21 0.44471 0.8498 11
 -2 6 20 4.1198 1.10618 11
 -2 6 20 1.79267 0.92002 10
 -2 -6 20 3.67765 0.92872 5
 2 -6 -20 3.34947 0.98417 7
 2 6 -20 2.55407 0.93242 7
 -2 6 20 2.34651 0.83682 5
 -2 -6 20 3.42827 0.7495 8
 2 -6 -20 2.27943 0.6993 4
 2 6 -20 4.65518 1.02709 12
 -2 -6 20 1.69564 0.90074 11
 -2 -6 19 4.8423 1.05586 11
 -2 6 19 7.09824 1.23791 11
 -2 6 19 9.15384 1.27103 10
 -2 6 19 9.05046 1.14499 5
 -2 -6 19 7.8089 0.96854 8
 2 6 -19 6.67424 1.21575 7
 2 -6 -19 6.98368 0.92725 4
 2 6 -19 7.15257 1.0971 12
 2 -6 -19 7.9999 1.21931 7
 -2 -6 19 7.19892 1.10818 5
 -2 -6 18 0.25571 0.76012 11
 -2 6 18 0.67054 0.79199 11
 2 6 -18 1.22313 0.74148 12
 -2 6 18 0.13198 0.61509 5
 -2 6 18 1.62162 0.81253 10
 2 6 -18 1.18293 0.69442 13
 -2 -6 18 0.29714 0.67559 8
 -2 6 18 1.49686 0.84864 14
 -2 -6 18 1.00206 0.73155 5
 2 -6 -18 1.33471 0.80901 7
 2 6 -18 1.40099 0.77524 7
 2 -6 -18 1.57958 0.5808 4
 -2 -6 17 5.22226 0.88058 11
 -2 6 17 3.79113 0.97972 11
 -2 6 17 3.91045 0.86839 10
 -2 -6 17 4.58133 0.8771 5
 -2 -6 17 5.38076 0.80718 8
 2 6 -17 3.71097 0.79471 13
 -2 6 17 5.36157 1.0014 14
 2 6 -17 4.15913 0.88457 7
 2 -6 -17 3.28505 0.89473 7
 2 -6 -17 3.13751 0.68544 4
 2 6 -17 5.41193 0.96026 12
 -2 6 17 4.62244 0.85589 5
 2 6 -16 3.66309 0.7613 13
 -2 6 16 3.71132 0.94286 11
 -2 -6 16 3.73318 0.80171 5
 -2 -6 16 4.83861 0.85957 11
 -2 6 16 5.03091 0.91678 10
 2 -6 -16 3.2979 0.86056 7
 2 6 -16 3.67888 0.88559 7
 2 -6 -16 3.81607 0.69345 4
 -2 6 16 4.77582 0.93314 14
 -2 -6 16 4.33176 0.76025 8
 2 6 -16 4.99787 0.87758 12
 -2 -6 16 3.82728 0.58247 3
 -2 6 15 1.25119 0.72612 11
 -2 -6 15 1.31089 0.6552 11
 2 -6 -15 1.14227 0.42056 9
 -2 -6 15 0.73128 0.59954 4
 2 6 -15 1.21033 0.75617 7
 -2 -6 15 0.41508 0.42604 3
 -2 6 15 -0.14099 0.61828 14
 -2 -6 15 0.66095 0.55666 8
 -2 -6 15 1.12248 0.60682 5
 -2 6 15 1.00148 0.69006 10
 2 -6 -15 4.09646 0.87036 7
 2 6 -15 0.5697 0.60297 13
 2 -6 -15 1.00533 0.49845 4
 2 6 -14 7.74785 0.90568 13
 -2 6 14 7.46463 0.98052 10
 2 -6 -14 6.98533 0.79758 4
 -2 -6 14 5.62837 0.85251 4
 -2 6 14 9.43894 1.10435 14
 -2 -6 14 7.60004 0.75126 3
 2 -6 -14 6.80058 0.68967 9
 -2 -6 14 8.12521 0.91391 8
 2 -6 -14 7.55272 1.01132 7
 2 6 -14 6.889 1.02782 7
 -2 6 14 6.47597 0.70337 16
 2 -6 -14 7.17866 0.76032 2
 -2 6 14 7.52931 1.02489 11
 -2 -6 14 6.8928 0.85951 5
 2 6 -13 11.8338 1.16024 7
 -2 -6 13 12.8652 0.97169 3
 2 -6 -13 13.0572 0.9773 2
 -2 -6 13 11.1228 1.09608 4
[truncated: 4,348,796 more chars]
